# Supplementary material for: Discovery of alkaline laccases from basidiomycete fungi through machine learning-based approach
Source: Biotechnol Biofuels Bioprod. 2024 Sep 11;17:120. doi: 10.1186/s13068-024-02566-6 (PMC11391777; doi:10.1186/s13068-024-02566-6)
Supplement: Supplementary file 1 — Supplementary Material 1. [file 13068_2024_2566_MOESM1_ESM.xlsx]

## Sheet: Table S1
Table S1. Complete datasets for ML training. * Reference laccases used in the selection of the small subset are bolded. ** Laccase sequences were obtained from publically abvailable databases JGI MycoCosm, BRENDA, CAZy and our in-house collection. *** inluding non-fungal hosts. NOTE that if the host of testing instance is absent from the training dataset, the habitat/life-style is NA; non experim…
laccases				phylogenetic			biochemical					secondary structure			amino acid composition																									substrate binding
							experimentally determined	in-silico predicted
name in this study *	original name from databases **	mature sequence	ml_status	host	habitat/life-style***	branch_length	ph_optima ***	dmp_docking	n_glyco	molecular_weight	isoelectric_point	coil	helix	strand	pos_freq	neg_freq	polar_freq	nonpo_ali_freq	nonpo_arom_freq	r_freq	m_freq	l_freq	p_freq	i_freq	h_freq	t_freq	a_freq	k_freq	y_freq	f_freq	e_freq	q_freq	v_freq	c_freq	w_freq	d_freq	n_freq	g_freq	s_freq	sbs_pos_aa	sbs_neg_aa	sbs_polar_aa	sbs_nonpo_aliph_aa	sbs_nonpo_arom_aa
MaL_M1	MaL_M1	EPTCNTPSNRACWSDGFDINTDYEVSTPDTGVTQSYVFNLTEVDNWMGPDGVVKEKVMLINGNIMGPNIVANWGDTVEVTVINNLVTNGTSIHWHGIHQKDTNLHDGANGVTECPIPPKGGQRTYRWRARQYGTSWYHSHFSAQYGNGVVGTIQINGPASLPYDIDLGVFPITDYYYRAADDLVHFTQNNAPPFSDNVLINGTAVNPNTGEGQYANVTLTPGKRHRLRILNTSTENHFQVSLVNHTMTVIAADMVPVNAMTVDSLFLAVGQRYDVVIDASRAPDNYWFNVTFGGQAACGGSLNPHPAAIFHYAGAPGGLPTDEGTPPVDHQCLDTLDVRPVVPRSVPVNSFVKRPDNTLPVALDETGTPLFVWKVNGSDINVDWGKPIIDYILTGNTSY…	train	Melanocarpus albomyces	soil and compost	0.00298943	6	-1	1	61825.1	4.87829	0.6369	0.0769	0.2862	0.0966011	0.112701	0.323792	0.366726	0.100179	0.0447227	0.0161002	0.0661896	0.0822898	0.0465116	0.0357782	0.0733453	0.0626118	0.0161002	0.0339893	0.0375671	0.0286225	0.0322004	0.0930233	0.0125224	0.0286225	0.0840787	0.0751342	0.0822898	0.0483005	3	2	7	9	5
PeL3	PeL3	AIGPIADMYIVNEDVSPDGFARSAVVARSVPATDPTPASVSVPGVLVQGNKGDNFQLNVRNQLSDSTMLKTTSIHWHGFFQSGSTWADGPAFVNQCPIASGNSFLYDFNVPDQAGTFWYHSHLSTQYCDGLRGPFVVYDPSDPHLSLYDVDNADTVITLEDWYHVAAPQGAVLPTPDSTLINGKGRFAGGPTSPLAIINVESNKRYRFRLISMSCDPNFTFSIDGHSLQVIEADAVNIVPIVVDSIQIFAGQRYSFVLNANQAVDNYWIRANPNLGSTGFEGGINSAILRYAGATENDPATTSSTSTPLLETNLVPLENPGAPGPAVPGGADININLAMGFDFTNFEMTINGSPFKAPTAPVLLQILSGATPAASLLPSGSIYALAANKVVEISIPALA…	train	Pleurotus eryngii	grassland	0.00280856	6	-1	1	54168.9	4.59352	0.5965	0.0689	0.3346	0.0728346	0.0984252	0.324803	0.409449	0.0944882	0.0314961	0.00984252	0.0708661	0.0807087	0.0669291	0.0275591	0.0629921	0.102362	0.0137795	0.0275591	0.0511811	0.023622	0.0255906	0.0787402	0.00984252	0.015748	0.0748031	0.0649606	0.0807087	0.0807087	3	1	3	13	6
PM1_lcc	laccase	SIGPVADLTISNGAVSPDGFSRQAILVNDVFPSPLITGNKGDRFQLNVIDNMTNHTMLKSTSIHWHGFFQHGTNWADGPAFVNQCPISTGHAFLYDFQVPDQAGTFWYHSHLSTQYCDGLRGPIVVYDPQDPHKSLYDVDDDSTVITLADWYHLAAKVGPAVPTADATLINGLGRSINTLNADLAVITVTKGKRYRFRLVSLSCDPNHTFSIDGHSLTVIEADSVNLKPQTVDSIQIFAAQRYSFVLNADQDVDNYWIRALPNSGTRNFDGGVNSAILRYDGAAPVEPTTTQTPSTQPLVESALTTLEGTAAPGNPTPGGVDLALNMAFGFAGGRFTINGASFTPPTVPVLLQILSGAQSAQDLLPSGSVYSLPANADIEISLPATSAAPGFPHPFHLH…	train	Basidiomycete PM1	softwood	5e-09	4.5	-1	1	53218.6	4.86561	0.5847	0.0948	0.3206	0.0826613	0.0947581	0.342742	0.385081	0.0947581	0.0322581	0.00806452	0.078629	0.0806452	0.0504032	0.0362903	0.0806452	0.0947581	0.0141129	0.0302419	0.0504032	0.0141129	0.0383065	0.0766129	0.0100806	0.0141129	0.0806452	0.0544355	0.0766129	0.078629	3	1	5	10	6
Cerrena_LacA	LacA	AVGPVTDIHIVNKDIAPDGFSRPSVLAGGTFPGPLITGQKGDNFKLNVVDDLTDASMLKSTSIHWHGFFQKGTNWADGPAFVNQCPISTGNSFLYNFQVPDQAGTYWYHSHLSTQYCDGLRGAFVVYDPTDPHKALYDVDDESTVITLADWYHTLARQIVGVAIADTTLINGLGRNTNGPADAALAVINVEAGKRYRLRLVSISCDPNYVFSIDNHDFNIIEVDGVNSKPLNVDSIQIFAGQRYSAVLNANQPVGNYWVRANPNLGTTGFTGGINSAILRYKGAPVAEPTTTQTTSTKPLQEPNLRPLVSMPVPGSATPGGVDVVHNLILGFSAGKFTINGAAFTPPSVPVLLQILSGTTNAQDLLPSGSVITLPIGKTIELTLAAGVLGGPHPFHLHG…	train	Cerrena sp.	white-rot fungus	0	4	-1	0	52924.7	5.54938	0.5717	0.0909	0.3374	0.0888889	0.0828283	0.329293	0.410101	0.0888889	0.0282828	0.0040404	0.0787879	0.0727273	0.0585859	0.0343434	0.0848485	0.0828283	0.0262626	0.0282828	0.0444444	0.0161616	0.0323232	0.0888889	0.010101	0.0161616	0.0666667	0.0767677	0.0969697	0.0525253	3	1	3	13	6
CerrenaWR1_lcc3	Lcc3	AIGPVADLHITDANVSPDGFTRPAVLAGGTFPGPLITGKQGDNFQINVIDELTDATMLKSTSIHWHGIFQKGTNWADGPSFVNQCPITTGNSFLYDFSVPDQTGTYWYHSHLSTQYCDGLRGALVIYDDNDPHKDLYDVDDETTVITLADWYHTQARLITGVPVSDATLINGLGRYLNGPTDAPLAVITVDQGKRYRFRLVSISCDPNFVFSIDNHSMTVIEVDAVNSQPLVVDSIQIFAAQRYSFILNANQSVGNYWIRANPNLGNTGFTNGINSAILRYNGAPVAEPNTTQTASTNPLNEVNLHPLVPTPVPGTPQPGGVDVVQNLVLGFSGGKFTINGVAFSPPTVPVLLQILSGTTTAQDLLPTGSIIELPLGKTVELTLAAGVLGGPHPFHLHG…	train	Cerrena sp.	white-rot fungus	0.1008	3.5	-1	0	53196.8	4.80354	0.6182	0.0747	0.3071	0.0747475	0.0888889	0.347475	0.4	0.0888889	0.0262626	0.0040404	0.0888889	0.0767677	0.0585859	0.0343434	0.0969697	0.0747475	0.0141414	0.0282828	0.0444444	0.0181818	0.040404	0.0828283	0.010101	0.0161616	0.0707071	0.0747475	0.0909091	0.0484848	3	1	5	11	6
Lac1	Lac1	AIGPVTDLPIVNKDIAPDGFTRAAVLAGGTFPGPLITGQKGDEFKINVVNQLTDADMLKSTSIHWHGFFQKGTNWADGPASVNQCPVATNHSFLYQFSSQGQPGTFWYHSHLSTQYCDGLRGAFVVYDPEDPHKLLYDVDDESTVITLADWYHTLARKLKGPPVPDTTLINGLGRDKLGDLDASLAVITVQAGKRYRFRLVSISCDPNYVFAIDGHDMTIIEVDSVSSQPHTVDSIQIFAGQRYSFVLNANQPVNNYWIRANPNAGMKGFDGGINSAILRYEGAPVAEPTTVEKTSTKPLNEVDLHPLVPMPVPGKPFPGGADVTHNLEFGFANGHFTINNATFVPPNVPVLLQILSGAQNAQDLLPSGSVIELPLNKDIELTLAATRKAVGGPHPFHL…	train	Cerrena sp.	white-rot fungus	5e-09	3.5	-1	1	54138.3	5.45696	0.5795	0.0845	0.336	0.104628	0.100604	0.307847	0.394366	0.0925553	0.0301811	0.0100604	0.0804829	0.084507	0.0603622	0.0402414	0.0623742	0.0764588	0.0342052	0.0261569	0.0503018	0.028169	0.0402414	0.0804829	0.0100604	0.0160966	0.0724346	0.0623742	0.0865191	0.0482897	3	1	6	11	5
LacA	LacA	AVGPVTDIHIVNKDIAPDGFSRPSVLAGGTFPGPLITGQKGDNFKLNVVDDLTDASMLKSTSIHWHGFFQKGTNWADGPAFVNQCPISTGNSFLYNFQVPDQAGTYWYHSHLSTQYCDGLRGAFVVYDPTDPHKALYDVDDESTVITLADWYHTLARQIVGVAIADTTLINGLGRNTNGPADAALAVINVEAGKRYRLRLVSISCDPNYVFSIDNHDFNIIEVDGVNSKPLNVDSIQIFAGQRYSAVLNANQPVGNYWVRANPNLGTTGFTGGINSAILRYKGAPVAEPTTTQTTSTKPLQEPNLRPLVSMPVPGSATPGGVDVVHNLILGFSAGKFTINGAAFTPPSVPVLLQILSGTTNAQDLLPSGSVITLPIGKTIELTLAAGVLGGPHPFHLHG…	train	Cerrena sp.	white-rot fungus	0	3	-1	0	52924.7	5.54938	0.5717	0.0909	0.3374	0.0888889	0.0828283	0.329293	0.410101	0.0888889	0.0282828	0.0040404	0.0787879	0.0727273	0.0585859	0.0343434	0.0848485	0.0828283	0.0262626	0.0282828	0.0444444	0.0161616	0.0323232	0.0888889	0.010101	0.0161616	0.0666667	0.0767677	0.0969697	0.0525253	3	1	3	13	6
TsLac2	Lac2	AIGPKADLTISNANISPDGFTRAAVVANNQFPGPLITGNKGDNFQINVIDNLSNDTMLTSTTIHWHGFFQKGTNWADGPAFVNQCPISEGNSFLYDFSAADQAGTFWYHSHLSTQYCDGLRGVMVVYDPNDPHQSLYDVDDESTVITLSDWYHTAARLGPRFPLGADTVLINGLGRFATGDPDAELAVITVTKGKRYRFRLANISCDPNFTFSIQGHTMNVIEVDSVNVTPYEVDSIQTFAGQRYSFVLTADQDVDNYWMWAIPNVGTINTDGGVNSAILRYDGAAEIEPEAASPSVNNQLVESNVVPLTDVAAPGNPTVGGVDYALNLDFSFDGTNFAINGESYTSPSVPVLLQILSGAQTAPDLLPNGSVYVLPSNATVELSFPMTATNAPGAPHPF…	train	Trametes sp.	white-rot fungus	0.0829127	6	-1	1	54590.6	4.45359	0.6257	0.0574	0.3168	0.0712871	0.106931	0.338614	0.376238	0.106931	0.0316832	0.00990099	0.0633663	0.0712871	0.0455446	0.0277228	0.0772277	0.0910891	0.0118812	0.0376238	0.0534653	0.0277228	0.0316832	0.0871287	0.00990099	0.0158416	0.0792079	0.0792079	0.0792079	0.0693069	4	1	6	9	6
Ccinerea_lcc9	CcLcc9	QILGPTSTMTVSNIDASPDGFNRPVVAVNGQHPGPLVRANKGDNFRINVVNDLNDPTMLRQTSVHWHGVFQHGTAWADGPDGVTQCPIAQNGESFEYRFNAGNEAGTFWYHSHFGTQYCDGLRGPLVIYDPNDPHRNLYDVDNADTVITLVDWYHLQAPSIEGPALSDATLINGKGRRPGGPETDIAIVNVQRNRRYRFRLVSMSCDPNYKFSIDGHKLTVIEADGQLTEPLMVDEIQIFAGQRYSFVLSANRPVGNYWIRAIPNVGSNNLPNFSSGGINSAILRYAGAPNANPTSTPVTNPVALHESNLHALLNPGAPGGSGPADENIVLQMGLGPAGFEINGVTWANPDSPVMVQIMNGVPPADIVPSGAIHTLPRNRVVEVSIPGFELAGPHPFHL…	train	Coprinopsis cinerea	litter-decomposer	5e-09	6.5	-1	1	54616.5	5.47811	0.6198	0.0653	0.3149	0.0950495	0.0910891	0.340594	0.388119	0.0851485	0.0475248	0.0178218	0.0633663	0.0990099	0.0574257	0.0376238	0.0534653	0.0732673	0.00990099	0.0257426	0.0435644	0.0356436	0.029703	0.0851485	0.00990099	0.0158416	0.0554455	0.0772277	0.0910891	0.0712871	3	1	3	14	5
CcLcc1	Lcc1	QIVNSVDTMTLTNANVSPDGFTRAGILVNGVHGPLIRGGKNDNFELNVVNDLDNPTMLRPTSIHWHGLFQRGTNWADGADGVNQCPISPGHAFLYKFTPAGHAGTFWYHSHFGTQYCDGLRGPMVIYDDNDPHAALYDEDDENTIITLADWYHIPAPSIQGAAQPDATLINGKGRYVGGPAAELSIVNVEQGKKYRMRLISLSCDPNWQFSIDGHELTIIEVDGQLTEPHTVDRLQIFTGQRYSFVLDANQPVDNYWIRAQPNKGRNGLAGTFANGVNSAILRYAGAANADPTTSANPNPAQLNEADLHALIDPAAPGIPTPGAADVNLRFQLGFSGGRFTINGTAYESPSVPTLLQIMSGAQSANDLLPAGSVYELPRNQVVELVVPAGVLGGPHPFH…	train	Coprinopsis cinerea	litter-decomposer	5e-09	6.5	-1	1	56479.4	5.11451	0.6104	0.0864	0.3033	0.0959693	0.103647	0.305182	0.40499	0.0902111	0.0441459	0.0134357	0.0767754	0.074856	0.0537428	0.0364683	0.0614203	0.0921305	0.0153551	0.0287908	0.0460653	0.0383877	0.0383877	0.074856	0.00959693	0.0153551	0.0652591	0.0710173	0.0940499	0.049904	3	1	2	14	6
Pox2	Pox2	AIGPAGNMYIVNEDVSPDGFARSAVVARSVPATDPTPATASIPGVLVQGNKGDNFQLNVVNQLSDTTMLKTTSIHWHGFFQAGSSWADGPAFVTQCPVASGDSFLYNFNVPDQAGTFWYHSHLSTQYCDGLRGPFVVYDPSDPHLSLYDIDNADTVITLEDWYHIVAPQNAAIPTPDSTLINGKGRYAGGPTSPLAIINVESNKRYRFRLVSMSCDPNFTFSIDGHSLLVIEADAVNIVPITVDSIQIFAGQRYSFVLTANQAVDNYWIRANPNLGSTGFVGGINSAILRYAGATEDDPTTTSSTSTPLLETNLVPLENPGAPGPPVPGGADININLAMAFDFTTFELTINGVPFLPPTAPVLLQILSGASTAASLLPSGSIYELEANKVVEISMPALA…	train	Pleurotus ostreatus	white-rot fungus	0.00760449	6.5	-1	1	54359.1	4.50832	0.6333	0.0549	0.3118	0.0666667	0.0960784	0.339216	0.403922	0.0941176	0.027451	0.00980392	0.0745098	0.0843137	0.0647059	0.027451	0.0784314	0.0941176	0.0117647	0.0294118	0.0490196	0.0254902	0.0235294	0.0803922	0.00980392	0.0156863	0.0705882	0.0647059	0.0803922	0.0784314	3	1	4	12	6
Amath1_9610	jgi|Amath1|9610|gm1.9610_g	KSIGPKATIEITNQVLAPDGYQRSATVAKGSHPGPLIMGKKGDTFELNVVNGLTDDTMLRSTSIHWHGLFQRGSNWADGPVGINQCPIAPDESFLYRFSVPDQAGTYWYHSHFGNQYCDGLRGPLVVYDPQDPHRRLYDVDNESTIITLADWYHVPSPSIKGVAMLDSTLINGVGRYVGGPQVDLAVVNVKWGRRYRFRLVSISCDPNFVFSIDGHQLTVIEADGQSTEPVTVDSIQIYAGQRYSFVLSATQPIDNYWIRALPNKGVNKLSSGFDGGVNSAILRYKGATRREPQSMPKQNPVMLQETDLHPLTNPQAPGQPNKDGADLHLDLVPGFDPMKKLFTMNGKSFTSPTVPVLLQILSGARRAQDLLPMGSLYQLKRGDVVELTVPGGSVGGPH…	train	Amanita thiersii	grassland	0.219412	7	4	1	56448	6.21753	0.6479	0.0623	0.2899	0.114786	0.0933852	0.326848	0.375486	0.0894942	0.0466926	0.0175097	0.0797665	0.0836576	0.0447471	0.0350195	0.0642023	0.0564202	0.0330739	0.0350195	0.036965	0.0272374	0.0466926	0.0875486	0.0116732	0.0175097	0.0661479	0.0525292	0.0894942	0.0680934	4	0	4	12	6
CcLac3	Lac3	MTLTTSRLGITNSLFVALLGVNTYTLASVLIPHSTLTLTNQLIAPDGFQRSAIVVNGEHPGPLIQATKGDGFMVNVVNQLTDPTMQRAASVHWHGLSQRGTNWADGATGVNQCPISPNHSFEYTFTGGDSQAGTFWYHSHYFLQYCDGLRGPLVIYDPEDPWKNLYDVDDESTVLTLADWYHTPFPSIPGFPLPESTLINGKGRYPDGPNVDLSIVNVEKGKRYRFRLVSLACETSYLFGIDGHQLQVIETDGQNTVPVVVDKLRIFAGQRYSFVLDANQNIDNYWVRSLPANGMPKLVAGYEGGINSAILRYRGAPISDPQTNDNQNLILLEEAKLVPAQDPFPPGNPTAGGADFNVTLNFVLDVDLASGEPQFKLNDKVYRPPSVPILLKILSGARR…	train	Coprinus comatus	grassland	0.170615	5	-1	0	60038	5.16169	0.5759	0.1225	0.3016	0.100548	0.107861	0.316271	0.387569	0.0877514	0.0383912	0.0127971	0.0968921	0.0840951	0.047532	0.0310786	0.0639854	0.0603291	0.0310786	0.0347349	0.0383912	0.0402194	0.0365631	0.0914077	0.00914077	0.0146252	0.0676417	0.0621572	0.0786106	0.0603291	5	1	5	10	5
CcLac4	Lac4	LSVGPRATLTLTNDVVAPDGFERSAIVVNGGHPGPLIQANKGDAYTINVVNRLTDSTMQRVSSIHWHGLSQRGTNWADGGSGVNQCPISPNHSFEYQFSGRKDQAGTFWYHSHYSIQYCDGLRGPLVIYDPNDPFKNLYDVDDESTVITLTDWYHTPFPSVTGPPTSDSTLINGKGRYPGGPNVDLSVINVERGKRYRFRLVALTCENSHLFGIDGHQLLVIETGGESTVPTLVDKITLLAGQRYSFVLDANQAVDNYWIRGLPRSGVPSLKAGYEGGLNSAILRYQGAPITEPQTTDNENAALLDEAQLVPTRNPFAPGRPTSGGADFNVTVNFELDLTTGSPHFKLNGKIYQPPTVPILLQIISGARKAEELLPEGNIYFVPRNKVVEVTVPGGIPG…	train	Coprinus comatus	grassland	0.142285	5	-1	0	56471.6	5.76577	0.624	0.0756	0.3004	0.114341	0.102713	0.327519	0.370155	0.0852713	0.0445736	0.00775194	0.0755814	0.0813953	0.0542636	0.0387597	0.0755814	0.0542636	0.0310078	0.0348837	0.0368217	0.0426357	0.0348837	0.0891473	0.00968992	0.0135659	0.0600775	0.0600775	0.0891473	0.0658915	4	0	9	10	3
Crula1_378411	jgi|Crula1|378411|CE378410_725	SVGPSSSLVVSNKVISPDGYTRSSVLVNGVYPAPLIKATKGDKFRLNVINSLTDNTMLRTTSIHWHGIAQHGSNWADGVAGVSQCPIAPNHSFLYQFSAPDQAGTFWYHSHFGTQYCDGLRGPLVIYDPRDPHKNLYDVDDESTIITLGEWYHTQTPSIVGIAQADSTLINGKGRYPGGPKVDLAIVNVERGKRYRIRLLSISCDPNYFFSIDGHNLTIIETDGQNTVPNVVNSIQIFAGQRYSFVLNANQPVNNYWIRALPNSGYRNLTAGYSGGVNSAILRYKGAPNRDPTTNSTQNNPLNEVNLHPLTNPAAPGAPTPSGADKSINIALSVDLVAGRFLVNGTSFIPPTVPVLLQILSGKYSAQELLPQGSVIPLPKNKVIELSIPAGVIGGPHPF…	train	Crucibulum laeve	white-rot fungus	0.142633	4	1	1	55257.6	6.79558	0.6027	0.0802	0.317	0.103718	0.072407	0.354207	0.387476	0.0821918	0.0391389	0.00391389	0.0821918	0.0841487	0.0782779	0.035225	0.0665362	0.0665362	0.0293542	0.037182	0.0313112	0.0156556	0.0332681	0.074364	0.00978474	0.0136986	0.0567515	0.074364	0.0821918	0.0861057	3	1	1	17	4
Crula1_765906	jgi|Crula1|765906|MIX25676_8_35	ALGPSDSLEISNKIIAPDGYERSSVLVNGVYPSPLIQARKGARFHMKVINSLTDDTMQRGTSIHWHGIIQRGTGWADGPVGVNQCPIAPNHTFVYDFPSYHQAGTFWYHSHFGTQYCDGLRGPLVIYDPNDPHKDLYDIDNESTIITLGEWYHTPSPSVVGIAVADTTLINGKGRFPGGPEVGLAIIGVEQGKRYRMRLVSISCDSNYVFSIDGHEFTVIEADGENTLPLLADNVQIFSGQRYSLVLHANQPIDNYWIRSLPNSGHRGISTTFSGGVNSAILRYKGAPIADPNSISTPTKPLSEADLHPLDNPATPGDPNPEGADVRINLALSIANFTFFINGKSFVPPTIPVLLQILSGARDAQDLMPQGSIITLPRNKVIELTVPGGVPGGPHPFHL…	train	Crucibulum laeve	white-rot fungus	0.201029	4	5	1	55055.3	5.78942	0.6169	0.0707	0.3124	0.108055	0.0943026	0.316306	0.396857	0.0844794	0.0451866	0.00785855	0.0687623	0.0943026	0.086444	0.0412574	0.0550098	0.0746562	0.021611	0.0314342	0.0392927	0.0294695	0.0314342	0.064833	0.00982318	0.0137525	0.064833	0.0550098	0.0943026	0.0707269	4	1	3	12	5
CbLac	Lac	AIGPVLDMHIVNKVISPDGFNRSAVLAGGTADNADFPGPLVTGNKGDHFQLNVIDSLTDTTMLRGTSIHWHGLFQHGTTWADGPVGVNQCPISPGNSFLYDFSVPDQAGTFWYHSHHSTQYCDGLRGPLVVYDPNDPHKSLYDVDDESTVITLADWYHTPAPSAGLVPTTDAVLINGKGRFPTGPTSPLSVINVTPGTKYRFRLVSISCDPNFVFSIDGHTFTIIEVDGVNVTPVEVDSIQIFAGQRYSFVLNANQPVDNYWIRAKPNIAKGVTFDGGINSAILRYAGAPDTDPTTSQTPNSAPMVETDLHPLENPGAPGGSNPADVPLNLAIAFGSNLKFTVNGATFAPPNVPVLLQILSGAQTAQDLLPTGSVYTLPANKVIEISIPGGTTGFPHPF…	train	Cyathus bulleri	rotten bamboo	6e-09	4	-1	0	53028.5	4.92359	0.6237	0.0563	0.3199	0.082495	0.0925553	0.342052	0.392354	0.0905433	0.0261569	0.00603622	0.0724346	0.0925553	0.0583501	0.0382294	0.0865191	0.0784708	0.0181087	0.028169	0.0462777	0.0160966	0.0261569	0.084507	0.0100604	0.0160966	0.0764588	0.0643863	0.0925553	0.0623742	4	1	5	12	4
Earsca1_643866	jgi|Earsca1|643866|estExt_Genewise1.C_4_t10195	AIGPVADLALVNGKVTPDGFTRDAVLAGNTFPGPLITGNKGDNFKINVVDQLTNETMLTATSIHWHGMFQRGTNWADGGAFVNQCPIVSGNSFLYDFSATDQAGTYWYHSHLSTQYCDGLRGPMVVYDQQDPHAALYDVDDESTIITLADWYHTAARLGGRRPDSTLINGLGRYFGNPTSELAVINVTPGKRYRFRLVSLSCDPNYTFEIDGHGMTIIETDGQYTEPLPVTQLQIFAGQRYSFVLEANQTVGNYWIRANPNLIATGGSGFANGINSAILRYDGAPDAEPTSTQNASPIVLQEFNMHPLTDPAAPDDNVMPMTLQVGFAAGSFTINGTSFVNPDVPVLLQILSGAQDARDLLPPGSVYGLPGNATIELTIPAFAIGGPHPIHLHGHAFSV…	train	Earliella scabrosa	white-rot fungus	0.154746	5.5	29	1	52698.3	4.86311	0.5881	0.0861	0.3258	0.079918	0.0942623	0.32377	0.405738	0.0963115	0.0389344	0.0163934	0.0778689	0.0717213	0.057377	0.0307377	0.079918	0.0881148	0.0102459	0.0327869	0.0491803	0.0266393	0.045082	0.0717213	0.0102459	0.0143443	0.067623	0.0594262	0.0942623	0.057377	4	1	2	11	6
Fibsp1_910643	jgi|Fibsp1|910643|fgenesh1_pm.65_#_6	SIGPVTNLAITNADIAPDGFTRSAVLAGGTFPGALITGNKGDNFQINVQDELTDSTMLLSTSIHWHGIFQNGTNEMDGAAFVTQCPITPGSSFNYNFTATDQAGTFWYHSHLGTQYCDGLRGPMVIYDPEDPYLDLYDVDDDTTVIVLSDWYHTVAPQAGNFPTTDSTLINGAGRYNGGPATTLSSIAVESGKRYRFRLINTSCNPNYIFSIDGHNLTIIEADGIETEPLVVDSIQIFAGQRYSFILEANQTVDNYWIRADPNLGTTGFDGGLNSAFLRYSGANATAEPTTNQTTSVIPMVEANLVPLVSPGAPGTAEVGGADVLLNLDIAFNAANLNFTINGDSFVPPTVPVLLQILSGAELATDLLPSGSMYVLPPNSVVELSMPAGAGGGSHPFHL…	train	Fibulorhizoctonia psychrophila	spoilage fungus	5e-09	11	1	1	53433.6	4.3324	0.6163	0.0636	0.3201	0.0576541	0.0974155	0.332008	0.419483	0.0934394	0.0258449	0.0119284	0.0854871	0.0656064	0.0596421	0.027833	0.0894632	0.0954274	0.00397614	0.0357853	0.0417495	0.0298211	0.027833	0.0675944	0.00994036	0.0159046	0.0675944	0.0735586	0.0994036	0.0656064	3	0	4	12	7
Ganoderma0814_lcc1	LAC1	AIGPVANLTISDAEIAPDGFTRAAVVVNGVSPGPLIKGNKGDRFQINVVNQLTNHTMSKTTSIHWHGLFQEGTNWADGPAFVTQCPIASGNSFLYDFRVPDQAGTFWYHSHLSTQYCDGLRGPLVVYDPHDPLAHMYDVDDDSTVITLTEWYHTAAQLGRRFPVGDANSTLINGLGRSTATPTADLAVVNVTQGKRYRFRLVSMACDPSFNFSIDGHDLTVIEADGVETQPVTVSTITIFAAQRYSFVLTANQTIDNYWIRANPAFGDVGFAGGLNSAILRYDGAAPIEPVTSQQSTQILLNETDLHPYVPKKTPGKPKKGGVDLALNMVFGFNTTNFFINNATFVPPTVPVLLQILSGAQSAQDLLPAGSVYTLPKNASIEITFPANANAAGSPHPFH…	train	Ganoderma fornicatum	white-rot fungus	0.0238632	3	-1	1	54144.9	5.30998	0.614	0.07	0.316	0.088	0.088	0.336	0.386	0.102	0.032	0.008	0.074	0.074	0.048	0.034	0.086	0.098	0.022	0.032	0.054	0.02	0.04	0.084	0.01	0.016	0.068	0.068	0.074	0.058	4	0	6	10	6
GlLac	GlLac1	GIGPKADLTISNANIAPDGYTRAAVVVNGVFPGPLITGNKGDRFQLNVIDQLTNHTMLKTTSIHWHGFFQKGTNWADGPAFINQCPIASGHSFLYDFQVPDQAGTFWYHSHLSTQYCDGLRGPFVVYDPKDPLKGLYDVDNDSTVITLSDWYHVAARLGPSFPLGSDSTLINGLGRSTTNATAGLAVINVTQGKRYRFRLVSLSCDPNYTFSIDGHDMSVIEADGIATQPVTANAIQIFSAQRYSFVLTANQTIGNYWIRANPSFGNIGFTNGINSAILRYSGADPIEPTTAQQTTQNLLNEVDLHPFVAKQTPGRATQGGTDVAINMVFNFNGSNFFINNASFTPPTVPVLLQILSGAQAAQDLLPSGSVYTLPINKSIELTFPATVNAPGAPHPFHL…	validation	Ganoderma lucidum	hardwood	5e-09	3.5	-1	1	53980.4	5.43252	0.6052	0.0561	0.3387	0.0841683	0.0801603	0.348697	0.378758	0.108216	0.0300601	0.00601202	0.0721443	0.0681363	0.0581162	0.0360721	0.0861723	0.0921844	0.0180361	0.0320641	0.0601202	0.0140281	0.0440882	0.0681363	0.01002	0.0160321	0.0661323	0.0721443	0.0821643	0.0681363	3	1	7	8	7
Cersu1_88089	jgi|Cersu1|88089|fgenesh1_kg.21_#_109_#_isotig06463	AIGPVAQLEISNGAVSPDGISRQAVLAGGQFPGPLIQGNKGSNFLIDVIDNLTNHTMLKTTSIHWHGIFQHGTTWADGPAFVSQCPIASGNTFLYDFTVPDQAGTFWYHSHLAAQYCDGLRGPLVVYDPLDPHRHLYDVDDESTVITIADWYHTASTLGPRFPTFDTTLINGLGRFAGPGGTASELAVINVQYGKRYRFRLVSISCDPNWVFSIDNHEMTIIEADGVNTQPLTVDAIQIFAAQRYSFVLNATQPVGNYWIRASPNNGNQGFDGGINSAILRYSSAPDAEPNTTSTIVNQLNEADLRPLTNPAAPGRADQDPGAVDVAMNLNFSFNGTNLFINNATFVPPTVPVLLQILSGAHTAQELLPPGSVYTLPRGATVQISMPGNIVAGPHPFHL…	train	Gelatoporia subvermispora	white-rot fungus	0.0599437	4	1	1	53795.4	4.8855	0.5956	0.0825	0.3219	0.0764588	0.0885312	0.34004	0.396378	0.0985915	0.0342052	0.0100604	0.0764588	0.0804829	0.0663984	0.0362173	0.0744467	0.0925553	0.00603622	0.0301811	0.0503018	0.0241449	0.0462777	0.0663984	0.0100604	0.0181087	0.0643863	0.0704225	0.084507	0.0583501	4	0	5	11	5
LccA	LccA	ASPTLEKFVQPLPIPSVREPDGQRDGADAYEIAVTEFTQQLHPDLPETTVWGFDGSYPGPTIEADAGSPVHVRFDNSGLPSEHLFPVDDRLGGTTAENHPGYDGPVPEVRTVTHFHGLELDPANDGQSDMWTSPGGVEGPRFDSAWQELPMEQGRTTSTYHDHTLGITRLNAYAGLLGLYSITTDAERELGLPSGDYDIPLLLQDKEFNDDGSLHYPEEFVSAFLGDTAVVNGAVWPYVEVEPRRYRFRILNGANHRSFDLQLESESGSGVPTMYQFAPGHGFLESVVPIGPNGDLDSLLLTPFERGELVVDFSDHAGETLTLANGADMGPELTDLVEFRVSDPSTPPEDASADPTSLSLPTPASYDESDARVTREMTLGTEVRNGLITHTLNGHVFGD…	train	Haloferax volcanii	archaeon	0.911841	8.4	-1	0	60122.3	4.30649	0.6533	0.0657	0.281	0.0930657	0.175182	0.282847	0.366788	0.0821168	0.0492701	0.0145985	0.0930657	0.0875912	0.0273723	0.0364963	0.0766423	0.0565693	0.00729927	0.0273723	0.040146	0.0894161	0.0273723	0.0784672	0.00182482	0.0145985	0.0857664	0.0346715	0.0967153	0.0547445	5	5	7	6	3
Jaaar1_175905	jgi|Jaaar1|175905|estExt_Genewise1Plus.C_8_t10487	AIGPVTDLDIYNAIISPDGYNRSAVLADGAFPGPLIVGNKGDNFRINVRNRLIDPTMLRTTTIHWHGLFQKGTTWADGPAFVNQCPIASSNAFLYDFDVPGQAGTYWYHSHLSTQYCDGLRGPLVVYDPEDPYSDLYDVDDESTVITLAEWYHVVAPDIVGVAISNSTLINGKGRYSTGPKTNLSVISIEPGKRYRFRLVSLSCDPNFTFSIDGHNLTIIEVDGVNHEPLTVDQITIYAGQRYSFILEANQPVDNYWIRALPNNGLSSSGFSGGLNSAILRYAGANSSDPTTNQTGGANPLVETNLHVSLVSPGLPIRGGEPGSDVFPINLNVAINGTNGLFYVNNHTFVPPTVPVLLQLLSGAQQPPDLLPEGSVYYLPKNRVIELSVPAQQVGVLPG…	train	Jaapia argillacea	softwood	0.30572	4	1	1	56325.4	5.25035	0.6069	0.0886	0.3044	0.0867052	0.088632	0.34104	0.38921	0.0944123	0.0404624	0.00192678	0.0867052	0.0847784	0.0655106	0.0327553	0.0674374	0.0597302	0.0134875	0.044316	0.0346821	0.0231214	0.0289017	0.0847784	0.0134875	0.0154143	0.0655106	0.0751445	0.0905588	0.0712909	3	0	5	13	5
LeLcc4A	Lcc4A	QALDIIRNNGVLQIVNKELSPDGFSRPTVLAGTSAGSATFPGPLIQGNKGDTFNIDVVDSLTDTTMNRTTSIHWHGLFQEHTNWADGPSFVTQCPIAPGNSFLYRFAVPDQAGTYWYHSHLGVQYCDGLRGPFVVYDPHDPQAYMYDVDDENTVITLADWYHPKAFQVLAHGAAVSNATLINGQGRYPGGPDASLAVVNVQAGKRYRFRLISMSCDPNYLFSIDGHNLTVIESDGVSTTPVTVNQIQIYAAQRYSFVLTANQPVGNYWIRASPNTQLAGTPANDPFANGINSAILRYNGAPNADPVTIAPSSSGVIGITESLMHPLQNPGAPGSPYPGGAHVINMTLGFNAGAFTINNYSFVSPSVPVLLQILSGTQQVQNLLPEGSVFGLQKNEVYEI…	train	Lentinula edodes	hardwood	0.00319115	2.5	-1	1	55416.3	5.22421	0.6074	0.0781	0.3145	0.0820312	0.0839844	0.34375	0.390625	0.0996094	0.0292969	0.0117188	0.0742188	0.0820312	0.0566406	0.0351562	0.0664062	0.0800781	0.0175781	0.0390625	0.046875	0.0234375	0.0449219	0.0800781	0.00976562	0.0136719	0.0605469	0.0761719	0.0878906	0.0644531	3	0	4	13	6
LeLcc5	Lcc5	VLETTGDLVISNAAVSPDGFSRTAVLAGGGVVGELVTGNKGDNFQINVVNELTDDTMLRSTTVHWHGIFQEGTNWADGPAFINQCPIAANNSFLYDFTVSDQAGTFWYHSHLSTQYCDGLRGALVIYDPDDPYADLYDVDDDTTVLSLMDWYHEKAETLTFPFPDATLINGLGRYSGGNATDLSVITVTSGTRYRFRLVNLACDPNFVFSIDNHTMTVIEADGVNHEQLVVDSVQIFAGQRYSFILEANQSVDNYWIRADPSTGTSGYAGGINSAILRYSGAADSEPGTPEVTSVLALNETQLVPLENPGAPGEPEVGGVDYALNLAMAFTGTAFTINGYSFTSPTVPVLLQILSGAETADSLLPAGSVYSLPTNSTIEISIPSGGLAGFPHPFHLHGH…	train	Lentinula edodes	hardwood	0.00495594	2.5	-1	1	53037.9	4.19082	0.5769	0.0749	0.3482	0.0607287	0.119433	0.311741	0.404858	0.103239	0.0283401	0.00809717	0.0850202	0.0526316	0.0506073	0.0283401	0.0931174	0.0931174	0.00404858	0.0384615	0.0465587	0.0384615	0.0263158	0.0789474	0.0101215	0.0182186	0.0809717	0.0566802	0.0890688	0.0728745	3	1	5	9	7
LeLcc7	Lcc7	GDFGKVFVSGAEVIKIGGKVHSENLFVVNRELSPDGFERSTVLAGLSSQNGTFPGPLITGTKGDRFQINVTDLLTDSTMARSTSIHWHGLFQKTTNYADGVSFVSQCPIVANHSFMYDFQVPDQAGTFWYHSHLSVQYCDGLRGPIVIYDPLDPHRFLYDVDDESTVITIADWYHDTSYELIAKRAGLTPDATLINGKGRYVGGPNIPLEVINVEYGKRYRFRVISMSCGVDHGFSIDGHDLTIIEVDGVNTQPLTVNHIQLYAAQRYSVVLHANQKPDVYRIRALATSGVGAQNFTNGVNSGILRYKNAAGNSDRGPTSSQQSHMVSLNENDLRPLECPGAPGKPYPGGADLVLNLTMGFGVAPGASAPSFFMNNVSYVSPKVPVLLQILSGAQSAQD…	train	Lentinula edodes	hardwood	0.0015128	3	-1	1	57720.1	5.6771	0.6008	0.096	0.3032	0.107345	0.0979284	0.310734	0.393597	0.0903955	0.0414313	0.0112994	0.086629	0.0677966	0.0527307	0.0376648	0.0621469	0.0602637	0.0282486	0.0376648	0.0433145	0.0263653	0.0376648	0.0885122	0.0112994	0.0094162	0.0715631	0.0546139	0.094162	0.0772128	3	1	5	12	5
Lcc3	Lcc3	AIGPVADLTISNAQVSPDGFLRDAVVTNGLVPGPLITGNKGDRFQLNVIDQMTNHTMLKTTSIHWHGFFQKGTNWADGPAFVNQCPIASGNSFLYDFQVPDQAGTFWYHSHLSTQYCDGLRGPLVVYDPNDPHAALYDIDDDNTVITLTDWYHTAARLGPRFPLGADATLINGLGRSPATPTANLTVINVTQGKRYRFRLVSISCDPNYVFSIDNHTMSVIETDTVNTQPLTVDSIQIYAAQRYSFVLTANQSVDNYWIRANPNFGNVGFTDAINSAILRYDGAPDAEPSATTAPTLTNPLVEANLHPLASMPVPGSPVSGGVDKAINFVFNFNGTNFSINNATFVPPTVPVLLQIMSGANTAQDLLPSGSVYTLPSNATIELSFPATSNAPGAPHPFH…	train	Lentinus sp.	white-rot fungus	0.0794341	3.5	-1	1	53989.5	4.71124	0.608	0.068	0.324	0.072	0.088	0.362	0.378	0.1	0.03	0.012	0.072	0.086	0.05	0.032	0.09	0.092	0.01	0.032	0.052	0.01	0.036	0.084	0.01	0.016	0.078	0.076	0.068	0.064	4	1	6	9	6
Lcc4	Lcc4	SVGPVANLKIGNAAVSPDGYTRDAVVVNGATPGPLIVGNKGDNFRLNVIDELTNHTMLKSTSIHWHGFFQHGTNWADGGAFVNQCPISSGHSFSYNFQAKDQAGTFWYHSHLSTQYCDGLRGPFVVYDPKDPHKKLYDVDNESTVITLEDWYHTAARLGPRFPLGSDSTLINGLGRSATTATGDLAVIKVTRGKRYRFRLVSLSCDPFYTFSIDGHNMTIIEADAVNTKPHTVDSLEIFAGQRYSFILNANQPVDNYWVRANPNFGNVGFTNGINSAILRYDGAAVAEPATAIPPASVTPLLETDLHPLVSTPVPGSPVAGGVDKALNFVFNFDGTNFFINDATFTPPSVPVLLQILSGAQAAQDLLPSGSVIPLPALSTIELSFPATANAPGVPHPFH…	validation	Lentinus sp.	white-rot fungus	0.129746	3.5	-1	1	53815.4	5.23057	0.598	0.078	0.324	0.092	0.094	0.32	0.388	0.106	0.032	0.004	0.076	0.082	0.046	0.038	0.074	0.096	0.022	0.03	0.06	0.024	0.024	0.084	0.01	0.016	0.07	0.062	0.082	0.068	4	1	5	10	6
MaL	MaL	EPTCNTPSNRACWSDGFDINTDYEVSTPDTGVTQSYVFNLTEVDNWMGPDGVVKEKVMLINGNIMGPNIVANWGDTVEVTVINNLVTNGTSIHWHGIHQKDTNLHDGANGVTECPIPPKGGQRTYRWRARQYGTSWYHSHFSAQYGNGVVGTIQINGPASLPYDIDLGVFPITDYYYRAADDLVHFTQNNAPPFSDNVLINGTAVNPNTGEGQYANVTLTPGKRHRLRILNTSTENHFQVSLVNHTMTVIAADMVPVNAMTVDSLFLAVGQRYDVVIDASRAPDNYWFNVTFGGQAACGGSLNPHPAAIFHYAGAPGGLPTDEGTPPVDHQCLDTLDVRPVVPRSVPVNSFVKRPDNTLPVALDLTGTPLFVWKVNGSDINVDWGKPIIDYILTGNTSY…	train	Melanocarpus albomyces	soil and compost	5e-09	4	-1	1	61791.1	4.91154	0.6386	0.0751	0.2862	0.0966011	0.110912	0.323792	0.368515	0.100179	0.0447227	0.0143113	0.0697674	0.0822898	0.0465116	0.0357782	0.0733453	0.0626118	0.0161002	0.0339893	0.0375671	0.0268336	0.0322004	0.0930233	0.0125224	0.0286225	0.0840787	0.0751342	0.0822898	0.0483005	3	1	7	10	5
Copmar1_511451	jgi|Copmar1|511451|CE511450_609	QIMGPTDTMTISNINANPDGLVGVGRSVIGVNGQHPAPLIKANKGDNFNINVVNDLSDSTMLRQTSVHWHGVFQHGSAWADGPEGVTQCPISQFGQAFRYTFSAGQETGTYWYHSHFGTQYCDGLRGPIVIYDDNDPHRALYEVDDENTVITLADWYHVPAPTLGNGPALSNSTLINGKGRLPNGPASDIAIVNVQEGRKYRMRLISMSCDPDYTFSIDGHDLTIIEADGQLTEQHTVQQLRIFAGQRYSFVLHANNVPGNYWIRAKPNLGFGQLTQFDEGGVNSAILRYAGVDPVNPTSQRHSSPTILRESDLRALVNPVAPGGEIEQIPISFGFSGGAWRINGAAWGHPESPVMVQVMSGRPPSEILPEGAIRILPKDKTIELVISGSSGGGPHPFH…	train	Coprinopsis marcescibilis	litter-decomposer	0.229292	7	0	1	55343.4	5.75395	0.636	0.0509	0.3131	0.103718	0.0919765	0.330724	0.391389	0.0821918	0.0489237	0.0176125	0.0626223	0.0841487	0.0684932	0.0391389	0.0665362	0.0645793	0.0156556	0.0254403	0.0391389	0.0391389	0.0410959	0.074364	0.00978474	0.0176125	0.0528376	0.0547945	0.103718	0.074364	4	1	3	12	6
Copph3_744923	jgi|Copph3|744923|CE744922_788	QSLGSTGTLTVHNKFLAPDGFNRSAVVVNGVHPAPLIKANKGERFTFNVVNQLEDDTMLRSTSIHWHGLLQRGSAWADGAAAVSQCPISPGNSFEYRFGADGHAGTFWYHSHFGTQYCDGLRGPLVIYDNDDPHRHLYEVDDENTIITLADWYHLPAPSLMMPAFADATLINGKGRTTTGPKAELAIVNIERGKRYRFRLVSLSCEPNFQFSIDGHQMTIIEADGHATEPITVDRLRIFAGQRYSFVLEANQPVGNYWMRALPNFGNNGLNLGYLNDANTAILRYAGAPEANPRGSPPVRYNAQLDEAMLRPLVNPAAPGRPVPGGADVNVRLDFGFNVLGLKYTVNGTSYKSPTVPVLLQIMSGAKTASELLPEGSLVTLPRNAVVEVTVPGGLIGGP…	train	Coprinopsis sp.	litter-decomposer	0.207034	7	4	1	56714.3	6.0494	0.6038	0.0788	0.3173	0.113462	0.0942308	0.296154	0.405769	0.0903846	0.0519231	0.0173077	0.0903846	0.0788462	0.0423077	0.0384615	0.0557692	0.0884615	0.0230769	0.0307692	0.0461538	0.0461538	0.0211538	0.0807692	0.00961539	0.0134615	0.0480769	0.0730769	0.0865385	0.0576923	3	0	3	15	5
OrLac1	Lac1	AIGPVTDLVITDAFVTPDGPNLGREAVLAGGTFPGPLIQGNKGDNFQINVVNNLTNHTMLKTTSIHWHGLFQHGTNWADGPAFVNQCPIASGNSFLYNFNVPDQAGTFWYHSHLATQYCDGLRGPLVVYDPNDPYADLYDVDDESTVITLSDWYHAAASTLTFPTFDTTLINGLGRFAGTGGTDSDLAVITVEQGKRYRFRLAAISCDPNWVFSIDEHVMTIIEADAVNTLPLTVDAIQIFAAQRYSFVLNANQTVGNYWIRANPNNGNMGFANGINSAILRYSGATIEDPTTNSTIVNQLNEADLSPLTNPQAPGAPSQDPGAVDVAMNLAFSFNGTRLFINGVSFVPPSVPVLLQILSGSMTAQDLLPTGSVYTLPRNATVQISMPGNIIAGPHPFH…	train	Obba rivulosa	white-rot fungus	0.0499559	3.5	-1	1	53730.1	4.48053	0.5884	0.0723	0.3394	0.064257	0.0923695	0.351406	0.391566	0.100402	0.0281125	0.0120482	0.0763052	0.0742972	0.062249	0.0301205	0.0883534	0.0903614	0.0060241	0.0301205	0.0522088	0.0180723	0.0381526	0.0702811	0.0100402	0.0180723	0.0742972	0.0803213	0.0803213	0.060241	3	0	6	11	6
OrLac2	Lac2	AIGPVTDLTITDVSISPDGFERAAVLAGGTFPGPLITGNIGDNFQINVVNQLSNETMLESTTIHWHGLFQKGTAWADGPAFVSQCPIATGNSFLYDFSVPDQAGTFWYHSHLATQYCDGLRGPLVVYDPNDAYLSDYDVDDDTTVITLADWYHTAATLGPRFPTQADATLINGLGRYSGGPESNLTVITVESGKRYRFRLVSISCDENYVFSIDDHEMIVIEADGVETQPVTVDSIQIFAAQRYSFILNATEAVDNYWIRATPDLGTTGFTDGINSAILRYVGANDTDPTTASNTTNLLSELDLHPLTNAAAPGAASQDPGSVDVSMNLELGFDGTNFTINGATFVPPTVPVLLQILSGAQSATDLLPSGSVFTLPSNSTVQVTLAAGTVAGGPHPFHL…	train	Obba rivulosa	white-rot fungus	0.00160729	3.5	-1	1	53154.9	4.12744	0.5936	0.0785	0.328	0.0583501	0.118712	0.336016	0.390342	0.0965795	0.0261569	0.00603622	0.0804829	0.0643863	0.056338	0.028169	0.100604	0.0905433	0.00402414	0.0321932	0.0482897	0.028169	0.0301811	0.0744467	0.0100604	0.0160966	0.0905433	0.056338	0.082495	0.0744467	4	0	5	10	7
Panru1_1594824	jgi|Panru1|1594824|e_gw1.37.14.1	AIGPVTDLRITNKNVSPDGVSRPAVLAGGTLPGPTIKGNKGDHFKINVIDELTNPDMFKSTSIHWHGLFQKGTNWADGPAFVTQCPITTGNSFLYDFRVPDQAGTFWYHSHLSVQYCDGLRGPMVIYDPHDPHKDLYDVDDDSTIITLADWYHTLARQITGPARSDATLINGLGRSPTGPPDAELAVITVQRNKRYRFRLVSLSCDPNFIFSIDNHTMTVIEVDGENTQSLTVDSIQIFAGQRYSFVLHANQPENNYWIRAQPNTGNTTFIGGLNSAILRYVGAPKKEPVTVQQPSKTPLKEIDLRPLKYTPVPGKPYPGGADIVKNLALSFNGGKFFINNQSFVPPTVPVLLQILSGHHDASELLPPGGVIGLERNKVVEITLPGGVIGSPHPFHLHG…	train	Panus rudis	hardwood	0.189853	4	1	0	54404.7	5.96226	0.5948	0.0766	0.3286	0.116935	0.0987903	0.310484	0.377016	0.0967742	0.0383065	0.00604839	0.0766129	0.0866935	0.0685484	0.0403226	0.0665323	0.0604839	0.0383065	0.0302419	0.0504032	0.0262097	0.0322581	0.0766129	0.0100806	0.016129	0.0725806	0.0604839	0.0887097	0.0544355	3	1	4	12	6
Panru1_1686772	jgi|Panru1|1686772|fgenesh1_pm.181_#_1	AIGPIADLHIINADIAPDGFSRPAVLAGGTFPGPLIVGQKGGDLEINVHDDLTNADMFKSTSIHWHGIDQRRSNWADGVTSVTQCPITSGESFLYKFNVNDQAGTFWYHSHLSTQYCDGLRGPMVIYDPLDPHRALYDIDDESTVLTVGDWYHTLSRKTTGLPVPDSTLINGLGRSSSGPADAALAVITVQRGKRYRFRLVSISCDANYIFSIHSHALTIIEADGTSTLPVKVDSLQIFAGQRYSFVLEANQPVSNYWIRAMPNVGNTTFKGGINSAILRYAGAPEAEPTTPDVQSKRPLREVDLHPLIPSIVPGFPLPLPGQDFVTHNLLLGYDFHFTVDGVSYTPPSVPVLLQILSGKRTAHDLLPDGSVISLPSNAVVELTMPAGVVGGPHPLHLH…	train	Panus rudis	hardwood	0.280763	10.5	1	0	53736.9	5.75753	0.6008	0.0645	0.3347	0.110887	0.0967742	0.306452	0.399194	0.0866935	0.0403226	0.00806452	0.0887097	0.0766129	0.0645161	0.0443548	0.0604839	0.0705645	0.0262097	0.0322581	0.0403226	0.0241935	0.0262097	0.0846774	0.0100806	0.0141129	0.0725806	0.0443548	0.0826613	0.0887097	3	1	6	10	5
Panru1_1700279	jgi|Panru1|1700279|estExt_fgenesh1_pg.C_1250014	QKAIGPVTDLPIVNAKIAPDGFTRSAVLAGGVFPGPTIKGNKGDNFRINVIDRLKDNTMDTPTSIHWHGLFQKGTNWADGPAFVTQCPLIPGNSFLYNFHVPDQAGTFWYHSHLGLQYCDGLRGAFVVYDPKDPHAHLYDVDDESTVITLADWYHVPSAQITVPPTQDSTLINGLGRFLRPDNTTTGDLAVITVQKGKRYRFRLVSTSCDPNYIFSIDNHNMKVIEVDGVNSQPLNVDSIQIFAGQRYSFVLEANQPIGNYWISANPDHGPQGFTGGINSAILRYKGAPNKEPISNRTVSVAPLIETNLHPLVPMRVPGVHKPGVADVVKPLVFGFDGANFTINNFTFAPPSVPVLLQILSGAHTAQDLMPAGSIIELPLNSVVELSFPNPGGAVGQPH…	train	Panus rudis	hardwood	0.0822768	4	1	1	55984.7	6.18894	0.6233	0.0699	0.3068	0.106796	0.0834951	0.318447	0.394175	0.0970874	0.0330097	0.00970874	0.0699029	0.0893204	0.0640777	0.038835	0.0679612	0.0776699	0.0349515	0.0271845	0.0563107	0.0194175	0.0330097	0.0873786	0.00970874	0.0135922	0.0640777	0.0737864	0.0854369	0.0446602	3	0	5	12	6
Phlcen1_10631	jgi|Phlcen1|10631|scaffold_315.1	AIGPIADLAIVNAEVNPDGFSRQAVLAGGTFPGPVITGTKGANFQINVMDQLTNETMLKTTTVHWHGIAQHGTNWADGTGFVTQCPIASGDSFLYDFDVPNQAGTFWYHSHLSLQYCDGLRGAMIVYDPEDPHADLYDVDDESTIITLSDWYHAPVETIPVPPTVDSTLINGLGRYPSGPSSELAVIDVEAGKRYRFRLIAMACNPYYTFSIDGHNMTIIEVDGVNSQPLLIDSLNIYAGQRYSFVLEANQPVGNYWVRSEPNAPNLSGFDNGINSAILRYVGASEAEPTSLQSASVMPLYEYNLHPLDNPAAPGLKYTGGVDYALNLNLGFNGTPGEGGYFVINEATFNPPTVPVLLQILSGAQYAQELLPAGSVYGLPMNASIELTIPPGAAPDGPH…	train	Phlebia centrifuga	white-rot fungus	0.202002	11	1	1	54365.9	4.3631	0.5976	0.0737	0.3287	0.0657371	0.111554	0.320717	0.398406	0.103586	0.0258964	0.0179283	0.0796813	0.0856574	0.059761	0.0298805	0.0697211	0.0856574	0.00996016	0.0498008	0.0378486	0.0438247	0.0278884	0.0677291	0.00996016	0.0159363	0.0677291	0.063745	0.0876494	0.063745	4	1	6	9	6
TcLac4	LCC4	AVRNYKFDIKNVNVAPDGFQRPIVSVNGLVPGTLITANKGDTLRINVTNQLTDPSMRRATTIHWHGLFQATTADEDGPAFVTQCPIAQNLSYTYEIPLHGQTGTMWYHAHLASQYVDGLRGPLVIYDPNDPHKSRYDVDDASTVVMLEDWYHTPAPVLEKQMFSTNNTALLSPVPDSGLINGKGRYVGGPAVPRSVINVKRGKRYRLRVINASAIGSFTFSIEGHRLTVIEADGIPHQPLPVDSFQIYAGQRYSVIVEANQTAANYWIRAPMTVAGAGTNANLDPTNVFAVLHYEGAPNAEPTTEQGSAIGTALVEENLHALINPGAPGGSAPADVSLNLAIGRSTVDGILRFTFNNIKYEAPSLPTLLKILANNASNDADFTPNEHTIVLPHNKVIGA…	train	Thanatephorus cucumeris	soil-inhabiting fungus	0.111801	7	-1	1	55546.1	8.56651	0.593	0.0881	0.319	0.127202	0.0782779	0.318982	0.39726	0.0782779	0.0567515	0.0117417	0.0763209	0.0841487	0.0587084	0.0430528	0.072407	0.0880626	0.0273973	0.0313112	0.0332681	0.0273973	0.0273973	0.0821918	0.00782779	0.0136986	0.0508806	0.0645793	0.0802348	0.0626223	6	0	5	10	5
CotA	CotA	MTLEKFVDALPIPDTLKPVQQSKEKTYYEVTMEECAHQLHRDLPPTRLWGYNGEFPGPTIEVKRNENVYVKWMNNLPSEHFLPIDHTIHHSDSQHEEPEVRTVVHLHGGVTPDDSDGYPEAWFSKDLEQTGPYFKREVYHYPNQQRGAILWYHDHAMALTRLNVYAGLVGAYIIHDPKEKRLKLPSGVYGVPLLITDRTINEDGSLFYPSGPENPSPSLPNPSIVPAFCGETILVNGKAWPYFEVEPRKYRFRVINASNTRTYNLSLDNGGAFIQIGSDGGLLPRSVKLNSFSLAPAERYDIIIDFTAYEGQSITLANNEGCGGGVNPETDANIMQFRVTKPLAQKDESRKPKYLASYPSVQNEKIQNIRTLKLAGTQDEYGRPVLLLNNKRWHDPVTD…	train	Bacillus subtilis	bacterium	0.617286	7.3	-1	1	58282	6.12636	0.6277	0.0409	0.3314	0.148148	0.124756	0.290448	0.337232	0.0994152	0.0565302	0.0155945	0.079922	0.0896686	0.0565302	0.042885	0.0604288	0.0526316	0.0487329	0.0506823	0.0311891	0.0682261	0.0311891	0.0623782	0.00779727	0.0175439	0.0565302	0.0487329	0.0701754	0.0526316	4	6	4	7	5
PoxA1b	PoxA1b	SIGPRGTLNIANKVIQPDGFYRSTVLAGGSYPGPLIKGKTGDRFQINVVNKLADTSMPVDTSIHWHGLFVKGHNWADGPAMVTQCPIVPGHSFLYDFEVPDQAGTFWYHSHLGTQYCDGLRGPLVVYSKNDPHKRLYDVDDESTVLTVGDWYHAPSLSLTGVPHPDSTLFNGLGRSLNGPASPLYVMNVVKGKRYRIRLINTSCDSNYQFSIDGHTFTVIEADGENTQPLQVDQVQIFAGQRYSLVLNANQAVGNYWIRANPNSGDPGFENQMNSAILRYKGARSIDPTTPEQNATNPLHEYNLRPLIKKPAPGKPFPGGADHNINLNFAFDPATALFTANNHTFVPPTVPVLLQILSGTRDAHDLAPAGSIYDIKLGDVVEITMPALVFAGPHPIHLH…	train	Pleurotus ostreatus	white-rot fungus	0.00905646	4.5	-1	1	55953.3	6.21207	0.6062	0.0819	0.3119	0.111111	0.08577	0.319688	0.387914	0.0955166	0.0389864	0.0116959	0.0818713	0.08577	0.0526316	0.0409357	0.0604288	0.0779727	0.0311891	0.037037	0.042885	0.0214425	0.0311891	0.0779727	0.00974659	0.0155945	0.0643275	0.0740741	0.08577	0.0584795	3	1	3	13	6
PsLac2	Lac2	ATKKLDFHIRNDVVSPDGFERRAITVNGIFPGTPVILQKNDKVQINTINELTDPGMRRSTSIHWHGLFQHKTSGMDGPSFVNQCPIPPNSTFLYDFDTAGQTGNYWYHSHLSTQYCDGLRGTFIVYDPNDPLKHLYDVDDESTIITLADWYHDLAPHAQNQFFQTGSVPIPDTGLINGVGRFKGGPLVPYAVINVEQGKRYRFRLIQISCRPFFTFSIDNHTFDAIEFDGIEHDPTPAQNIDIYAAQRASIIVNANQTIDNYWIRAPLTGGNPTGNPNLDVSLIRAILRYKGAPAVEPTTVATTDGHKLNDADMHPIAQEGPGNLGTGPPDMAITLNIAQPNPPFFDINGISYLSPSVPVLLQMLSGARKPQDFLPSEQVIILPANKLIEVSIPGAGAH…	train	Pleurotus sapidus	hardwood	0.00648983	3.5	-1	0	55498.7	5.466	0.6096	0.0936	0.2968	0.10757	0.103586	0.322709	0.368526	0.0976096	0.0438247	0.00996016	0.0717131	0.0856574	0.0796813	0.0398406	0.0677291	0.0677291	0.0239044	0.0278884	0.0557769	0.0298805	0.0458167	0.059761	0.00996016	0.0139442	0.0737052	0.0657371	0.0796813	0.0478088	3	1	8	7	5
Pycci1_4273	jgi|Pycci1|4273|scf184851.g84	AIGPVTDLVLVNKVVSPDGVPRSAVLAGGTHPGPLIKGKKGDKFRINVVNMLQNETMLTATSIHWHGLFQHESNWADGTAFVTQCPITNDDSFLYNFRVPDQAGTFWYHSHLSTQYCDGLRGPLVVYDQHDPHAHLYDVDDESTVITLTDWYHIAAAHQPLVATADSILINGLGRWAGNPTSKLSVIEVQHGKRYRFRLLNMACDPNFMFSIDGHPMTIIEADGQNTQPHTVDKLQIFASQRYSFVLNANQTVGNYWIRASPDRIINDATGFENGINSAILRYKGAPHEEPSSKQSVAGVRLLNEANLRPLEEAKAPGKPHPGGVDVALSLNLTMNGTQFLVNGVPFVSPSVPVLLQILSGSKSAQQLLPHGSVYTLPPKSTVELSMPAGVVGGPHPFH…	validation	Pycnoporus cinnabarinus	hardwood	0.0013914	4	1	1	54508.9	6.02893	0.6117	0.0825	0.3058	0.120724	0.0945674	0.313883	0.38833	0.082495	0.0321932	0.0160966	0.0885312	0.0744467	0.0482897	0.0523139	0.0603622	0.0684105	0.0362173	0.0261569	0.0382294	0.0362173	0.0442656	0.0885312	0.0100604	0.0181087	0.0583501	0.056338	0.0784708	0.0684105	3	0	5	13	5
SmL	laccase 2	AQIGPVTDLHITNANISPDGFSRPAVLAGGTFPGPTIAGNTGDNFQITVFNDLTDPSMLTDTSIHWHGLFQKGTNWADGPAFVTQCPIITGQSFDYNFNVPGQAGTFWYHSHLSTQYCDGLRGPFVVYDPNDPNASLYDVDDDTTIITLADWYHTLAQQEPIGAAITADATLINGLGRSFTNTTASPLSVITVQSGKRYRMRLVSISCDPNYLFSIDGHDMTIIEVDGVNSQQLTVDQIQIFAAQRYSFVLNANQPVGNYWIRAQPNSGGQGFDGGINSAILRYEGATVEDPTTTAPTTFSNPLVETDLHPLADLGVPGQPFRGGADDPLVLNLAFANGRFSIDGVSFVPPTVPVLLQILSGAQNAQDLLPAGSVISLPSNSVIEVALPAGAAGGPHPF…	train	Steccherinum murashkinskyi	white-rot fungus	0.245806	3.5	-1	1	56613.3	4.55158	0.6319	0.0626	0.3055	0.0664137	0.0910816	0.354839	0.392789	0.0948767	0.0303605	0.0056926	0.0721063	0.0759013	0.0721063	0.0322581	0.0815939	0.0872865	0.00379507	0.0246679	0.0531309	0.0189753	0.0531309	0.0664137	0.0151803	0.0170778	0.0721063	0.0664137	0.0891841	0.0626186	3	1	3	13	6
ScLac	ScLac	APAAKGITARTAPAGGEVRHLKMYAEKLADGQMGYGFEKGKASVPGPLIEVNEGDTLHIEFTNTMDVRASLHVHGLDYEISSDGTAMNKSDVEPGGTRTYTWRTHKPGRRDDGTWRPGSAGYWHYHDHVVGTEHGTGGIRNGLYGPVIVRRKGDVLPDATHTIVFNDMTINNRKPHTGPDFEATVGDRVEIVMITHGEYYHTFHMHGHRWADNRTGILTGPDDPSRVIDNKITGPADSFGFQIIAGEGVGAGAWMYHCHVQSHSDMGMVGLFLVKKPDGTIPGYEPHEHGGATAKSGESGEPTGGAAAHEHEH	train	Streptomyces coelicolor	bacterium	0.0473123	9	-1	1	33864.1	6.09475	0.623	0.0256	0.3514	0.169329	0.127796	0.220447	0.405751	0.0766773	0.0511182	0.0319489	0.0351438	0.057508	0.0511182	0.0766773	0.0830671	0.0766773	0.0415335	0.0351438	0.0255591	0.0607029	0.00958466	0.0638978	0.00319489	0.0159744	0.0670927	0.028754	0.146965	0.0383387	3	2	3	9	0
SgfSL	SgfSL	APESAGTAAAAGAAPAGGEVRRVTMYAERLAGGQMGYGLEKGKASIPGPLIELNEGDTLHVEFENTMDVPVSLHVHGLDYEISSDGTKQNKSHVEPGGTRTYTWRTHEPGRRADGTWRAGSAGYWHYHDHVVGTEHGTGGIRNGLYGPVIVRRKGDVLPDATHTIVFNDMTINNRPAHTGPNFEATVGDRVEIVMITHGEYYHTFHMHGHRWADNRTGMLTGPDDPSQVIDNKICGPADSFGFQIIAGEGVGAGAWMYHCHVQSHSDMGMVGLFLVKKPDGTIPGYDPQEHAH	train	Streptomyces griseoflavus	bacterium	0.0736193	9	-1	0	31675.8	5.92009	0.5939	0.041	0.3652	0.150171	0.119454	0.232082	0.419795	0.0784983	0.0511945	0.0341297	0.0409556	0.0580205	0.0477816	0.0716724	0.0750853	0.0819113	0.0273038	0.0375427	0.0238908	0.0580205	0.0204778	0.0716724	0.00682594	0.0170648	0.0614334	0.0341297	0.143345	0.0375427	4	2	4	7	0
MrLac	MrLac	ASVSPNSLDSRDASACDGNTNSTRSEWCDYSIDTDYWTEAVDTGVTREYWFELTDVTVSPDGVSRSAMAINGSIPGPTIIADWGDTVKVHLTNSLSTSINGSSLHFHGIRQNYTNQMDGVSAITQCPLAVGDSMTYEWKATQYGSSWYHSHFALQPYQGVFGGIIINGPATANYDEDLGMVFLNDWSHQTVDELYASAQTSGPPTLDNGLINGTNVYGDDGDDSQTGSRLNISFVEGTSYRMRLVGAAVDSHFKFSIDNHTMTVIAADLIPIEPYETTVIDVSMGQRYDIIVTADQSDVADSFWMRAIPQASCSDNDSTDNIKAVVYYGDSPSTPETTGYDYTDSCDDETDNLVPYLVKDVDDADWSNLTSATVGRNTEGLFKWYLNSTTLYMDWAEPT…	train	Myrothecium roridum	plant pathogen	0.90533	7.4	-1	1	60569.4	4.09408	0.6316	0.0581	0.3103	0.0653358	0.143376	0.335753	0.352087	0.103448	0.0254083	0.0217786	0.0598911	0.0399274	0.0562613	0.0290381	0.0980036	0.0707804	0.0108893	0.0471869	0.0272232	0.0453721	0.0362976	0.0725953	0.0127042	0.0290381	0.0980036	0.0490018	0.0707804	0.0998185	4	2	6	9	5
Traci1_1498596	jgi|Traci1|1498596|fgenesh1_pm.43_#_30	AIGPVTDLDIVNKVIAPDGFVRDTVLAGSTFPGPLITGNKGDNFRINVVDKLVNETMLTATSIHWHGLFQHTTNWADGPAFVTQCPITTGHDFLYNFHVPDQTGTYWYHSHLATQYCDGLRGGLVIYDPHDPQAHLYDVDDESTVITLADWYHIAAPLAGAVPTPDSTLINGLGRWANEPTSGLAVINVEHGKRYRFRLINIACDPNYNFTIDGHTMTIIEADGQNTQPHQVDGLQIFVAQRYSFVLNANQPIGNYWVRANPNRGQANGLGFANGINSAILRYKGAPKTEPNTTQTPIKNFLKETDLHPLTNPKAPGLPFKGGVDHAINLNLTFNGTEFFINGAPFIPPNVPVLLQILNGTLDAHDLLPPGSVFNLSAQSTIELSIPGGVVGGPHPFHL…	train	Trametes cingulata	white-rot fungus	0.0701846	3	1	1	54536.7	5.71058	0.6117	0.0744	0.3139	0.108652	0.0945674	0.309859	0.390342	0.0965795	0.0301811	0.00603622	0.084507	0.0784708	0.0663984	0.0482897	0.0804829	0.0704225	0.0301811	0.0301811	0.0482897	0.0261569	0.0321932	0.0764588	0.0100604	0.0181087	0.0684105	0.0764588	0.0865191	0.0321932	3	0	5	12	6
Tramey1_100135	jgi|Tramey1|100135|CE100134_454	AIGPRAELVLSNAPVSPDGFTRDAVVVNSISPGPLITGKKGDRFQLNVVDNLTNHSMLKTTSIHWHGLFQAGTNWADGPAFVTQCPIASGKSFLYDFQVPDQAGTFWYHSHLSTQYCDGLRGAMVVYDPFDLQRYLYDVDNEDTVITLADWYHVAARLGPKFPKSDATLINGRGRSNDTLTAELAVVNVQHGKRYRFRLVSLSCNPNYVFKIDGHNMTVIEVDGVSSRPHTVDSIQIFAGQRYSFVLHAKQPVDNYWIRANPNTGLTAGTFDGGVNSAILRYEGAPNVEPTTTEVRSVAPLIETDLHPLIPMEVPGLPYAGAVDKAINLAFDFNGTDFFVNNVTFIPPTVPVLLQILSGTQAAQDLLPSGSVYTLPPYSPIEITMPALAPGSPHPLHLH…	train	Trametes meyenii	white-rot fungus	0.157179	11	1	1	54509.8	5.48703	0.6165	0.0763	0.3072	0.100402	0.0963855	0.311245	0.389558	0.10241	0.0421687	0.0120482	0.0843373	0.0863454	0.0481928	0.0361446	0.0722892	0.0803213	0.0220884	0.0381526	0.0502008	0.0281125	0.0301205	0.0903614	0.0100402	0.0140562	0.0682731	0.0542169	0.0742972	0.0582329	4	1	6	8	7
TpLap2	Lap2	GIGPVADLTISNAAVSPDGFSRQAVVVNGGTPGPLITGNKGDNFQLNVIDNLTNHTMLKSTSIHWHGFFQKGTNWADGPAFINQCPISSGNSFLYNFQVPDQAGTFWYHSHLSTQYCDGLRGPFVVYDPNDPSADLYDVDNDDTVITLVDWYHVAAKLGPAFPLGADATLINGKGRSPSTTTADLAVISVTAGKRYRFRLVSLSCDPNYVFSIDGHNMTIIETDSINTQPLVVDSIQIFAAQRYSFVLEANQAVDNYWIRANPNFGNVGFTGGINSAILRYDGAAAIEPTTTQTTSTQPLNEVNLHPLVATAVPGSPVAGGVDLAINMAFNFNGTNFFINGASFTPPTVPVLLQIISGAQNAQDLLPSGSVYSLPSNADIEISFPATTAAPGAPHPFHL…	train	Trametes pubescens	hardwood	0.0119477	3	-1	1	53346.7	4.62609	0.5872	0.0782	0.3347	0.0681363	0.0881764	0.344689	0.39479	0.104208	0.0260521	0.00601202	0.0661323	0.0781563	0.0621242	0.0300601	0.0741483	0.1002	0.012024	0.0300601	0.0601202	0.0140281	0.0360721	0.0801603	0.01002	0.0140281	0.0741483	0.0741483	0.0801603	0.0721443	3	1	6	9	7
TsLac1	Lac1	SIGPVADLTISNGAVSPDGFSRQAILVNDVFPSPLITGNKGDRFQLNVIDNMTNHTMLKSTSIHWHGFFQHGTNWADGPAFVNQCPISTGHAFLYDFQVPDQAGTFWYHSHLSTQYCDGLRGPIVVYDPQDPHKSLYDVDDDSTVITLADWYHLAAKVGPAVPTADATLINGLGRSISTLNADLAVITVTKGKRYRFRLVSLSCDPNHTFSIDGHSLTVIEADSVNLKPQTVDSIQIFAAQRYSFVLNADQDVDNYWIRALPNSGTRNFDGGVNSAILRYDGAAPVEPTTTQTPSTQPLVESALTTLEGTAAPGNPTPGGVDLALNMAFGFAGGRFTINGASFTPPTVPVLLQILSGAQSAQDLLPSGSVYSLPANADIEISLPATSAAPGFPHPFHLH…	validation	Trametes sp.	white-rot fungus	0.00162757	5	-1	1	53191.6	4.86561	0.5847	0.0968	0.3185	0.0826613	0.0947581	0.342742	0.385081	0.0947581	0.0322581	0.00806452	0.078629	0.0806452	0.0504032	0.0362903	0.0806452	0.0947581	0.0141129	0.0302419	0.0504032	0.0141129	0.0383065	0.0766129	0.0100806	0.0141129	0.0806452	0.0524194	0.0766129	0.0806452	3	1	5	10	6
PIE5	PIE5	QILGPTSTMTVSNIDASPDGFNRPVVAVNGQHPGPLVRANKGDNFRINVVNDLNDPTMLRQTSVHWHGVFQHGTAWADGPDGVTQCPIAQNGESFKYRFNAGNEAGTFWYHSHFGTQYCDGLRGPLVIYDPNDPHRNLYDVDNADTVITLVDWYHLQAPSIEGPALSDATLINGKGRRPGGPETDIAIVNVQRNRRYRFRLVSMSCDPDYKFSIDGHKLTVIEADGQLTEPLMVDEIQIFAGQRYSFVLSANRPVGNYWIRAIPNVGSNNLPNFSSGGINSAILRYAGAPNANPTSTPVTNPVALHESNLHALLNPGAPGGSGPADENIVLQMGLGPAGFEINGVTWANPDSPVMVQIMNGVPPADIVPSGATHTLPRNRVVEVSIPGFELAGPHPFHL…	validation	Coprinopsis cinerea	litter-decomposer	0.0048347	8	-1	1	54604.5	5.54921	0.6178	0.0752	0.3069	0.0970297	0.0910891	0.340594	0.386139	0.0851485	0.0475248	0.0178218	0.0633663	0.0990099	0.0554455	0.0376238	0.0554455	0.0732673	0.0118812	0.0257426	0.0435644	0.0336634	0.029703	0.0851485	0.00990099	0.0158416	0.0574257	0.0752475	0.0910891	0.0712871	3	1	3	14	5
TvLacIIIb	LacIIIb	GIGPVADLTITNAAVSPDGFSRQAVVVNGGTPGPLITGNMGDRFQLNVIDNLTNHTMLKSTSIHWHGFFQKGTNWADGPAFINQCPISSGHSFLYDFQVPDQAGTFWYHSHLSTQYCDGLRGPFVVYDPNDPAADLYDVDNDDTVITLVDWYHVAAKLGPAFPLGADATLINGKGRSPSTTTADLSVISVTPGKRYRFRLVSLSCDPNYTFSIDGHNMTIIETDSINTAPLVVDSIQIFAAQRYSFVLEANQAVDNYWIRANPNFGNVGFTGGINSAILRYDGAAAVEPTTTQTTSTAPLNEVNLHPLVATAVPGSPVAGGVDLAINMAFNFNGTNFFINGASFTPPTVPVLLQIISGAQNAQDLLPSGSVYSLPSNADIEISFPATAAAPGAPHPFHL…	train	Trametes versicolor	white-rot fungus	0.00160612	3.5	-1	1	53330.7	4.686	0.5892	0.0802	0.3307	0.0721443	0.0901804	0.338677	0.39479	0.104208	0.0300601	0.00801603	0.0641283	0.0801603	0.0581162	0.0320641	0.0781563	0.104208	0.01002	0.0300601	0.0601202	0.0140281	0.0320641	0.0801603	0.01002	0.0140281	0.0761523	0.0681363	0.0801603	0.0701403	3	1	6	9	7
TvLac1	Lcc1	GIGPVADLTITNAAVSPDGFSRQAVVVNGGTPGPLITGNMGDRFQLNVIDNLTNHTMVKSTSIHWHGFFQKGTNWADGPAFINQCPISSGHSFLYDFQVPDQAGTFWYHSHLSTQYCDGLRGPFVVYDPNDPAADLYDVDNDDTVITLVDWYHVAAKLGPAFPLGADATLINGKGRSPSTTTADLSVISVTPGKRYRFRLVSLSCDPNYTFSIDGHNMTIIETDSINTAPLVVDSIQIFAAQRYSFVLEANQAVDNYWIRANPNFGNVGFTGGINSAILRYDGAAAVEPTTTQTTSTAPLNEVNLHPLVTTAVPGSPVAGGVDLAINMAFNFNGTNFFINGTSFTPPTVPVLLQIISGAQNAQDLLPSGSVYSLPSNADIEISFPATAAAPGAPHPFHL…	train	Trametes villosa	hardwood	0.00482492	5	-1	1	53333.7	4.6345	0.5772	0.0762	0.3467	0.0701403	0.0901804	0.342685	0.392786	0.104208	0.0280561	0.00801603	0.0641283	0.0801603	0.0581162	0.0320641	0.0821643	0.1002	0.01002	0.0300601	0.0601202	0.0140281	0.0320641	0.0821643	0.01002	0.0140281	0.0761523	0.0681363	0.0801603	0.0701403	3	1	6	9	7
TvLac2	Lcc2	AIGPVASLVVANAPVSPDGFLRDAIVVNGVVPSPLITGKKGDRFQLNVVDTLTNHSMLKSTSIHWHGFFQAGTNWAEGPAFVNQCPIASGHSFLYDFHVPDQAGTFWYHSHLSTQYCDGLRGPFVVYDPKDPHASRYDVDNESTVITLTDWYHTAARLGPKFPLGADATLINGLGRSASTPTAALAVINVQHGKRYRFRLVSISCDPNYTFSIDGHNLTVIEVDGINSQPLLVDSIQIFAAQRYSFVLNANQTVGNYWVRANPNFGTVGFAGGINSAILRYQGAPVAEPTTTQTPSVIPLIETNLHPLARMPVPGSPTPGGVDKALNLAFNFNGTNFFINNATFTPPTVPVLLQILSGAQTAQDLLPAGSVYPLPAHSTIEITLPATALAPGAPHPFHL…	train	Trametes villosa	hardwood	0.00171844	5	-1	1	53566.6	5.86734	0.5892	0.0842	0.3267	0.0901804	0.0741483	0.330661	0.402806	0.102204	0.0320641	0.00400802	0.0781563	0.0861723	0.0541082	0.0400802	0.0761523	0.104208	0.0180361	0.0300601	0.0581162	0.0160321	0.0340681	0.0841683	0.01002	0.0140281	0.0581162	0.0621242	0.0781563	0.0621242	4	1	6	8	7
CcLcc3	Lcc3	AIGPVGNLVIANANVSPDGFVRSAVLAGATGTSLEHPGPVIVGQKGDTFHINVIDDLTDPTMLRTTSIHWHGFLQEGTAWADGPAGVTQCPIAPGHSFLYKFQAKNQAGTFWYHSHHMSQYCDGLRGVMVVYDPLDPHRHLYDVDNENTIITLADWYHDPAPSAGLVPTPWSTLINGKGRYPGGPVVPLAVIHVSRGKRYRFRLVSLSCDPNYVFSIDGHTMTVIEVDGVNHEPLVVDHIQIFAGQRYSFVLNANRPVNNYWVRANPNLGSVGFGGGINSAILRYVGAPAVDPTTSQLPFSNPLLETNLHPLVNPAAPGGPSPGDVDVAINLDILFDVSILKFTVNGATFDEPPVPVLLQILSGAHTASSLLPSGSVYTLPPNKVIELTIPGGGIGAPH…	test	Coprinopsis cinerea	litter-decomposer	5e-09	NA	-1	0	53702.1	5.8005	0.624	0.064	0.312	0.1	0.082	0.306	0.426	0.086	0.034	0.008	0.084	0.094	0.06	0.05	0.06	0.07	0.016	0.03	0.038	0.02	0.024	0.108	0.01	0.018	0.062	0.056	0.096	0.062	4	1	3	14	4
Abobie1_112807	jgi|Abobie1|112807|CE112806_526	AIGPITDLTISDVTISPDGYSRPAVLANGVFPGPVITGNKGDNFQINVIDNLTDADMLKSTTIHWHGFFQSGTNWADGPAFVNQCPIASGDSFLYNFNAADQAGTFWYHSHLSTQYCDGLRGPFVVYDPDDPNASLYDVDDESTIITLADWYHTQARLGAKFPTADSTLINGKGRYAGGTTEDLAVITVESGKRYRFRLISMSCDPMYTFSIDGHDMTIIEVDGVNHQALQVDSLDIYAGQRYSFVLEANQAVDNYWIRANPGIGSTGFDGGINSAILRYSGADEVEPTTNQTTSTSPLAETDLVPLENPGAPGNATAGGVDYALNLEFTFDGTNTVFEVNGETFVPPTVPVLLQILSGTQSATDLLPTGLVYSLPSNASIELSMPGGVVGGGHPMHLH…	test	Abortiporus biennis	NA	5e-09	NA	-1	1	53413.3	4.23566	0.5827	0.0847	0.3327	0.0665323	0.120968	0.320565	0.391129	0.100806	0.0282258	0.0120968	0.0725806	0.0625	0.0564516	0.0282258	0.0846774	0.0766129	0.0100806	0.0383065	0.046371	0.0302419	0.0302419	0.078629	0.0100806	0.016129	0.0907258	0.0625	0.0947581	0.0705645	4	1	5	9	7
Abobie1_491883	jgi|Abobie1|491883|CE491882_12387	AVGPVTDLRISNGDVSPAGTSRNAILVEGSFTGPLLKGNKGDNFQVNVINSLTDTDMLTATSIHWHGIVQTGTNWADGSASVTQCPIVSGDSFLYNFNVPSQTGTYWYHSHLHMQYCDGLRGPMVVYDPEDPNKDLYDVDDENTVITLADWYNKAIATIKGPKLADAHLINGKGRAKGGDHPLSVFNVEKGKRYRMRLINMSCEPNYVFSIDNHNMTIIEADGVNTQQLTVDSIQIFAGQRYSFVLDANQPVGNYWIRAKPNIGVDTTTDGGVNSAILRYAGAAEEEPATTVTLLPSSNPLVETNLHPLENLPVPGLPERDGVDYPQIMKIGFANGKWAVNNVAFEAPAVPILLQILSGAQPASIMPQGSVYNLPKNAVVELSFPGAGTGGGVHPMHLH…	test	Abortiporus biennis	NA	0.183772	NA	-1	1	53383.2	5.03391	0.6012	0.083	0.3158	0.0931174	0.103239	0.313765	0.406883	0.082996	0.0283401	0.0182186	0.0728745	0.0728745	0.0587045	0.0323887	0.062753	0.0769231	0.0323887	0.034413	0.0303644	0.0323887	0.0303644	0.0890688	0.0101215	0.0182186	0.0708502	0.0769231	0.0910931	0.0607287	5	1	4	12	4
Abobie1_720297	jgi|Abobie1|720297|e_gw1.21.76.1	SCHSSESSIGPKGDLIISNKRISPDGLERDAVLAGGQYPGPLIKGYKGDNFQINVTDQLTDESMSTFTSIHWHGIKQRHSIWSDGTAFVTQCPIVSGNSFLYNFSVPDQAGTFWYHSHVGVQYCDGLRGPLVIYDHNDPHKNMYDVDDESTIIALAEWYHVPAPQIGIPPLADSTLFNGRGRQSNGSEPLTVFTVQRGKRYRMRLIAMSCEPNYIFSIDQHIMTVIEADGTTVEPVNVDSLQIFAAQRYSFVLEANQPVNNYWMRAQPDLGVNVTTVGGVNSAILRYEGAPEEEPTTTQSQSKLPLLETSLHPFIPMPVPGAPHPGGAEVVKNLDIQIDMSAGRYTVNNVSFVPPSIPVLLQLLSGARSAQDLMPSGSIIPLPRNATVEITMRGGALGG…	test	Abortiporus biennis	NA	0.36898	NA	-1	1	55673.1	5.30304	0.5882	0.0804	0.3314	0.0980392	0.1	0.329412	0.394118	0.0784314	0.0392157	0.0254902	0.0705882	0.0784314	0.0686275	0.0372549	0.0627451	0.0705882	0.0215686	0.0313725	0.0333333	0.045098	0.0431373	0.0803922	0.0117647	0.0137255	0.054902	0.0568627	0.0784314	0.0764706	3	0	5	15	3
Abobie1_724801	jgi|Abobie1|724801|e_gw1.34.115.1	AIGPVTDLTIDDVTISPDGFSRPAVLANGVFPGPLITGSKGDNFQINVIDNLTDADMLKSTTIHWHGFFQSGTNWADGPAFVNQCPIASGDSFLYNFNAPDQAGTFWYHSHLSTQYCDGLRGPFVVYDPDDPNASLYDVDDETTIITLADWYHTQARLGAKFPTADSTLINGVGRYAGGPSEDLAVITVESGKRYRFRLVSMSCDPMYTFTIDGHNMTVIEVDGVNHESLLVDSIDIYAGQRYSFVLEANQAVDNYWIRANPGIGTTGFDGGINSAILRYSGADEVEPTTNQTDSTIPLAETDLVPLESPGAPGNATAGGVDYALNLEFTFDGTNTVFEVNGETFVPPTVPVLLQILSGTQSATDLLPTGLVYSLPSNSSIELSMPGGVVGGGHPIHLH…	test	Abortiporus biennis	NA	0.0296648	NA	-1	1	53377.3	4.18906	0.5948	0.0726	0.3327	0.0645161	0.122984	0.318548	0.393145	0.100806	0.0282258	0.0100806	0.0745968	0.0645161	0.0584677	0.0282258	0.0887097	0.0725806	0.00806452	0.0362903	0.0483871	0.0302419	0.0262097	0.0826613	0.0100806	0.016129	0.0927419	0.0604839	0.0947581	0.0685484	4	1	5	9	7
Abobie1_736349	jgi|Abobie1|736349|fgenesh1_pg.34_#_54	AIGPVTDLHIQDVTISPDGFSRPAVLAGGVFPGPLITGQKGDNFQINVIDELTDANMLKTTTIHWHGFFQKGTNWADGPAFVNQCPIASGDSFLYNFNAPDQAGTFWYHSHLSTQYCDGLRGPFVVYDPSDPHASLYDVDDESTVITLADWYHIQARLGAKFPTADATLINGKGRYAGGPAEDLSVFTVESGKRYRFRLVSMSCDPAYTFSIDSHDMTIIEVDGVNHQPLQVDSIDIYAGQRYSFVLEANQAVDNYWIRANPGIGSTGFDGGINSAILRYSGADAVEPTTNQTTSTSPLAETSLVPLENPGAPGTHAAGGADLALNLAVTFDGTNAVFQVNGETFVPPTVPVLLQILSGTQSATDLLPSGLVYSLPSNSVIEISMPGGVVGGGHPIHLH…	test	Abortiporus biennis	NA	0.0491196	NA	-1	1	53122.2	4.4529	0.629	0.0585	0.3125	0.0745968	0.110887	0.3125	0.403226	0.0987903	0.0282258	0.00806452	0.0725806	0.0665323	0.0564516	0.0342742	0.0766129	0.0887097	0.0120968	0.0342742	0.0483871	0.0262097	0.0342742	0.0826613	0.0100806	0.016129	0.0846774	0.0544355	0.0947581	0.0705645	4	1	4	10	7
Abobie1_737305	jgi|Abobie1|737305|fgenesh1_pg.44_#_17	AIGPVTDIHLTNGIINPAGTPRNAVLVDGSMPGPLIKGNKGDNFQINVINTLTDQSMLKSTSIHWHGLFQAGTNWADGVSFVNQCPIVSNDSFLYNFNARNQAGTYWYHSHYHVQYCDGLRGPLIIYDPDDPQKQLYDVDDDSTVISLADWYNKPAPQLALPAKADVHLINGKGRVSGGNQTLSVFSVERGKRYRMRLINMSCDPNYIFSIDQHDMTIIEVDGVNTQSLTVDSIQIHAAQRYSFILNANQPVGNYWIRAKPNTGVNVTTDGGVNSAILRYVGAPEEEPTTPLTISNTPLIETNLRPLVYTPVPGVPQRDTADVSKVMQINFAAGKFTVNNVTFDPPALPVLLQVLSGTQPASIMPSGSVYDIPKDAIIELSFPGAAVAGGNHPIHLHGH…	test	Abortiporus biennis	NA	0.152269	NA	-1	1	53863	5.42263	0.5972	0.0911	0.3117	0.097166	0.0951417	0.319838	0.398785	0.0890688	0.034413	0.01417	0.0668016	0.0769231	0.0748988	0.0323887	0.0587045	0.0809717	0.0303644	0.0364372	0.0364372	0.0202429	0.0384615	0.0850202	0.0101215	0.0161943	0.0748988	0.0769231	0.0769231	0.0587045	4	1	3	11	7
Abobie1_805259	jgi|Abobie1|805259|gm1.3866_g	AIGPVTDLHIVDAPISPDGFSRPAVLAEGVFPGPLIKGNKGDNFKINVIDQLTDGDMLKSTTIHWHGFFQHGTNWADGPAFVNQCPIAPGDSFLYNFNAPDQAGTFWYHSHLSTQYCDGLRGPFVVYDPKDPQRNLYDVDDESTVITLADWYHTQARLGAKFPTADSTLINGKGRYAGGPDADLAVITVQSGKRYRIRLVNISCDPAYTWSIDNHTMKVIEADGVSHQPITVDSLQIFAGQRYSFVLEANQPVGNYWIRAVPNIGTTGFSGGINSAILRYQGAAVADPTTNQTTSTAPLLETSLVPLQNPGAPGSPVSGGVDKAINLAVAFDGANLDFTVNGETFVPPTVPVLLQIMSGASSAQSLLPSGLVYEVPGNAVVELSIPGGVVGGGHPLHLH…	test	Abortiporus biennis	NA	0.131569	NA	-1	1	53317	5.08689	0.625	0.0605	0.3145	0.0866935	0.0927419	0.322581	0.403226	0.0947581	0.0302419	0.00604839	0.0705645	0.0806452	0.0625	0.0342742	0.0665323	0.078629	0.0221774	0.0322581	0.0443548	0.0201613	0.0383065	0.0887097	0.0100806	0.0181452	0.0725806	0.0645161	0.0967742	0.0625	4	1	4	10	7
Abobie1_806299	jgi|Abobie1|806299|gm1.4906_g	AIGPITDLTVSDVTISPDGYSRPAVLANGVFPGPVITGNKGDNFQINVIDNLTDADMLKSTTIHWHGFFQSGTNWADGPAFVNQCPIASGDSFLYNFNAADQAGTFWYHSHLSTQYCDGLRGPFIVYDPDDPNASLYDVDDETTIITLADWYHTQARLGAKFPTADSTLINGKGRYAGGTTEDLAVITVESGKRYRFRLISMSCDPMYTFSIDGHDMTIIEVDGVNHQALQVDSLDIYAGQRYSFVLEANQAVDNYWIRANPGIGSTGFDGGINSAILRYSGADEVEPTTNQTTSTSPLAETDLIPLESPGAPGNATAGGVDYALNLEFTFDGTNTVFEVNGETFVPPTVPVLLQILSGTQSATDLLPSGLVYSLPSNASIELSMPGGVVGGGHPMHLH…	test	Abortiporus biennis	NA	0.00969372	NA	-1	1	53400.3	4.23566	0.6008	0.0806	0.3185	0.0665323	0.120968	0.320565	0.391129	0.100806	0.0282258	0.0120968	0.0725806	0.0625	0.0584677	0.0282258	0.0846774	0.0766129	0.0100806	0.0383065	0.046371	0.0302419	0.0302419	0.0766129	0.0100806	0.016129	0.0907258	0.0604839	0.0947581	0.0725806	4	1	5	9	7
Abobie1_811425	jgi|Abobie1|811425|gm1.10032_g	AIGPITDLHIANAVTNPAGTSRNAVLAEGVNPGPLIKGNKGDNFQINVINGLTDESMLKSTSIHWHGLFQAGTNWADGPAFVTQCPITTNDSFLYNFQVPDQAGTFWYHSHLAVQYCDGLRGPFVVYDPNDPHASLYDVDDESTVITLSDWYNQPAPSLPAPPTADAHLINGLGRVSGGNQPLSVFTVEQGKRYRMRLVSLSCEPNHIFSIDNHTMTIIEADGVNTQPLVVDSIQIFASQRYSFVLDANQQVGNYWIRAQPNIGRNTTTLGGVNSAILRYVNATEDEPTTVQVPSQNPLIETNLHPLVASPVPGLPQRDGVDVPQVMQINFAGGKFTVNGATFTPPTVPVLLQILSGAQTAQDLLPAGSVYTLPNNAVVELSFPGAAVAGGNHPIHLHG…	test	Abortiporus biennis	NA	0.104441	NA	-1	1	53191.7	4.93717	0.6121	0.0727	0.3152	0.0767677	0.0868687	0.351515	0.4	0.0848485	0.0282828	0.00808081	0.0787879	0.0828283	0.0545455	0.0343434	0.0686869	0.0848485	0.0141414	0.0282828	0.040404	0.0222222	0.0484848	0.0909091	0.010101	0.0161616	0.0646465	0.0787879	0.0828283	0.0626263	3	0	5	12	6
Agabi_varbisH97_2_117494	jgi|Agabi_varbisH97_2|117494|Genemark.3962_g	EVICHSGTLTLETKDIAPDGFVRPASLINGIHPGPVITAKKGENIRMNVVNELTDENQILGASIHWHGLFQRGTNFMDGAIDVTQCPISPNNSFEYSFDTTNQPVPSGIIPILMYNIVMVFGRVDCLMMSPQSSHFLTGNSKQSNLQDYPGLTRFSRRYHVLAPDISSPAMEDATLINGRGRYIGHKGKPVDLAVVNVKRGKRYRFRIVSLSCSPDFTFSIDQHDLTIIEVEGTETVPETVNTIRILAGQRYSAVLNANQRVDNYWIRALPNRGANGISETFDGGVNSAILRYKGARKKEPTTKQQYQQILLLETNLHPAYPTLTVSGEPNPDGADLTLPFIIKLGEIKWSFNDTPFVSTSVPILLQILSGATDPAELLPEGTIYRVKRNQTIQLNIQT…	test	Agaricus bisporus	NA	0.101787	NA	-1	0	57303.1	5.89644	0.6124	0.0833	0.3043	0.122093	0.110465	0.317829	0.368217	0.0813953	0.0523256	0.0135659	0.0775194	0.0717054	0.0794574	0.0310078	0.0678295	0.0542636	0.0387597	0.0271318	0.0406977	0.0426357	0.0387597	0.0697674	0.0116279	0.0135659	0.0678295	0.0639535	0.0736434	0.0639535	3	2	5	14	2
Agabi_varbisH97_2_117501	jgi|Agabi_varbisH97_2|117501|Genemark.3969_g	SRSKVIGPKGTITLANQDFAPDGFTRSASLINGIHPGPVITANKGDQIKINVVNELTDPDQTLGASIHWHGLFQRSTNFMDGVIGVTQCPIAPNNSFEYSLDTTDQSGTFWYHSHFGVQYCDGIRGALIVYDPEDPLKDMYDVDDENTIITLADWYHILAPDVFGIEIEDSTLINGLGRYGGGPKVDLAVVNVKHGKRYRLRLISMSCNPDYVFSIDQHELTIIETEGTETIPETVNSIHILAGQRYSAVLHANQTVDNYWIRALPNRGNNGLNETFDGGVNSAILRYKGARKREPTTQQQNQTIPLIEANLHPVNPIPVPGEHTPDGADQTFTFTLELNATDPIHVKWSFNNTVFETPTVPVLLQILSGATEPHELLPQGSIYHVQRNKTIQLNIPTG…	test	Agaricus bisporus	NA	0.00688036	NA	-1	1	57128.1	5.10246	0.6202	0.0795	0.3004	0.110465	0.120155	0.315891	0.366279	0.0872093	0.0406977	0.00581395	0.0755814	0.0717054	0.0775194	0.0426357	0.0775194	0.0600775	0.0271318	0.0290698	0.0406977	0.0484496	0.0387597	0.0678295	0.00968992	0.0174419	0.0717054	0.0678295	0.0794574	0.0503876	4	2	1	15	4
Agabi_varbisH97_2_120944	jgi|Agabi_varbisH97_2|120944|Genemark.7412_g	STIGPEGTLHLTNMDISPDGFKRAASVINGVTPGPVIMIEKGDRVRMNVVNQLSDPNQHRGASIHWHGMRQKGTNFMDGTSGVNQCPITPNDSFLYDFPVEQSGTYWYHSHFGVQYCDGIRGALIIKDPQDPLRFLYDVDDESTIITLSEWYHASAKSLRSTIAEADSTLINGKGRYVGGPKAELSVVNVHHGKRYRLRLVSMSCEPNFVFSIDNHDLTIIEVDGEVVLPHKVNAIQMFTGQRYSAVLEANQRPDNYWIRARPNFGRGNLNSTFEGGVNSAILRYKGAHNAEPKSLQQEKQDLLKEPDLHPLFDFLAPGRPTPDGADITFDLDFSFDPDHFRFLINNKSFVSPDVPVLLQILSGARNAHELLPEGSVYTVERGKTVQVNMPSNLIGGPH…	test	Agaricus bisporus	NA	0.0246768	NA	-1	1	56343.6	5.8803	0.587	0.087	0.3261	0.132411	0.114625	0.296443	0.36166	0.0948617	0.0513834	0.0177866	0.0770751	0.06917	0.0533597	0.0454545	0.0494071	0.0573123	0.0355731	0.0237154	0.0573123	0.0395257	0.0355731	0.0750988	0.00988142	0.013834	0.0750988	0.0671937	0.0810277	0.0652174	3	1	4	12	6
Agabi_varbisH97_2_135711	jgi|Agabi_varbisH97_2|135711|fgenesh2_kg.4_#_647_#_2_498_CFAF_CFAG_CFAH_EXTA	KVIGPVGTLTLETKDFAPDGFERPASLINGIHPGPVITANKGQNIRMNVVNELTDENQILGASIHWHGLFQKGTNFMDGVIDVTQCPISPNNSFEYSFDTTDQAGTFWYHSHFDVQYCDGIRGALIVYDPHDPLKYMYDGDDKSTIITLSDWYHTLATEITGAALEDATLINGRGRYVGHEGDPVDLAVVNVKRGKRYRFRIVSLSCSPDFTFSIDQHDLTIIEVEGTETIPETVNTIRILAGQRYSAVLNANQRVDNYWIRALPNRGANGIGDTFDGGVNSAILRYKGARDEDPMTEQPSVQIPLIEANLHPYYPHPVPGEPNPDGADHTLPFTIKLNSGQWSFNDTPFVPTPVPVLLQILSGATDPAELLPEGTIYRVERNQTIQLDIQAGPAGNPH…	test	Agaricus bisporus	NA	0.0217902	NA	-1	0	56313	4.81991	0.6365	0.0727	0.2908	0.10609	0.131631	0.304519	0.365422	0.0923379	0.043222	0.00785855	0.0687623	0.0785855	0.0746562	0.0373281	0.0707269	0.0667976	0.0255403	0.0333988	0.0412574	0.0530452	0.0353635	0.064833	0.00982318	0.0176817	0.0785855	0.0628684	0.0825147	0.0471513	4	3	1	14	4
Agabi_varbisH97_2_139148	jgi|Agabi_varbisH97_2|139148|fgenesh2_kg.13_#_30_#_2_1575_CFAF_CFAG_CFAH_EXTA	DTKTFNFDLVNTRLAPDGFERDTVVINGEFPGTLVQVNKGDSVRIPVNNKLTSSTMRRSVSIHWHGFFQARTSGQDGPAFVNQCPQPPNTTFTYEFSVAEQSGTFWYHSHLSTQYCDGLRGAFVVYDPEDPLGHLYDVDDETTVITLAEWYHVLAPDINNEFFSSGIIPVQDSGLINGKGRFNGGPETPFAVVNVEQGKRYRFRVIAISCRPFFTFSVDNHNLTFMEADSVEHDPVEIQNVDIYAAQRVSVILNANQPVDNYWMRAPMTGGNPARNPNLNISLTLAILRYKGAPEVEPTTVNVPGHKLLDQEMHPIAQEGPGKLGDGPPDKHITLNIAQPNAPFFDINGISYISPTVPVLLQILSGAKRPEDVLPSEQIFFVPKNSLIEVNIPGEGAHP…	test	Agaricus bisporus	NA	0.00704701	NA	-1	1	55809.6	4.85021	0.6028	0.0838	0.3134	0.0978044	0.11976	0.327345	0.347305	0.107784	0.0399202	0.00998004	0.0658683	0.0878244	0.0598802	0.0359281	0.0598802	0.0578842	0.0219561	0.0259481	0.0678643	0.0538922	0.0419162	0.0818363	0.00998004	0.0139721	0.0658683	0.0758483	0.0718563	0.0518962	3	1	6	9	5
Agabi_varbisH97_2_146228	jgi|Agabi_varbisH97_2|146228|fgenesh2_pg.13_#_40	DTKTFDFDLVNTRLAPDGFERDTVVINGEFPGTLIQVNKGDSVRIPLHNKLTSPTMRRSVSIHWHGFFQARTSGQDGPSFVNQCPQPPNTTFTYEFSVAEQSGTYWYHSHLSTQYCDGLRGAFIVYDPRDPLRHLYDVDDESTVITLAEWYHILAPDATNEFFSSGIIPVQDSGLINGKGRFNGGPLTPFAVVNVRRGKRYRLRVIAISCRPFFTFSVDNHSLVFMEADGVEHDPVEVQNVDIYAAQRVSVILHANQPIDNYWIRAPMTGGNPDRNPNLNISLTLAILRYHGARHVEPTTVNVPGHKLLDQEMHPIRQEGPGKLGDGPPDKHITLNIAQPNAPFFDINGISYISPTVPVLLQILSGAKRPEDVLPSEQIFFVPKNSLIEVNIPGEGAHP…	test	Agaricus bisporus	NA	0.00659593	NA	-1	1	56174.2	5.41456	0.5868	0.0818	0.3313	0.117764	0.115768	0.315369	0.345309	0.105788	0.0518962	0.00798403	0.0718563	0.0878244	0.0658683	0.0439122	0.0578842	0.0538922	0.0219561	0.0279441	0.0638723	0.0459082	0.0399202	0.0738523	0.00998004	0.0139721	0.0698603	0.0658683	0.0718563	0.0538922	3	1	7	8	5
Agabi_varbisH97_2_184981	jgi|Agabi_varbisH97_2|184981|estExt_fgenesh2_pm.C_40702	EVIGPRGTITLANSDIAPDGFTRSASLINGIHPGPVITANMGDDIKINVVNDLTDEHQILGASIHWHGLFQRNTNFMDGVVDVTQCPIAPNNSFEYSFSTKGQSGTYWYHSHFDVQYCDGVRGALIIYDPNDPLKSMYDVDDESTIISLSDWYHTLASDIRGVEMEDATLINGLGRYVGGPKVDLAVINVAQFKRYRFRIISMACSPDYIFSIDQHDLTIIETEGTETAPVTVNSIQILAGQRYSAVLKANQTVDNYWIRALPNLGTNGLSKTFDGGVNSAILRYKGARFAEPRTQQQKQTIPLIEANLHPVNPIPVPGEHTPDGADQTFTFTLQLNTTEPDHVKWSFNNTPFVAPSVPVLLQILSGATDPAELVPEGTIYRVERNKTIQLNIPTGLVG…	test	Agaricus bisporus	NA	0.0804033	NA	-1	0	56659.5	4.88715	0.5957	0.0801	0.3242	0.103516	0.123047	0.316406	0.365234	0.0917969	0.0410156	0.00976562	0.0664062	0.0703125	0.0800781	0.0371094	0.0703125	0.0625	0.0253906	0.03125	0.0429688	0.046875	0.0371094	0.0722656	0.00976562	0.0175781	0.0761719	0.0644531	0.0742188	0.0644531	4	4	0	14	4
Agabi_varbisH97_2_184993	jgi|Agabi_varbisH97_2|184993|estExt_fgenesh2_pm.C_40715	GIGPVADLYVGNRILAPDGFNRSTVLGGTSSSDFGFPAPLITGTKGDRFQLNVINQLTDTTMLRSTSIHWHGLFQAGSSWADGPVGVNQCPIAPGNSFLYDFNVPDQAGTFWYHSHYSTQYCDGLRGAFVVRDPNDPHASLYDVDNDDTVITLADWYHTSAKELSGSFPAEEATLINGLGRYSGGPTSPLAIVNVEAGKRYRFRLVSISCDPFYTFSIDGHDLTIIEADGENTDPLVVDYLEIYAGQRYSVVLNANQPVDNYWIRANSSNGPRDFVGGTNSAILRYAGASNSDPTTELGPRNNRLVENNLHALGSPGVPGTHTIGEADVNINLEILFTPPNVLTVNGAQFIPPTAPVLLQILSGTKQATDLLPPGSVYVLPRNAVVELTIPGGSGGSPH…	test	Agaricus bisporus	NA	5e-09	NA	-1	0	54148.3	4.63905	0.5828	0.0898	0.3273	0.0838323	0.111776	0.327345	0.38523	0.0918164	0.0419162	0.00399202	0.0838323	0.0778443	0.0578842	0.0339321	0.0738523	0.0678643	0.00798403	0.0339321	0.0399202	0.0339321	0.0219561	0.0778443	0.00998004	0.0179641	0.0778443	0.0698603	0.0938124	0.0738523	3	1	6	11	5
Agabi_varbisH97_2_194714	jgi|Agabi_varbisH97_2|194714|estExt_fgenesh2_kg.C_90339	STIGPEGTLHLTNMDVSPDGFTRAASVINGANPGPVIMIEKGDRVRMNVVNQLSDPNQHRGASIHWHGLLQTGTNFMDGASGVNQCPIAPNDSFLYDFPVEQSGTYWYHSHFGVQYCDGIRGALIVKDPHDPLRFFYDVDDESTVITLSEWYHASAKSLRSTIAEADSTLINGKGRYVGGPKVDLAVVNVQRGKRYRLRLVSMSCDPNFVFSIDNHDLTIIEVEGVVVLPHKVNTIQMFTGQRYSAVLEANQRPDNYWIRARPNSGHGNLTSTFEGGVNSAILRYQGARNAEPKSRQQKEQDLLKETNLHPLFDLLAPGKPTPDGADVTFDLDFSFDPAQFKFLINNKSFVPPDVPVLLQILSGARNAHELLPEGSVYTVERGKTVQVNMPSNLIGGPH…	test	Agaricus bisporus	NA	0.00483559	NA	-1	1	55973.1	5.86973	0.585	0.0949	0.3202	0.124506	0.108696	0.304348	0.369565	0.0928854	0.0494071	0.0158103	0.0750988	0.0711462	0.0513834	0.041502	0.0513834	0.0652174	0.0335968	0.0256917	0.0533597	0.0395257	0.0375494	0.0810277	0.00988142	0.013834	0.06917	0.06917	0.0810277	0.0652174	3	1	3	13	6
Agabi_varbisH97_2_209229	jgi|Agabi_varbisH97_2|209229|estExt_Genewise1Plus.C_91003	STIGPHGTLHLTNMDISPDGFKRAASVINGVSPGPVIMIEKGDRVRMNVVNQLSDPNQHRGASIHWHGMLQKGTNFMDGASGVNQCPIAPNDSFLYDFPVEQSGTYWYHSHFGVQYCDGIRGALIVKDPHDPLRFFYDESTVITLSEWYHESAKSLRSSIVIAHSTLINGKGRYVGGPKAQLSVINVQHGKRYRLRLVSMSCDPSFVFSIDSHDLIIIEVDGTVVLPHKVDTIEMFNGQRYSAVLEAKQRPDNYWIRARPSSGHGNLSSTFEGGVNSAILRYKGARCAEPKSRQQEKQELLVEADLHPLFDPVAPGRPTPDGADVTFNLSLTFDIEKFRFYIDNKTYVQPNVPVLLQILSGARSAHDLLPEGSVYTVERGKTVQINMPSGLKGGPHPFH…	test	Agaricus bisporus	NA	0.0116607	NA	-1	1	55602.1	6.48541	0.5984	0.0815	0.3201	0.135189	0.10338	0.296223	0.373757	0.0914513	0.0536779	0.0159046	0.0755467	0.0715706	0.0616302	0.0417495	0.0417495	0.0616302	0.0397614	0.027833	0.0497018	0.0377734	0.0337972	0.0755467	0.0119284	0.0139165	0.0656064	0.055666	0.083499	0.0815109	4	1	3	12	6
Agabi_varbur_1_109068	jgi|Agabi_varbur_1|109068|estExt_fgenesh1_pg.C_220019	EVICRSGTLTLETKNIAPDGFVRPASLINGIHPGPVITANKGDNIRVNVVNELTDENQILGTSIHWHGLFQRGTNFMDGAIDVTQCPISPNNSFEYSFDTADQAGTFWYHSHLDVQYCDGVRGALIVYDPHDPLRHMYDCDDNILSESTIITLSDWYHVLAPDISSPAMEDATLINGRGRYIGHKGKPVDLAIINVKQGKRYRLRIVSLSCSPDFTFSIDQHNLTIIEVEGTETIPETVNTIRILAGQRYSAVLNANQRVDNYWIRALPNRAGNGISETFDGGVNSAFLRYKGARKKEPTTKQQYQQILLLETNLHPAYPTLTVPGEPNPDGADLTLPFIIKLGEIKWSFNDTPFVSTSVPILLQILSGATDPAELLPEGTIYRVKRNQTIQLNIQTGN…	test	Agaricus bisporus	NA	0.0213584	NA	-1	1	57256.5	5.22824	0.607	0.0759	0.3171	0.116732	0.122568	0.315175	0.359922	0.0856031	0.0486381	0.00583658	0.0797665	0.0680934	0.0817121	0.0350195	0.07393	0.0583658	0.0330739	0.0311284	0.036965	0.0428016	0.0389105	0.0622568	0.0136187	0.0175097	0.0797665	0.0661479	0.0719844	0.0544747	4	3	4	13	2
Agabi_varbur_1_116064	jgi|Agabi_varbur_1|116064|estExt_fgenesh1_kg.C_220019	RRSKVIGPKGTITLANQDFAPDGFTRSASLINGIHPGPVITANKGDQIKINVVNELTDPDQTLGASIHWHGLFQRSTNFMDGVIGVTQCPIAPNNSFEYSLDTTDQSGTFWYHSHFGVQYCDGIRGALIVYDPEDPLKDMYDGDDENTIITLADWYHILAPDVFGIEIEDSTLINGLGRYGGGPKVDLAVVNVKHGKRYRLRLISMSCNPDYVFSIDQHELTIIETEGTETVPETVNAIHILAGQRYSAVLHANQTVDNYWIRALPNRGNNGLNETFDGGVNSAILRYKGARKREPTTQQQNQTIPLIEANLHPVNPIPVPGEHTPDGADQTFTFTLELNATDPIHVKWSFNNTVFETPSVPVLLQILSGATEPHELLPQGSIYHVQRNKTIQLNIPTG…	test	Agaricus bisporus	NA	0.00566902	NA	-1	1	57086	5.10206	0.626	0.064	0.3101	0.112403	0.122093	0.312016	0.366279	0.0872093	0.0426357	0.00581395	0.0755814	0.0717054	0.0755814	0.0426357	0.0755814	0.0620155	0.0271318	0.0290698	0.0406977	0.0465116	0.0387597	0.0658915	0.00968992	0.0174419	0.0755814	0.0658915	0.0813953	0.0503876	4	2	1	15	4
Agabi_varbur_1_116551	jgi|Agabi_varbur_1|116551|estExt_fgenesh1_kg.C_350009	AGSTIGPEGTFHLTNMDVSPDGFTRAASVINGANPGPVIMIEKGDRVRMNVVNQLSDPNQHRGASIHWHGLLQTGTNFMDGASGVNQCPIAPNDSFLYDFPVEQSGTYWYHSHFGVQYCDGIRGALIVKDPHDPLRFFYDVDDESTVITLSEWYHESAKSLRSTIAEADSTLINGKGRYVGGPKVDLAVVNVQRGKRYRLRLVSMSCDPNFVFSIDNHDLTIIEVEGVVVLPHKVNTIQMFTGQRYSAVLEANQRPDNYWIRARPNSGHGNLTSTFEGGVNSAILRYKGARNAEPKSRQQKEQDLLKETNLHPLFDLLAPGKPTPDGADVTFDLDFSFDPAQFKFLINNKSFVPPDVPVLLQILSGARNAHELLPEGSVYTVERGKTVQVNMPSNLIGG…	test	Agaricus bisporus	NA	0.0016345	NA	-1	1	56209.3	5.87632	0.5827	0.0984	0.3189	0.125984	0.110236	0.30315	0.366142	0.0944882	0.0492126	0.015748	0.0728346	0.0708661	0.0511811	0.0413386	0.0511811	0.0629921	0.0354331	0.0255906	0.0551181	0.0413386	0.0354331	0.0807087	0.00984252	0.0137795	0.0688976	0.0688976	0.0826772	0.0669291	3	1	3	13	6
Agabi_varbur_1_131729	jgi|Agabi_varbur_1|131729|Genemark.8065_g	GIGPVADLYVGNRILAPDGFNRSTVLGGTSSSDFGFPAPLITGTKGDRFQLNVINQLTDTTMLRSTSIHWHGLFQAGSSWADGPVGVNQCPIAPGNSFLYDFNVPDQAGTFWYHSHYSTQYCDGLRGAFVVRDPNDPHASLYDVDNDDTVITLADWYHTSAKELSGSFPAEEATLINGLGRYSGGPTSPLAIVNVEAGKRYRFRLVSISCDPFYTFSIDGHDLTIIEADGENTDPLVVDYLEIYAGQRYSVVLNANQPVDNYWIRANSSNGPRDFVGGTNSAILRYAGASNSDPTTELGPRNNRLVENNLHALGSPGVPGTHTIGEADVNINLEILFTPPNVLTVNGAQFIPPTAPVLLQILSGTKQATDLLPPGSVYVLPRNAVVELTIPGGSGGSPH…	test	Agaricus bisporus	NA	0.00325581	NA	-1	0	54162.3	4.60898	0.5828	0.0818	0.3353	0.0838323	0.113772	0.325349	0.38523	0.0918164	0.0419162	0.00399202	0.0838323	0.0778443	0.0578842	0.0339321	0.0718563	0.0678643	0.00798403	0.0339321	0.0399202	0.0339321	0.0219561	0.0778443	0.00998004	0.0179641	0.0798403	0.0698603	0.0938124	0.0738523	3	1	6	11	5
Agabi_varbur_1_132563	jgi|Agabi_varbur_1|132563|Genemark.8899_g	STIGPHGTLHLTNMDISPDGFKRAASVINGVTPGPIIMIEKGDRVRMNVVNQLSDPNQHRGASIHWHGMLQKGTNFMDGTSGVNQCPITPNDSFLYDFPVEQSGTYWYHSHFGVQYCDGIRGALIIKDPKDPLRFLYDVDDESTVITLSEWYHESAKSLRSTIAEADSTLINGKGRYVGGPKAELSVVNIHHGKRYRLRLVSMSCEPNFVFSIDNHDLTIIEVDGVVVLPYKVNAIQMFTGQRYSAVLEANQRPNNYWIRARPNFGRGNLTSTFEGGVNSAILRYKGAHNAEPKSRQQEKQDLLKETNLHPLFDLLAPGKPTPDGADVTFDLDFSFDPAQFKFLINNKSFVSPDVPVLLQILSGARNAHELLPEGSVYTVERGKTVQVNMPSNLIGGPH…	test	Agaricus bisporus	NA	0.0105381	NA	-1	1	56224.6	6.17666	0.5949	0.0751	0.33	0.132411	0.106719	0.300395	0.365613	0.0948617	0.0474308	0.0177866	0.0790514	0.0671937	0.0533597	0.0434783	0.0533597	0.0573123	0.041502	0.0256917	0.055336	0.0375494	0.0355731	0.0770751	0.00988142	0.013834	0.06917	0.0671937	0.0810277	0.0671937	3	1	4	12	6
Agabi_varbur_1_132566	jgi|Agabi_varbur_1|132566|Genemark.8902_g	STIGPEGTLHLTNMDISPDGFKRAASVINGVSPGPVIMIEKGDRVRMNVVNQLSDPNQHRGASIHWHGMLQKGTNFMDGASGVNQCPIPPNESFLYDFPVEQSGTYWYHSHFGVQYCDGIRGALIVKDPHDPLRFFYDVDDESTVITLSEWYHESAKSLRSSIVIANSTLINGKGRYVGGPKAQLSVINVQHGKRYRLRLVSMSCDPSFVFSIDSHDLIIIEVDGTVVLPHKVDTIEMFNGQRYSAVLEAKQRPDNYWIRARPSSGHGNLSSTFEGGVNSAILRYKGARCAEPKSRQQEKQELLVEADLHPLFDPVAPGRPTPDGADVTFNLSLTFDVEKFRFYIDNKTFVQPDVPVLLQILSGARSAHDLLPEGSVYTVERGKTVQINMPSGLKGGPH…	test	Agaricus bisporus	NA	0.00485695	NA	-1	1	55955.4	6.01092	0.5909	0.085	0.3241	0.130435	0.112648	0.296443	0.369565	0.0909091	0.0533597	0.0158103	0.0750988	0.0731225	0.0592885	0.0375494	0.041502	0.0573123	0.0395257	0.0256917	0.0513834	0.041502	0.0335968	0.0790514	0.0118577	0.013834	0.0711462	0.055336	0.083004	0.0810277	4	1	3	12	6
Agabi_varbur_1_46828	jgi|Agabi_varbur_1|46828|e_gw1.33.14.1	KTRTFDFDLVNTRLAPDGFERDTVVINGEFPGTLIQVNKGDSVRIPLHNKLTSPTMRRSVSIHWHGFFQARTSGQDGPSFVNQCPQPPNTTFTYEFSVAEQSGTYWYHSHLSTQYCDGLRGAFIVYDPRDPLRHLYDVDDESTVITLAEWYHVLAPDANNEFFSTGIIPVQDSGLINGKGRYNGGPETPFAVVNVRRGKRYRLRVIAISCRPFFTFSVDNHSLVFMEADGVEHDPVEIQNVDIYAAQRVSVILHANQPVDNYWIRAPMTGGNPDRNPNLNISLTLAILRYHGARHVEPTTVNVPGHKLLDQEMHPIRQEGPGKLGDGPPDKHITLNIAQPNAPFFDINGISYISPTVPVLLQILSGAKKPEDVLPSEQIFFVPKNSLIEVNIPGEGAHP…	test	Agaricus bisporus	NA	0.0122817	NA	-1	1	56218.3	5.47885	0.5788	0.0838	0.3373	0.11976	0.115768	0.315369	0.343313	0.105788	0.0518962	0.00798403	0.0698603	0.0878244	0.0618762	0.0439122	0.0578842	0.0538922	0.0239521	0.0299401	0.0618762	0.0479042	0.0399202	0.0778443	0.00998004	0.0139721	0.0678643	0.0678643	0.0718563	0.0518962	3	1	7	8	5
Agabi_varbur_1_87481	jgi|Agabi_varbur_1|87481|fgenesh1_kg.22_#_12_#_2_498_CFAF_CFAG_CFAH_EXTA	KVIGPVGTLTLQTKDFAPDGFVRSASLINGIHPGPVITANKGQNIRMNVVNELTDENQILGASIHWHGLFQRGTNFMDGVIDVTQCPISPNNSFEYSFDTTDQAGTFWYHSHFDVQYCDGIRGALVVYDPHDPLKYMYDGEDESTIITLSDWYHTLATEITGAALEDATLINGRGRFVGHEGDPVDLAVVNVKQGKRYRFRIVSLSCSPDFTFSIDQHDLTIIEVEGTETIPETVNTIRILAGQRYSAVLNANQKVDNYWIRALPNRGANGIGDTFDGGVNSAILRYKGARKRDPTTEQQTEQIPLVEANLHPYYSHPVPGEPNPDGADHTLPFTIKLNSGQWSFNDTPFVPTPVPVLLQILSGATDPAELLPEGTIYRVERNQTIQLDIQAGPAGNPH…	test	Agaricus bisporus	NA	0.0232534	NA	-1	0	56293.9	4.84907	0.6031	0.0806	0.3163	0.104126	0.127701	0.312377	0.363458	0.0923379	0.043222	0.00589391	0.0687623	0.0726916	0.0707269	0.0353635	0.0726916	0.0667976	0.0255403	0.0314342	0.043222	0.0530452	0.043222	0.0687623	0.00982318	0.0176817	0.0746562	0.064833	0.0825147	0.0491159	4	3	1	14	4
Agabi_varbur_1_87957	jgi|Agabi_varbur_1|87957|fgenesh1_kg.33_#_6_#_2_1575_CFAF_CFAG_CFAH_EXTA	DTKTFNFDLVNTRLAPDGFERDTVVINGEFPGTLVQVNKGDSVRIPVNNKLTSSTMRRSVSIHWHGFFQARTSAQDGPAFVNQCPQPPNTTFTYEFSVAEQSGTFWYHSHLSTQYCDGLRGAFVVYDPEDPLKHLYDVDDETTVITLAEWYHLLAPDINNEFFSSGIIPVQDSGLINGKGRFNGGPLTPFAVVNVEQGKRYRFRVIAISCRPFFTFSVDNHNLTFMEADSVEHDPVEIQNVDIYAAQRVSVILNANQPVDNYWMRAPMTGGNPDRNPNLNVSLTLAILRYKGAPEVEPTTVNVPGHKLLDQEMHPIAQEGPGKLGDGPPDKHITLNIAQPNAPFFDINGISYISPTVPVLLQILSGAKRPEDVLPSNQIFFVPKNSLIEVNIPGEGAHP…	test	Agaricus bisporus	NA	0.00884375	NA	-1	1	55978.9	4.92961	0.5928	0.0838	0.3234	0.101796	0.11976	0.327345	0.343313	0.107784	0.0399202	0.00998004	0.0718563	0.0878244	0.0558882	0.0359281	0.0598802	0.0578842	0.0259481	0.0259481	0.0678643	0.0518962	0.0419162	0.0798403	0.00998004	0.0139721	0.0678643	0.0778443	0.0678643	0.0499002	3	1	6	9	5
Agrped1_639182	jgi|Agrped1|639182|e_gw1.97.2.1	AVGPSGNLIIANKHIAPDGFTRSAVLAGGSQNSLSFPAPVVTGQKGDTFRMNVVDQLTDKTMLTGTSIHWHGLFQEGTSWADGPVGVTQCPISPGHSFLYEFSVPDQAGTYWYHSHYSTQYCDGLRGGLVVYDPHDPHKSRYDIDDESTVITLADWYHVPAPTAEKAVVPPFNSTLINGLGRYFGGPASPLSVINVLPDKRYRFRLVSISCDPNFVFSIDGHNMTIIEVDGVNVQPLVVDSIQIFVGQRYSFVLQTLSAKQRPSNYWVRALPNAAPFGSNLTNAFAGGLNSAILRYAGAPKVDPTTTQSLSNPLIETNLHPLVPTKVPGVHKVGGADVNLNLDIQFTGTAFTVNNATFTPPSVPVLLQILSGAHTAQQLMPKGSVYTLPPNKVIEISMP…	test	Agrocybe pediades	NA	0.15795	NA	-1	1	55053.5	6.13613	0.6267	0.0747	0.2986	0.0962672	0.0726916	0.347741	0.392927	0.0903733	0.0294695	0.0117878	0.0785855	0.0903733	0.0589391	0.0412574	0.0667976	0.064833	0.0255403	0.0314342	0.043222	0.0176817	0.0471513	0.0923379	0.00982318	0.0157171	0.0550098	0.0569745	0.086444	0.0766208	3	0	7	11	5
Agrped1_708834	jgi|Agrped1|708834|fgenesh1_kg.80_#_7_#_Locus18077v2rpkm0.79	SIGPTTDLVIANEIVSPDGFNRSAVLAGANSTSLSLPGPLIQGNKGDTFSINVVDQLTDQNMLVTTSIHWHGFFQDNSSWADGPVGVNQCPIAPGDSFQYTFGSGSQAGTFWYHSHHSTQYCDGLRGPLVVYDPNDPNLGSYDFDDETTVITLADWYHVLAPVAGLVPAPDATLINGIGRYAGGPTVPLAVISVLPNKRYRFRLVSLSCDPNFVFSIDGHSMTIIEVDANNVTPVVVDSLQIFAGQRYSFILSTDQAVDNYWIRANPNTGTTGFDGGLNSAILRYSGADEVDPVTNDTSSNLLLETDLHPLTASPPPGTPSAGAADVNLAMNIGFNGTAFTINNVSFSPPSVPVLLQILSGAQTAQDLLPSGSVYTLPPNQVVELSFPITAAAVGNPHP…	test	Agrocybe pediades	NA	0.194286	NA	-1	1	53217.3	4.42664	0.578	0.07	0.352	0.062	0.092	0.36	0.394	0.092	0.024	0.006	0.082	0.08	0.052	0.034	0.078	0.082	0.004	0.03	0.046	0.016	0.034	0.09	0.01	0.016	0.076	0.068	0.082	0.09	4	1	5	12	4
Agrped1_709683	jgi|Agrped1|709683|fgenesh1_kg.97_#_31_#_Locus15027v1rpkm2.83	AIGPVATLNVGNAVIAPDGYSRSSVLAGGTFPGPVITGTKGDNFRINVVNSLTDITMDKTTSIHWHGLFQHGTAWADGPSMVTQCPIAPGHSFLYNFDVPDQAGTYWYHSHVLNQYCDGLRGAFVIYDPNDPHKSLYDVDDESTIITLADWYHVPSPQEGPVPTPDATLINGLGRYLLGPPSPLAIINVQAGKRYRFRLISTSCDPNFVFSIDGHTLKIIEVDGENVQPLDVDSIRIFAAQRYSFVLNANQDVDNYWIRANPSTGAQGFLGGLNSAILRYQGAAIDYPPTRVSISTNPLRETDLHPLTNPAAPGAPYIGGADVNINLALGFNPLTFEFLVNGVPFHPPTVPVLLQILSGATSATSLLPAGSVYTLPPNKVIELTIPGGLLTTVVGAPHP…	test	Agrocybe pediades	NA	0.0580761	NA	-1	0	54449.8	5.41263	0.6059	0.0653	0.3287	0.0871287	0.0831683	0.326733	0.409901	0.0930693	0.0336634	0.00594059	0.0910891	0.0950495	0.0693069	0.039604	0.0772277	0.0732673	0.0138614	0.0376238	0.039604	0.0178218	0.0237624	0.0831683	0.00990099	0.0158416	0.0653465	0.0594059	0.0871287	0.0613861	3	0	7	10	6
Agrped1_725377	jgi|Agrped1|725377|fgenesh1_pg.123_#_23	SIGPVATLNVANANISPDGFSRSAVLAGGTFPGPVITGMKGDNFRVNVINSLTDVTMDKVTSIHWHGIFQRGSTWEDGASMVSQCPIAPNNSFLYNFNVPDQAGTYWYHSHVLEQYCDGLRGAFIVYDPDDPHKALYDIDNEDTIITLSDWYHVPSPQESTIPTFDATLINGLGRYRTGPASPLAVVNVQAGKRYRFRLISMSCDPNFVFSIDGHSLKVIEADGENVQPIDVDTIRIFAAQRYSFVLNANQPVGNYWIRANPSNGAQGFLGGINSAILRYSGAPVANPTSSQKLLPVTLREVDLHPLTDPAAPGIPSPDGADMHLTLNMGFNPLTFKFSMNGVPFVAPDVPVLLQILSGASDATSLLPKGSVYTLPANKVIDITIPGGLITTLAGGPHP…	test	Agrocybe pediades	NA	0.210296	NA	-1	1	55340	5.55734	0.6055	0.0684	0.3262	0.09375	0.0878906	0.314453	0.412109	0.0917969	0.0351562	0.0175781	0.0800781	0.0859375	0.0703125	0.0332031	0.0605469	0.0761719	0.0253906	0.0292969	0.0449219	0.015625	0.0253906	0.0839844	0.0078125	0.0175781	0.0722656	0.0605469	0.0839844	0.0742188	3	0	4	13	6
Agrped1_734797	jgi|Agrped1|734797|fgenesh1_pm.34_#_15	FIGPTANLYIRNKVIAPDGFNRSAVLAGGTANSVQFPGPNIFGLKGSTFRLNVIDQLTDLNMLTSTSIHWHGFFQKDSSWADGPVGVTQCPIAPGDSFLYRFKAENQAGTFWYHSHHSTQYCDGLRGAMVVYDVLDPHRLLYDFDDESHLICIFFRYHAYAPTAGLVPPPDATLINGKGRYAGGPTVPLTVIRVLPNKRYRFRLVSISCDPNYVFSIDGHSLTIIEVDSINVTPLTVDSIQIFAGQRYSFVLKTNQPISNYWIRANPNAGTTGFAGGLNSAILRYWGAPNADPATTSTVSNPLVETADVNLAINIAFDFPSLHFLVNGATFSPPTLPVLLQILSGTQTAQNLLPAGSVYTLPPNKVVELSFPMTTAAHPIHLHGHAFSVVRSAGSTEYN…	test	Agrocybe pediades	NA	0.135549	NA	-1	0	52624.9	6.11101	0.6245	0.056	0.3195	0.0912863	0.0705394	0.344398	0.383817	0.109959	0.0373444	0.00829875	0.0829876	0.0912863	0.0622407	0.0373444	0.0746888	0.0788382	0.0165975	0.0373444	0.0560166	0.0165975	0.033195	0.0788382	0.0124481	0.0165975	0.0539419	0.0622407	0.0726141	0.0705394	4	1	6	10	4
Agrped1_741811	jgi|Agrped1|741811|estExt_fgenesh1_pm.C_340016	AIGPNADLVITNAKVSPDGFSRQAVLAGSNQNSPQFPGPVITGTKGDNFNLNVVNRLNDTSMLVSTSVHWHGLFQKSSNWADGTEGITQCPIVPQQSFMYKFAVPDQAGTFWYHSHYSTQYCDGLRGALVVYDPEDPHRSLYDVDDESTIITLADWYHEPAHLTGALPVPDSTLINGAGRYPGGPAVPLTIISVQPNKRYRFRLVSMSCDPNHLFSIDGHTMTIIETDSEDVQPHVVDSIQIFPGQRYSFILTANQQVSNYWIRAQPSNGNRGFRGGINSAILRYSGAPARDPVTIQTLRNTLKESDLRPLENPGAPGVHALGKADVNENFLIEFNSTSHKFMVNKATFEPPTTPVLLQIISGAKSAQELLPKGSVYTLPANKVIELSFPGGSAGSPHP…	test	Agrocybe pediades	NA	0.25995	NA	-1	1	54906.7	5.75014	0.622	0.062	0.316	0.106	0.094	0.354	0.356	0.09	0.04	0.014	0.072	0.08	0.06	0.04	0.07	0.062	0.026	0.03	0.042	0.036	0.044	0.072	0.01	0.018	0.058	0.064	0.076	0.086	4	2	5	10	5
Agrped1_744557	jgi|Agrped1|744557|estExt_fgenesh1_pm.C_2060002	AIGPCATLNIGNAVLAPDGFSRTAVVAEGIHPGPLITGKRGDRFDINVVNNLSNDTMLRGTSIHWHGLLQHHTAWADGVAGVTQCPIAPGNEFLYSFQTWEKAGTYWYHSHFGTQYCDGLRGALVIYDPYDPYRYLYDVDDESTVITLADWYHLPSASLPLIPQSNSTLINGKGRYVGGPKVDLAVINVQKGKKYRFRLVSLSCDPNYTFSIDGHDLTIIETDGELTRPLTVGSIQIFAAQRYSFIMHANQDVGNYWVRALPNVIANNTILAGGFNGGVNSAILRYASAPIAEPTYTQAPKPKLGLLNEGALQSFLSLPCPGQPVPGGADININLDLGFNTDDGRFTINGKTFREPSIPVLLQILSGAKAPWELLPSGDIIKLERGKVVEVTIPAGVLG…	test	Agrocybe pediades	NA	0.315322	NA	-1	1	57430.2	6.19905	0.6286	0.061	0.3105	0.11619	0.0933333	0.291429	0.40381	0.0952381	0.047619	0.00380952	0.0914286	0.072381	0.0704762	0.0380952	0.0609524	0.0704762	0.0304762	0.0380952	0.0380952	0.032381	0.0304762	0.0704762	0.0133333	0.0190476	0.0609524	0.0533333	0.0971429	0.0609524	4	2	1	14	5
Agrped1_816391	jgi|Agrped1|816391|estExt_Genemark1.C_320060	AIGPNANLVITNKNISPDGHNRSAVLAGPDQDGATFPGPLIVGNKGDNFNLNVINQLTDDTMLLSTSIHWHGMFQRGSSWSDGPVGVTQCPIVPGESYLYQFSSTTQAGTFWYHSHYSTQYCDGLRGPMVVYDPQDPHLPLYDIDDESTIITLADWYHTPAPVAARAGPPTPNGTLINGLGHFSNGPTDAPLAIVNVKYNKRYRFRLVSISCDPNFKFSIDGHNMTIIEVDTVNVEPLTVDSIQIFAGQRYSFVLNANQPINNYWIRAEPNLGNSSFTGGLNSAILRYYGAPEQYPNTTRIVNNPMLETNLHPLENPGAPGVPGVGNADVNLPMIIDLNRTSGLFTVNNASFIPPKVPVLLQIMSGAHLAKDLMPKESLYILQPNQVVELTIPGGAPGS…	test	Agrocybe pediades	NA	0.275915	NA	-1	1	54911.1	5.30702	0.6382	0.0577	0.3042	0.0874751	0.0874751	0.349901	0.383698	0.0914513	0.0318091	0.0198807	0.0795229	0.0934394	0.0656064	0.0357853	0.0616302	0.0576541	0.0198807	0.0357853	0.0397614	0.0238569	0.0397614	0.0755467	0.00994036	0.0159046	0.0636183	0.0775348	0.0854871	0.0675944	4	1	7	10	4
Agrped1_816500	jgi|Agrped1|816500|estExt_Genemark1.C_340025	AIGPVSDLIIANKHISPDGYNRSAVLAGASKDSLSFPGPLITGQKGSTFRMNVIDDLTDTSMLLSTSVHWHGLYQRGSNSMDGPVGVTQCPITPGHSFLYKFSVPDQAGTFWYHSHFGAQYCDGLRGPLVVYDPKDPHQDKYDIDDESTVITLADWYHTPSPAAGLVPAPDSALINGLGRFPGGPASPLTVITVQPNKRYRFRLVSISCDPNFVFSIDGHSMIIIEVDSDNVEPLVVDSIKIYAGQRYSFILCADQPVNNYWIRAMPNAGNLIFDGGVNSAILRYVGADAVDPTTTQQALVNPLVETNLHPLDKPAAPGKPGLGKADVNINLKLDFNQTASKFTVNGGTFTPPPVPVLLQILSGAKKAQELLPTKDVIVLPANKVIEISMAGGVVGGEH…	test	Agrocybe pediades	NA	0.237339	NA	-1	1	54252.7	5.70683	0.6143	0.0517	0.334	0.101392	0.0914513	0.318091	0.403579	0.0854871	0.0298211	0.0159046	0.0795229	0.083499	0.0636183	0.0357853	0.0576541	0.0755467	0.0357853	0.0298211	0.0417495	0.0178926	0.0318091	0.0854871	0.0119284	0.0139165	0.0735586	0.0576541	0.083499	0.0755467	3	0	5	13	5
Agrped1_821086	jgi|Agrped1|821086|estExt_Genemark1.C_1620015	DDVNIVFNLANSIVAPDGFSRAGVIVNGVFPGTLIQANKDDVLHITVNDQLNNPTMRQSTSIHWHGLFQMRTASEDGPAMVNQCPIAPGHSYTYDVPLNGQSGTFWYHSHLSSQYVDGLRGALVIYDPEDPHLSLYDVDDASTVITLADWYHNPAPGMEVIFLQGNDEPIPDCGLINGAGRYVGGPQVVRARVNVVAGKRYRFRVVNISAYAAFRFSIEGHSLTIIEVDGINHVPHTVDGFDIYVAQRYSVVLNANQPVANYWIRGPMTLQHDSDNENLDTKNVYAVLHYAGAPDAEPTTQADVSVSNLLQEYQLAALENPGAPGGSAPADRVIDLQFNSEVRNGRLMWEFNGIAYQSPDLPTLLNVIANGFTSPNNFTTTEHTFVLDRNEVIELVIHG…	test	Agrocybe pediades	NA	0.0706735	NA	-1	0	55978.9	5.07688	0.563	0.0984	0.3386	0.0984252	0.106299	0.301181	0.399606	0.0944882	0.0433071	0.0137795	0.0728346	0.0708661	0.0629921	0.0452756	0.0452756	0.0767717	0.00984252	0.0374016	0.0413386	0.0354331	0.0492126	0.0944882	0.00787402	0.015748	0.0708661	0.0688976	0.0787402	0.0590551	3	3	6	10	4
Agrped1_823363	jgi|Agrped1|823363|estExt_Genemark1.C_3560009	FIGPTADVVIGNKVISPDGFNRSAVLAGADSSSLVFPGPVIRANKGDTFRLNVIDQLTDLNMLVSTSIHWHGFFQKGSSWADGPVGVNQCPIAPGDSFQYVFETGTQAGTFWYHSHHSTQYCDGLRGALVVYDPNDPHKDLYDFDDETTIITLADWYHVFAPVAGAVPRPASTLINGVGRFAGGPTIPLTTITVLPNKRYRFRLVSISCDPNFTFSIDGHTLTIIEADSINTTPYTVDSIQIFAGQRYSFVLTTNNTSGDGNFWIRANPNLGTLGFDGGLNSAILRYFGAPNTDPVTTSNTVNPMVETNLHPLVNAAAPGVPTPGAADVNLAMNIGFTGGKFTVNNASFTPPTLPVLLQVLSGAQSAQDLLPAGSVYVLPPNKVIEISFPLTAAAVGNP…	test	Agrocybe pediades	NA	0.107536	NA	-1	1	53805.7	5.27451	0.5992	0.0556	0.3452	0.077381	0.077381	0.349206	0.396825	0.0992063	0.0297619	0.00793651	0.0714286	0.0892857	0.0575397	0.0337302	0.0892857	0.0853175	0.0138889	0.0257937	0.0575397	0.015873	0.0277778	0.0873016	0.00992064	0.015873	0.0615079	0.0634921	0.0873016	0.0694444	4	1	4	13	4
Amamu1_10979	jgi|Amamu1|10979|gm1.4989_g	VQVLGPVGDLHIVNKEIAPDGFSRPAVLAGGSPDDASFPGPLIAATKGSNFQMNVVNSLNDTRMLRSTSIHWHGIFQSKTSWADGAIGIAQCPITPGESFLYEFSTPNQAGTFWYHSHYSTQYCDGLRGPLVLYDSDDPYRWSYDVDDASTVITLADWYHTPAPQAQGFPTPDSTLINGKGRYTGGPSVPLSVVNVKGGLRYRFRLFSLACGPNYVFSIDSHKLTVIEAEGNNVHQVKVDSIQIFAGQRYSFILHADQPASNYWVRAQPNKGQQGFQNGINSAIMRYVGAPTQDPTTSQSSNPTLLKETDLHSLFDFVAPGKGYPGGADVAVNLDVEFGPSGFTVNGVSFDPPSIPALLQILSGKQTAQDLLPSGSIYTLPPNKVVEVTIAGSNTGAPH…	test	Amanita muscaria	NA	0.234239	NA	-1	1	54034.6	5.81727	0.6365	0.0643	0.2992	0.0963855	0.0843373	0.349398	0.363454	0.106426	0.0301205	0.0060241	0.0662651	0.0783133	0.0542169	0.0341365	0.0662651	0.0702811	0.0321285	0.0381526	0.0502008	0.0200803	0.0502008	0.0783133	0.0100402	0.0180723	0.064257	0.0522088	0.0883534	0.0923695	3	0	7	10	6
Amamu1_165124	jgi|Amamu1|165124|fgenesh1_kg.44_#_5_#_Locus29262v1rpkm0.46	AIGPFTNLHIVNKVISPDGFNRSAVLAGGTPATANVPGSLIVGTKNGLFRINVINSLNNTTMLTTTSIHWHGLFQSGTNWADGPVGVTQCPIVPGNSFLYQFSVPGQAGTFWYHSHHSTQYCDGLRGPFVIYDPVDPLRSLYHTPAPSAGLVPTADATLINGLGRYANGPSSPLAVINVQPNKRYRMRLVSISCDPNYIFSIDNHTMTVIEADGVSTNQVTVNAIQIFAGQRYSFVLTTNQPVNNYWIRANPNVGTTGFTNGLNSAILRYAGAPLADPTTNQSTTTNLLAETSLSPLLDPGAPGAPTQGGADINLNFDIQFNITDLRFFVNAATFIPPTTPVLLQILSGARTAQELLPSGSIYVLPRNKSIEVSIPGGSAGSPHPIHLHGQTFDVVRSA…	test	Amanita muscaria	NA	0.0382125	NA	-1	1	51773.7	6.99474	0.6294	0.0621	0.3085	0.0807453	0.0538302	0.385093	0.391304	0.0890269	0.0393375	0.00828157	0.0828157	0.0848861	0.0662526	0.0289855	0.0910973	0.0724638	0.0124224	0.0310559	0.0434783	0.010352	0.0331263	0.0745342	0.010352	0.0144928	0.0434783	0.0848861	0.0869565	0.0807453	4	0	5	13	4
Amamu1_165129	jgi|Amamu1|165129|fgenesh1_kg.44_#_10_#_Locus17622v3rpkm0.93	SIGPVADLYVINKVISPDGFSRSAVLAGGTADTATMPGPLITGTKDGTFGINVINSLNDTSMLTTTSIHWHGLFQNGTNWADGPVGVSQCPIIPRNSFLYQFSVPGQAGTFWYHSHHSTQYCDGLRGPLVIYDPQDPLLSMYDIDNESTVITLADWYHTPAPSAGILPTFNATLINGLGRYSGGPNSTLAIVNVQQNKRYRMRLISMSCDPNYTFSIDNHTMTIIEADSVATNPVTVNSLQIFAGQRYSFVLTTNQPVNNYWIRANPSSGTTGFTNGLNSATLRYAGAPLADPTTNQSTTTNLLAETSLSPLLNPGAPGAPTQGGADINLNFNIVQNTTDSRFYVNGATFIPPTTPVLLQILSGAKTAQELLPSGSIYVLPRNKIVEVSIPGGSAGSPH…	test	Amanita muscaria	NA	0.0894087	NA	-1	1	48946.2	6.23083	0.6484	0.022	0.3297	0.0725275	0.0571429	0.4	0.378022	0.0923077	0.0373626	0.0153846	0.0769231	0.0791209	0.0681319	0.0241758	0.103297	0.0637363	0.010989	0.0395604	0.0373626	0.010989	0.0373626	0.0659341	0.00659341	0.0153846	0.0461538	0.0813187	0.0879121	0.0923077	3	0	6	8	2
Amamu1_165131	jgi|Amamu1|165131|fgenesh1_kg.44_#_12_#_Locus29262v1rpkm0.46	ATIGPVTSLHIANQVISPDGFKRSTVLAGKRPATASVPGPIIAGTKNGSFSINVINELKDTTMLTTTSVHWHGLFQSGTNWADGPVGVTQCPIIPGNSFLYQFSVPDQAGTFWYHSHHSTQYCDGLRGPLVIYDPEDPHRSLYDLDKETTVITLADWYHTPAPSAGLIPTPDATLINGLGRYADGPSSPLAIINVQPNKRYRMRLISISCDPNYTFSIDDHTMTVIEADGISTNPVTVNAIQIFVGQRYSFVLTTNQPVNNYWIRANPNVGMTGFANGLNSAILRYAGAPLADPTTNQGTTTNLLAETSLSPLLNPGAPGAPTQGGADINFNFDIEFNITDSRYLVNGATFIPPTTPVLLQILSGAKTAQNLLSPGSVYVLPRNKIVEVSIPGGSAGSP…	test	Amanita muscaria	NA	0.0800182	NA	-1	1	53678.7	6.03439	0.6273	0.0581	0.3146	0.0821643	0.0681363	0.376754	0.38477	0.0881764	0.0360721	0.01002	0.0781563	0.0881764	0.0701403	0.0280561	0.0921844	0.0681363	0.0180361	0.0360721	0.0360721	0.0160321	0.0320641	0.0701403	0.01002	0.0160321	0.0521042	0.0781563	0.0881764	0.0761523	4	0	6	12	4
Amamu1_165142	jgi|Amamu1|165142|fgenesh1_kg.44_#_23_#_Locus11102v1rpkm10.59	AIGPFTDLHIVNKVISPDGFNRSTVLAGRTAATANVPGPLIVGRKNGSFRINVINSLKDTTMLTTTSIHWHGLFQIGTSWADGPVGVTQCPIIPGNSFLYQFSVPGQAGTFWYHSHHETQYCDGLRGPLVIYDPEDPLRSLYDIDDESTVITLADWYHTPAPSAGPFPAPDSTLINGLGRYVNGPSVPLAIVNVRPNRRYRMRLISIACFPNYIFSIDNHNMTVIEADGVSTNPVTVNAIQIFVAQRYSFVLTTNQPVNNYWIRANPNLGTPGFANGLNSAILRYAGAPRADPTTNQSTITNLLAETSLSPLFNPGAPGAPTQGGADINLNFDIEFNRTDTRFFVNGATFIPPNTNPVLLQILSGARTAQELLPPGSVYVLPRNKVVEVSIPGGSPGSP…	test	Amanita muscaria	NA	0.055674	NA	-1	1	54206.4	6.39924	0.5992	0.0681	0.3327	0.0901804	0.0701403	0.366733	0.378758	0.0941884	0.0501002	0.00801603	0.0761523	0.0941884	0.0701403	0.0280561	0.0841683	0.0661323	0.012024	0.0320641	0.0460922	0.0180361	0.0260521	0.0761523	0.01002	0.0160321	0.0521042	0.0821643	0.0821643	0.0701403	4	1	7	9	5
Amamu1_168742	jgi|Amamu1|168742|fgenesh1_kg.87_#_21_#_Locus14959v4rpkm0.66	AIGPSTNLHIVNKIIAPDGFNRSTVLAGATAASASMPGPVITGRKGDTLRINVIDELQDTNMLTTTSIHWHGIFQEGTNWADGPSGVTQCPIVPGHSFLYQFTVPDQAGTFWYHSHHSTQYCDGLRGPLVLYDPDDPLQCLYDIDDDSTIITLADWYHVLSPQEQIPPTFASTLINGLGRYLGGPSTPLSVINVKHNKRYRFRLISISCDPNFTFTIDNHTMTIIEVDGVPSKPLPVDSIQIFVGQRYSFVLTTNQTVGNYWIRAIPGLDPTLNGSAILRYAGAPIADPTTNPTASVNPLLETNLQPLYNPGAPGKPVQGGADVNLNLNIQFNTTVLGRFIVNGVSFDPPSVPALLQILSGARTAQELLPPGSVYVLPPNKVVELSMNGGITGGPVSSF…	test	Amanita muscaria	NA	0.0507015	NA	-1	0	43494.7	5.24677	0.6188	0.047	0.3342	0.0742574	0.0767327	0.371287	0.39604	0.0816832	0.0321782	0.00990099	0.0915842	0.0940594	0.0792079	0.0247525	0.0891089	0.0544554	0.0173267	0.0321782	0.0371287	0.0173267	0.0445545	0.0717822	0.00990099	0.0123762	0.0594059	0.0618812	0.0891089	0.0717822	2	0	7	6	3
Amamu1_170078	jgi|Amamu1|170078|fgenesh1_kg.106_#_37_#_Locus14959v4rpkm0.66	ATGPSTDLHIVNKIIAPDGFNRSTVLAGATAASASMPGPVIVGRKGDTFRINVIDELQDTSMFTTTSIHWHGIFQKGTNWADGPTGVTQCPIVPGHSFLYQFRVPDQAGTFWYHSHHSTQYCDGLRGPLVVYDPDDPLQYLYDIDDESTIITLADWYHVPSPQEPIPPTFASTLINGLGRYPGGPSTPLSVINVKRNKRYRFRLISISCDPNFTFTIDNHTMTIIEVDGVPSKPLPVDSIQIFAGQRYSFVLTTNQTVGNYWIRAIPGLDPTLNGSAILRYAGAPIADPTTNPTASVNPLLETNLQPLDKPGAPGKPVQGGADVNLNLNIQFNSIVPGRFTVNGVTFNPPNVPVLLQILSGARTAQELLPPGSVYVLPRNKVVEISMNGGVTGSPVSSF…	test	Amanita muscaria	NA	0.0180237	NA	-1	0	43656.8	5.9709	0.6386	0.0248	0.3366	0.0841584	0.0742574	0.373762	0.381188	0.0866337	0.039604	0.00990099	0.0742574	0.101485	0.0767327	0.0222772	0.0891089	0.0544554	0.0222772	0.0321782	0.0420792	0.0173267	0.0420792	0.0792079	0.00742574	0.0123762	0.0569307	0.0618812	0.0866337	0.0717822	2	0	7	6	3
Amamu1_171605	jgi|Amamu1|171605|fgenesh1_kg.144_#_5_#_Locus18940v5rpkm0.61	SIGPDADLYIVNKGCEFRLNVINQLTDTNMLTNTSIHWHGFFQEGTNWADGPVGVNQCPITSGNSFLYQFSVPGQAGTFWYHSHHSTQYCDGLRGPLVVYDPDDPLSDLYDVDNESTVISLSDWYHTPTLLEKALVPTPNATLINGLGQYPGGPNSSLAIVNVKHGTRYRMRLISMSCLPNFIFSIDNHNMTIIEADGISTKSVTVNSLQIFAAQRYSFVLKAYQPVDNYWIRATPDKGPVGSAILRYAGAPVANPTTVKANTTIALLETSLSPLYDAGAPGNPVQGGADVNINLNIVFNTTESKYLVNGFTFDPPATPVLLQILSGARTAQEMLPPGSVYILPRNKSVEVSIPGGSAGGPHPIHLHGQVFDVVRSAGSSIYNYKNPVRRDVVNTGIAS…	test	Amanita muscaria	NA	0.0529354	NA	-1	1	51710.6	5.8263	0.6216	0.0825	0.296	0.0887949	0.0782241	0.353066	0.378436	0.10148	0.0359408	0.012685	0.0782241	0.0761099	0.0676533	0.0295983	0.0739958	0.0634249	0.0232558	0.0422833	0.0401691	0.0211416	0.0317125	0.0803383	0.012685	0.0190275	0.0570825	0.0718816	0.0761099	0.0866808	4	0	6	12	4
Amamu1_366375	jgi|Amamu1|366375|CE165138_7814	AIGPVTDLHIVNKVVAPDGFSRSTVIAGATPDTASTPGPLVVGKKGDQFRINVINSLQDRSMLTTTSIHWHGIFQRGSSWADGPVGVTQCPITPGNSFLYEFNVPDQAGTFWYHSHHSTQYCDGLRGPLVVYDDDDPHKSLYDVDDESTVITLSEWYHPPSLSQGINPNYDSILVNGLGRYIAGPASPLAVVNVRHRTRYRVRLVSLSCDPDFFFSIDNHTMTIIEVDGVLTQPLTVDSIDIYAGQRYSFILNANQAVGNYWIRAVPGPGPSGFTNGINSAILRYAGAPNADPETPEIPSVRPLIETDLVPLQHRPAPGAPYLGGADINIVLNITSNDTTSQYYINGASFTPPTVPVLLQILSGARRAQELLPPGSVYVLPRNKVVEVSIPGGSDDSPH…	test	Amanita muscaria	NA	0.048072	NA	-1	1	50900.4	5.53557	0.6373	0.0429	0.3197	0.0987124	0.0922747	0.334764	0.379828	0.0944206	0.0493562	0.00429184	0.0751073	0.0901288	0.0665236	0.0386266	0.0665236	0.0600858	0.0107296	0.0386266	0.0386266	0.0193133	0.0364807	0.0922747	0.00858369	0.0171674	0.0729614	0.0536481	0.0815451	0.0793991	4	2	8	6	5
Amamu1_380044	jgi|Amamu1|380044|CE178807_469	SIGPDTNLYIVNKVISPDGFSRDAVLAGGTAASASFTGPLIVGTKGCEFRLNVINQLNDTNMLTSTSIHWHGFFQAGANWADGPVGVNQCPIASGNSFLYEFSDPGQAGTFWYHSHHSTQYCDGLRGPMVVYDPDDPLLDLYDVDNESTVISLSDWYHTPAPLETALVPTPDATLINGLGQYPGGPNSSLAIVNVNHGRRYRMRLVSLSCLPNFIFSIDNHNMTIIEADSISTNSVTVNSLQIFAGQRYSFVLKAYQPVDNYWIRVTPDRGPVGSAILRYAGAPVANPTTVQANTTIPLLETSLSPLYDAGAPGNPVQGGADVNINLNVVYNTTESKYRVNGASFDPPTVPVLLQILSGARTAQELLPAGSIYVLPRNKSVEVSMPGGGAGSPHPIHLH…	test	Amanita muscaria	NA	0.0703917	NA	-1	1	52324	5.22836	0.616	0.039	0.345	0.073922	0.0759754	0.355236	0.400411	0.0944559	0.0349076	0.0123203	0.0800821	0.0780287	0.0574949	0.0287474	0.0698152	0.0780287	0.0102669	0.0390144	0.0390144	0.0205339	0.0328542	0.0862423	0.0123203	0.0164271	0.0554415	0.0759754	0.0862423	0.0862423	4	0	6	12	4
Amamu1_84434	jgi|Amamu1|84434|e_gw1.86.45.1	AIGPVTDLHIVNKVIAPDGFSRSTVISGATPDTASTPGPLVIGKKGDQFRINVINSLHDRSMLTTTSIHWHGIYQGGSSWADGPVGVTQCPITPGNSFLYEFTVPDQAGTFWYHSHHSTQYCDGLRGPLVVYDDDDPHKSLYDVDDESTVITLSEWYHPPSPSQGLIPVYDSILVNGVGRYIGGPASPLAIVNVSQGTRYRIRLLSLSCDPHFSFSIDNHIMTVIEVDGVSTQPLTVDSIDIFAGQRYSFILNANQAVGNYWIRAVPVPPPIGLAILRYAGAPNAEPRTLETPSVRPLIETDLVPLQNSPAPGAPYLGGADINLVLNITTNVTTGQYYINGASFTPPTVPVLLQILSGARRAQELLPSGSVYVLPRNKVVEVSIPGGSDQSPHPFHLHG…	test	Amanita muscaria	NA	0.0580222	NA	-1	1	53239.3	5.45299	0.6138	0.065	0.3211	0.0894309	0.0853659	0.341463	0.396341	0.0873984	0.0426829	0.00406504	0.0813008	0.0934959	0.0752033	0.0365854	0.0691057	0.0630081	0.0101626	0.0365854	0.0345528	0.0203252	0.0386179	0.0894309	0.0101626	0.0162602	0.0650407	0.046748	0.0833333	0.0833333	4	1	7	10	4
Amamu1_98368	jgi|Amamu1|98368|estExt_Genewise1.C_5_t10094	DVKHYDLNIVNSVVSPDGGAARVAILANGRVPGPLITAKRGDLLQVKVVNELTDTSMTQGTSIHWHGFFQYRNAESDGTAWVTQCPISPGHDFMYNMTITQTGTYWYHSHISTQYCDGLRGPLIVYDDDDPLKALYDVDNANTIITLEDWFHSPSPQAFQNFGVPEATLINGLGRLPGNSQSPLAVVDVAHGQRYRLRVLNIACMSGFNFSIDGHTMSIIETDGEETLASSPSNVFEIFPGQRLSLLFKANQPIGNYWIRSVPSFAVLGPPVEPSTQPGVNMAILRYKGATVAEPTTNQTGTDIALEEELIPLHPLRGISGQPDISTTLSIGVNFSGPWYTVNGYTYHPPPVPVLLQILNGTDPFKLMPQGSVIPLPRNKLIEVTVPGGSLLAPHPFHL…	test	Amanita muscaria	NA	0.277548	NA	-1	1	55281.6	5.48345	0.6319	0.0787	0.2894	0.0905512	0.0866142	0.350394	0.385827	0.0866142	0.0354331	0.0137795	0.0866142	0.0826772	0.0688976	0.0354331	0.0846457	0.0570866	0.019685	0.0295276	0.0393701	0.0314961	0.0433071	0.0708661	0.00984252	0.0177165	0.0551181	0.0570866	0.0885827	0.0728346	3	1	5	11	6
Amarub1_1060156	jgi|Amarub1|1060156|fgenesh1_pm.7_#_93	SQYEFTITNQQVSPNGGPYAVVVNGQTPGPLITGNVGDSVQIKIIDQLTDTTMAQGTSIHWHGLFQPRTAEMDGPTWVTQCPIAPGHDFTTYWYHSHVVTQYCDGLRGALVIYDPKDPLHFLYDVDNANTVITLSDWNQNPSPYAFAHFQNPETVLINGLGRIPGGAKSPLAVVNVQPKLRYRFRLVNIACVAGFNFSIDDHKMTVIETDGTEALPTERVDVVTVWTGQRVSVIVHANQSIGNYWIRAVPFILGSTPSNEDGVNAAILRYAGAPDAEPTTTQTGSTLFQEQNLISITPPQNLGGTPDLSLTLNIGINAEFTAFTMNGQEFTPPSVPILLQILNGVSPFDLLPSGTVIPLPGGSLIELTIPGGSIAAPHPFHLHGHKFGVVRSAGSTRVN…	test	Amanita rubescens	NA	0.271377	NA	-1	0	53135.3	5.42138	0.6253	0.0692	0.3055	0.0814664	0.0794297	0.354379	0.397149	0.0875764	0.0305499	0.0101833	0.0753564	0.0794297	0.0692464	0.0325866	0.101833	0.0672098	0.0183299	0.0244399	0.0427699	0.0325866	0.0488798	0.0855397	0.0101833	0.0203666	0.0468432	0.0590631	0.089613	0.0549898	4	0	6	11	5
Amarub1_1068239	jgi|Amarub1|1068239|gm1.124_g	AVRQYTLELTNDVVAPDGFPRSAVTVNHQLPGSIITANKHDHLQIEVVNNLNDSTMAQGTSVHWHGIFQQRRAAEDGVAWVTQCPIAAGDRFLYNFNCWLTDGDVLVSIRMFPRSIVTVSCTGPLIVYDPDDPLKNLYDVDDESTGYYINGLVPSTIPKGAADIRISCFAPNKLVADASLARMSPLRYLACLAAYNFSIDGHDLTVIEADGIETIPQTVGVVSLFAGQRVSVVVNADKPIGNYWIRSIPYILGVAPSNETGVNSAILHYTGADDSEPTSVQTNFDLLREQDLVPFVPSDLSHGEPDVKINLVVGMDHPMGNFTVNGIQYTPPKLPLLLQILSGTVSPHGYLPKGTVYTLPRYKLVEISIPGDSPLSPHPFHLHGHNFAVTRSAGTTEVN…	test	Amanita rubescens	NA	0.195104	NA	-1	1	54426.6	4.85919	0.6154	0.0749	0.3097	0.0951417	0.11336	0.311741	0.384615	0.0951417	0.0364372	0.0101215	0.0850202	0.0769231	0.062753	0.034413	0.0688259	0.0668016	0.0242915	0.0384615	0.0404858	0.0364372	0.0364372	0.0890688	0.01417	0.0161943	0.0769231	0.0566802	0.0708502	0.0587045	3	1	3	11	5
Amarub1_1083561	jgi|Amarub1|1083561|gm1.15446_g	IGPSANLHIVNKAISPDGFNRVGVLAGATPASASFPGPLISGKKGDTFRINVIDQLTDNNSMLTTTSIHWHGIFQEGTPWADGPSMVNQCPIVPGESFLYQFTVPDQAGSFWYHSHHGTQYCDGLRGPLVIYDPHDPLKHLYDFDNENTIITLADWYHVPSGQEPIPPEPISTLINGLGRYSGGPSSPLAIVNVRPNKRYRMRLISISCDPNHVFSIDGHNMTIIEADGVETEPLLVDSIQIFSSQRYSFILKTNQPVNNYWIRANPELGTTGFANGINSAILRYAGAPDAEPTTTQPTSVIPLVETNLHPLVNTGAPGKPFPGGADVNINLNLSVNLTSTRFFVNGVSFVPPTVPVLLQVLSGAKTAQELLPPGSVYVLPRNKVVEVSIPGGVIAGPH…	test	Amanita rubescens	NA	0.172423	NA	-1	1	54101.3	5.61128	0.5924	0.0683	0.3394	0.0903614	0.0823293	0.359438	0.375502	0.0923695	0.0321285	0.00803213	0.0803213	0.0983936	0.0702811	0.0381526	0.0702811	0.0522088	0.0200803	0.0301205	0.0461847	0.0321285	0.0321285	0.0783133	0.0100402	0.0160643	0.0502008	0.0702811	0.0863454	0.0783133	4	0	7	11	4
Amarub1_1140768	jgi|Amarub1|1140768|estExt_Genewise1Plus.C_1100019	LYIVNKVIAPDGFSRTAVLAGGTPGSATLPGPLIVGNKGDQLRINVKDQLTDSILMLTTTSIHWHGFFQQGTQWADGPVGVSQCPIIPGESFLYQFNVRNQAGSFWYHSHHGTQYCDGLRGPLVIYDPHDPLRHLYDVDDENTVITLADWYHLPSGAEPLIAIADSTLINGLGRYFGGPSSPLAIVNVHRNRRYRMRLFSISCDPNFIFTIDNHKMTVIEADGVETNPVTVDSIQIFAGQRYSFILKTNQPVNNYWIRASSSGSLVTIFENGLNSAILRYAGAPIADPTTTQTPSVNPLLETSLSPLRHPGAPGKPSQGGADINLNLNIVFNIADLKFFINGATFKPPTVPVLLQILSGAKTPQELLPPGSVYILPRNKVVEVSIPGGSPGAPHPFHLH…	test	Amanita rubescens	NA	0.119683	NA	-1	0	53712.2	6.41209	0.6065	0.0588	0.3347	0.103448	0.0770791	0.336714	0.389452	0.0933063	0.040568	0.00608519	0.0933063	0.0872211	0.0730223	0.0365112	0.0689655	0.0588235	0.0263692	0.0324544	0.0466531	0.0223124	0.0344828	0.0709939	0.010142	0.0141988	0.0547667	0.0608519	0.0872211	0.0750507	4	0	4	14	4
Amarub1_28365	jgi|Amarub1|28365|CE28364_24781	AIGPVSDLHVVSKEIAPDGFLRPAALAGATRHQASFPGPIIKGYKGSNFRLNLVNHLDDSRLLKSTSIHWHGIFQHNSQWADGPVGVAQCPIISGDSFLYDFKVPDQAGTFWYHSHYSTQYCDGLRGPLVIYDPLDPYRDYYDIDDDDTVITLGDWYHIPAQIAGERPTPNATLINGKGRYLNGPLTPLSEVKVKSGLRYRFRLVSISCAPNYMFSIDGHNLTVIEVDGNNVEPVTVDSIQIFAGQRYSFILHADKPIGNYWIRAEPNEGDGGFANGLNSAILHYDSVPYSDPTTSQVNGTLLQETDLHPLENPGAPGMPFPGGADVAINLEIGLVRTPTVAFNLNNVSFTTPNVPVLLQILSGKSPAQDLLPQGSVYTLPANKVIELTIPGFAIGGPH…	test	Amanita rubescens	NA	0.219235	NA	-1	1	54650.7	5.5977	0.6048	0.0719	0.3234	0.103792	0.0958084	0.309381	0.393214	0.0978044	0.0359281	0.00598802	0.0898204	0.0838323	0.0638723	0.0399202	0.0518962	0.0718563	0.0279441	0.0439122	0.0379242	0.0279441	0.0359281	0.0718563	0.00998004	0.0159681	0.0678643	0.0578842	0.0898204	0.0698603	4	1	5	11	5
Amarub1_4229	jgi|Amarub1|4229|CE4228_1255	ALRQYTLELTNDVVAPDGFPRSAITVNHQLPGSIITANKNDQLQIEVVNNLNDSTMTQGTSVHWHGIFQNRLAAEDGVAWVTQCPIAAGDRFLYNFTVGEQTGTYWYHSHVVTQYCDGLVGPLIIYDPNDPLKGLYDVDDESTVITLMDWYHLPSPQVLQTFGFPLSHLINGRGRVADSNVSAALTVINVDPMKRYRYRLINSACFAAYNFSIDGHDLTVIEIDGTETVPHTVGVVPIFAGQRVSVVVNAFKPIGNYWIRSVPYTLGVPPSNETGINSAILRYTGANDSEPTTVQTNFNFLREQDLMPFIPSNLSHGEPDIKISLVLALIGGPKGNFSVNGVQYTPPSLPLLLQILNGNVNPHSYLPPGTVYTLPRNKLVEISVPGDSPLSPHPFHLHG…	test	Amanita rubescens	NA	0.136368	NA	-1	1	50975	5.78288	0.5763	0.0624	0.3613	0.0946237	0.0817204	0.331183	0.395699	0.0967742	0.0408602	0.0107527	0.0903226	0.0795699	0.0666667	0.0387097	0.0709677	0.0494624	0.0150538	0.0365591	0.0473118	0.0258065	0.0344086	0.0924731	0.00860215	0.0129032	0.055914	0.0709677	0.0860215	0.0666667	4	0	3	12	7
Amarub1_4272	jgi|Amarub1|4272|CE4271_307	AVRQYTLELTNDIVAPDGFPRRAVTVNHQLPGSIITANKNDQLQIEVVNNLNDSTMAQGTSVHWHGIFQNRQASEDGVAWVSQCPIAAGDRFLYNFNVGEQTGTYWYHSHVSTQYCDGLLGPLIIYDPNDPLKSLYDVDDESTVITLMDWYHLPSPKVLQTFGFPASHLINGRGREPDSNVSVALSVVNVDPMKRYRFRLINGACFAAYNFSIDGHDMTVIETDGVETIPRTVGVVSLLAGQRVSVVVNAFKPIGNYWIRSVPYTLGVPPSNETGVNSAILHYTGADDSEPTTVQTNFDLLREQDLTPFIPSDLSHGEPDVKINLVVATIGGPKGNFTVNGVQYTPPKLPLLLQILSGTVSPHGYLPKGTTYTLPRNKLVEISIPGDSPLAPHPFHLHG…	test	Amanita rubescens	NA	0.0521244	NA	-1	1	55198.3	5.11957	0.6188	0.0699	0.3114	0.0958084	0.103792	0.327345	0.377246	0.0958084	0.0379242	0.00798403	0.0838323	0.0778443	0.0518962	0.0339321	0.0738523	0.0558882	0.0239521	0.0359281	0.0419162	0.0399202	0.0419162	0.0978044	0.00998004	0.0179641	0.0638723	0.0658683	0.0798403	0.0578842	3	1	5	11	6
Amarub1_898469	jgi|Amarub1|898469|e_gw1.175.33.1	SIGPVADLHIVNEYISPDGFNRSAVVAGGTAGSASMPGPLIVGTKGGQLSLNVIDALTNTTMLTTTSIHWHGIFQDGTQWDDGPVGVSQCPIIPGDSFLYQFGIPNQAGSFWYHSHHGNQYCDGLRGPLVIYDPDDPQMDLYDIDDENTVITLADWYHLASLSAGKLPTANSTLINGLGRYSGGPSSPLAVINVQPNKRYRMRLIAISCEPNYVFSIDSHNMTVIEADGVATNPLTVDSIQIFAGQRYSFILTTNQPVNNYWIRADPNVGTTGFTNGLNSAILRYAGALIADPTTNQTTSVNSLVETSLSPLVNLDIPGNPVKGGADINLNLDMVFNATTTTFFINGATFATPSVPVLLQILSGAKTAQELLPAGSVYVLPRNKSVEVSIPGGAPGSPH…	test	Amanita rubescens	NA	0.129165	NA	-1	1	53120.8	4.87232	0.6365	0.0703	0.2932	0.0662651	0.0763052	0.361446	0.409639	0.0863454	0.0261044	0.0120482	0.0843373	0.0742972	0.0662651	0.0281125	0.0763052	0.0742972	0.0120482	0.0341365	0.0361446	0.0140562	0.0361446	0.0803213	0.0100402	0.0160643	0.062249	0.0823293	0.0923695	0.0823293	5	0	6	11	4
Amath1_142146	jgi|Amath1|142146|e_gw1.18.142.1	AIGPRSNLHIINKVISPDGFNRSAVLAGATRRNAAFPGPTIKGFKGDNFHLNVVNSLTDTTMLRATSIHWHGLFQHGSAWADGPVGVTQCPIIPNDSFLYSFKTPDQAGTFWYHSHYSTQYCDGLRGVFVIYDPFDPHRLLYQVDNENTIITLADWYHVPAPSAGLVPTPDSTLINGKGRYIGGPQASLAIVNVVPGLRYRFRLVSISCDPNYVFSVDGHELTVIEADGINVRPVTVDSIQIFAGQRYSFVLHANQPIGNYWIRANPNIGPQSFANGLNSAILRYSTAPRKDPTTAQNNNTRLLQETDLHPLRYPGAPGEPRPGGTDVAINLEAAFGAGKFTVNGATFVPPTVPVLLQILSGKRTAQELLPPGSVYVLPPNKVVELSMPGIAIGGAHPF…	test	Amanita thiersii	grassland	0.160606	NA	-1	1	54760.4	7.45991	0.6076	0.0618	0.3307	0.113546	0.0756972	0.310757	0.398406	0.101594	0.0498008	0.00398406	0.0836653	0.0896414	0.063745	0.0378486	0.063745	0.0776892	0.0258964	0.0378486	0.0478088	0.0219124	0.0298805	0.0796813	0.00796813	0.0159363	0.0537849	0.059761	0.0896414	0.059761	2	0	5	14	5
Amath1_152937	jgi|Amath1|152937|e_gw1.166.13.1	SPAVDTTTKRVILDVVNTQLAPDGVTRNVVTANGQYPGPPITATKGQTLSVTVNNKLTLTNMRVSTSLGLDGLFVNTRNAFFEGTPFVNTCPLPPNTSFTYEYPLNQQTGTFWYHSELGVQYTDGFRGPLVVYDPLDPHAHLYDVDDLSTIIQLGDWWQTESLTLLAGYVATGVVPVSDTGTVNGAGRFNGGPEVPWSVINVAQGRRYRFRVINESVRNVFTFSIDSHTMTVIEADGVETQPLEIDSMQMLAGQRYSVVVKADQPVANYWINAPFTGGNPAVNPHQNGTLSRAILRYKGAPAADPTTPLTSGPSNNPLIEANLRPPEPDVILTLNLVVTAGKAIWNVNNVSYVSPTVPTLAKVLAGPVDATTFDVTENTFILPANKTVQIVFPETDDDD…	test	Amanita thiersii	grassland	0.179062	NA	-1	1	54635.6	4.97542	0.5768	0.0898	0.3333	0.0818363	0.0938124	0.361277	0.373253	0.0898204	0.0379242	0.00998004	0.0758483	0.0858283	0.0439122	0.0219561	0.10978	0.0718563	0.0219561	0.0279441	0.0419162	0.0319361	0.0379242	0.0998004	0.00598802	0.0199601	0.0618762	0.0778443	0.0718563	0.0439122	3	3	5	10	5
Amath1_152958	jgi|Amath1|152958|e_gw1.166.18.1	AVTSDFVNFVELDVTNMKIAPDGFLRNTVLANGRYPNPPIVAFKGQKLVVKVNNQLTDTNMRVSTSLNLDGVFTSAANAYNEGSPFVTTCPIAPGNSYTYTHDLGSQTGTFWYHSDLSVQYVDGFRGPLIIYDLNDPHRSLYDIDDLSTIIQFGDWWHNASIPMLLGYQATGVVPISDSGTVNGVGRYNGGPAVPWSVVNVVSGKRYRMRLINESARNVFTISIDKHRMTIIEADGVATQPLTVDVLEMLAGQRYSVVVKADQPVANYWLNAPFVGGVASRNPNQNATLSRAILRYKGAPIADPTTPMTSGPTDGVALVEANLRPLVPETPPQPDLTLSFDLQVVAGKAIWNVNNVSYVAPKDPTLLKVLAGPVDASTFDVTENTFVLPINKTVQIEFP…	test	Amanita thiersii	grassland	0.080246	NA	-1	1	54558.9	5.25422	0.5823	0.0783	0.3394	0.0943775	0.0983936	0.323293	0.391566	0.0923695	0.0441767	0.0160643	0.0783133	0.0803213	0.0502008	0.0220884	0.0742972	0.0722892	0.0281125	0.0321285	0.0401606	0.0220884	0.0341365	0.10241	0.0060241	0.0200803	0.0763052	0.0702811	0.0722892	0.0582329	3	3	4	11	5
Amath1_43159	jgi|Amath1|43159|estExt_Genemark1.C_1660007	AVAPPVDKLVTLNVANKQLAPDGFMRNTVVANGAYPNPPIAAIKGQNLVVTINNQLTDTDMRVSTSLNLDGVFTTAANAYNEGSPFVTTCPVAPGKSYTYTHALGEQAGTFWYHSDLGVQYVDGFRGPLIIYDLQDPHASLYDIDDLSTIIQFGDWWHNASLPMLAGYQATGVVPVCDTGTVNGVGRFNGGPEVPWSVVNVVAGKRYRMRLINESARNVFTISIDNHHLTVIEADGVATEPLTVDVLQMLAGQRYSVVLTADQPVANYWINAPFTGGSPARNPNQNATLSRGILRYQGAPAADPTTPMTSGPTDGVVFVEANLRPLVPETPPQPDLTLSLDLTVVDGKAIWNVNNVSYVAPKDPTLLKVLAGPVDATTFDVTENTFILPANKTVQIEFP…	test	Amanita thiersii	grassland	0.038114	NA	-1	1	54922	4.88289	0.5542	0.0907	0.355	0.0808679	0.0946746	0.337278	0.400394	0.086785	0.0374753	0.0157791	0.0769231	0.086785	0.0433925	0.0236686	0.0907298	0.0927022	0.0197239	0.0315582	0.035503	0.0236686	0.0414201	0.0966469	0.00788955	0.0197239	0.0710059	0.0710059	0.0749507	0.0394477	3	3	3	12	5
Amath1_5940	jgi|Amath1|5940|gm1.5940_g	AVAPGINNFVTLDITNKQLAPDGFMRSSYITSAVVRIVLTGDTIVDTVVANGRYPNPPIAAFKGQKLITTINNHLTDTNMRVSTSLNLDGVFTTSANAFNEVAPGNSYTYTHDLGNQAGSFWYHSDLGVQYVDGFRGPLIIYDLHDPHRSLYDIDNLSTIIQFGDWWHNASLGMLAGYEATGVVPVCDTGTVNGVGRFNGGPEVPWSVVNVIPGKRYRMRLINESARNVFTISIDQHQLTIIEADGVATQPLTVDVLEMLAGQRYSVVLTANQPIANYWINAPFTGGSPARNLNQNATLSRGILRYQGAPATDPTTPMTSGPADGIVFKEADLRPLVPETPPQPDITLNLDLTFVPGKVIWNVNNVSYVSPKDPTLLKVMAGQVDASTFDVTENTFILP…	test	Amanita thiersii	grassland	0.10218	NA	-1	1	56360.7	5.2873	0.5853	0.0833	0.3314	0.0910853	0.0930233	0.333333	0.393411	0.0891473	0.0406977	0.0155039	0.0755814	0.0755814	0.0658915	0.0271318	0.0891473	0.0736434	0.0232558	0.0310078	0.0387597	0.0193798	0.0368217	0.0852713	0.00581395	0.0193798	0.0736434	0.0736434	0.0775194	0.0523256	3	3	2	9	5
Amath1_6367	jgi|Amath1|6367|gm1.6367_g	TVGPVGDICIVNKFIQPDGFNRSAVVAGKDAYSATMPGPLVIGRKGDYFSLNVIDKLTDTTMLRATSIHWHGLFQHGSAWADGPVGVTQCPIAPGHAFDYKFTVPDQAGTFWYHSHYSTQYCDGLRGGIVIYDPKDPHRYLYDIDDENTVISLTDWYHVPAPAAGAIPTPDATLINGLGRYVGGPNSPLAIVDVKRNKRYRMRLINMSCDPNYTFSIDGHKLTVIEADGINTKPLTVDSIQIFAGQRYSFILKTDQPVDNYWIRANPNIGSVGFANGLNSAILRYKGAPEADPSTSQGPNNNPLRETDLRPLSGEPAPGIPQPGAADVNINLNIQLNFTDFRFYINGATFIPPTVPVLLQILSGVRTAQQLLPAGSVYTLPRNKVIELTMPGGSPGSPH…	test	Amanita thiersii	grassland	0.141055	NA	-1	1	54464.8	5.76856	0.6112	0.0721	0.3166	0.106212	0.0961924	0.310621	0.388778	0.0981964	0.0440882	0.01002	0.0701403	0.0921844	0.0741483	0.0320641	0.0601202	0.0701403	0.0300601	0.0380762	0.0440882	0.0200401	0.0300601	0.0741483	0.012024	0.0160321	0.0761523	0.0581162	0.0901804	0.0581162	3	1	5	12	5
Amath1_67489	jgi|Amath1|67489|fgenesh1_kg.134_#_63_#_isotig19567	ATRHYTLTLANHIVSPDGFSRVAVVANRSVEGPILTAWKNDHLQVHVVNNLTDKSMAQGTSIHWHGLFMHKSASQDGAAWVTQCPIAPGDSFTYNFNVGEQTGTYWYHSHITTQYCDGLRGALIIYDPNDPLKHLYDVDNEKTVITLGDWFHDASPHAWRTFQLPNSTLTNGLGRAPSGTPNANSTSALSVIEVTRGLRYRFRLINLSCMTIFNFSIDAHTMTVVETDGTETVPLRTEMVPISPGQRLSLIIKADQRVGNYWIRTEPFWDGGAPASNETGVNVAILRYAGAKKEDPTTEKKNGREMLAEEKLAPLVPSTLSHGTPDMSINLNISLNAAGTMFTINGFEYLPPPLPVLLQILNGSVDAQSIMPNGSVIVLPKNKLIEVTIPGGSLFAPHP…	test	Amanita thiersii	grassland	0.280236	NA	-1	1	55996.7	6.23316	0.6196	0.0725	0.3078	0.117647	0.0921569	0.315686	0.388235	0.0862745	0.0431373	0.0196078	0.0882353	0.0686275	0.0529412	0.0411765	0.0784314	0.0745098	0.0333333	0.0215686	0.0411765	0.0392157	0.0254902	0.0745098	0.00980392	0.0235294	0.0529412	0.0666667	0.0784314	0.0666667	3	1	5	10	7
Amath1_67578	jgi|Amath1|67578|fgenesh1_kg.138_#_6_#_isotig22135	ATRNYELTLTNEFISPNGINRSAVLANKQLPGPLITAHKNDELRVKVINRLTDKTMAQGTSIHWHGLLQHRSATQDGAAWVTQCPIAAGDDFLYHFNVEQTGTYWYHSHITTQYCDGLRGPIVVYDENDPLRHLYDVDDENTVITLGDWLDIPSPQAFVTLVNPETTLINGRGRHPNSNSSPPPPLSIINVKPNTRYRFRLVNVACVAGFDFSIDGHKMNVIETDGTETIPSRAVDGITIWAGQRVSVIVKTDQKVDNYWIRAKPIIVPSNPSNETGVNAAILRYQGASNADPTTSQSGSNFAHEEDLIPLKPSFDIAGKPDVKLNFNIGLNADATAFAMNGHTFTPPTVPVLLQILSGKADPLDLMPKDSVIVLPRNKLIEITIPGGSIQAPHPFHLH…	test	Amanita thiersii	grassland	0.213839	NA	-1	1	55876.4	5.97528	0.6391	0.0631	0.2978	0.126233	0.108481	0.317554	0.370809	0.0769231	0.0433925	0.00986193	0.0769231	0.0749507	0.0690335	0.0394477	0.0749507	0.0690335	0.0433925	0.0197239	0.0394477	0.0374753	0.0315582	0.0788955	0.00986193	0.0177515	0.0710059	0.0670611	0.0670611	0.0591716	3	1	5	13	4
Amath1_77109	jgi|Amath1|77109|fgenesh1_pm.132_#_6	AIGPSGGLYIANKQISPDGFARSTVLAGKTSDDLSFPGPVITGNKGDSFKLNVTDALTDPQMMRATSIHWHGIHVEKSPWADGASGVTQCPIIPGDSFLYQFTVPDQAGTYWYHSHYSLQYCDGLRGAFVIYDPDDPHRFLYDVDDESTIITLADWFHIPGSQVEPTASPNSTLINGQGRYPGGPNADLAIINVVPGKRYRFRLISMSCDPDYVFSIDGHTMWVIETDGVTVLPSEVDSIRIFAGQRYSFIFEANQPVNNYWIRALPNKGPRGFKNGINSAILRYAGAPTEEPTTTPMSHTPALKDTGLIPWSNPGAPGGHHPGGGDVTINLEFGFLPDLHKFTVNGVQYESPSVPVLLQILNGARSVKDITPQGVVYTLPRDKVIEVVMKNNAAGSPH…	test	Amanita thiersii	grassland	0.418023	NA	-1	1	55178.4	5.47561	0.5782	0.0832	0.3386	0.108911	0.10495	0.30495	0.382178	0.0990099	0.039604	0.0178218	0.0574257	0.0851485	0.0752475	0.039604	0.0712871	0.0613861	0.029703	0.0336634	0.0475248	0.0336634	0.029703	0.0712871	0.00990099	0.0178218	0.0712871	0.0455446	0.0990099	0.0633663	6	1	5	10	4
Amath1_9259	jgi|Amath1|9259|gm1.9259_g	SIGPSSDMYVTNRYIQPDGFNRSAVVVGQSLSVATMPGPLIVGQKGDEFKLKVFDELNDNTMLKATSVHWHGILQHGSNWADGPVGVNQCPISPGHNFEYRFTVPDQAGTFWYHSHYSTQYCDGLRGPMVVYDPNDPHKSRYDIDNESTVITLTDWYHVPANAAGHIPTADSTLINGLGRYVGGPSSPLAVISVQPNKRYRMRLINMSCDPNFVFSIDSHDLTIIEVDSVNSEPLTVDSIQIFAGQRYSFILNTNQPVGNYWIRANPNIGSIGFANGLNSAILRYAGAPTADPTSTQGANSNTLVESNLRPLSGNPAPGIATPGAADVNINLEVQFNFTEFKFYVNGVSFVPPTVPVLLQILSGARTAQQLLPAGSVYTLPRNKTIEITMPGGAPGLPH…	test	Amanita thiersii	grassland	0.169843	NA	-1	1	54481.1	5.07756	0.6293	0.0541	0.3166	0.0901804	0.0981964	0.352705	0.364729	0.0941884	0.0360721	0.0180361	0.0641283	0.0841683	0.0621242	0.0360721	0.0701403	0.0581162	0.0180361	0.0340681	0.0440882	0.0340681	0.0320641	0.0801603	0.01002	0.0160321	0.0641283	0.0741483	0.0821643	0.0821643	4	1	6	9	6
Amycha1_1058358	jgi|Amycha1|1058358|e_gw1.134.47.1	KDFVIDLVNANLAPDGFNRSTVVANGTYPGPLLSLNKGDLINVQLNNRLTDGTMRRSTTLNFDGVRMNSPQFFDEGSDFITQCPLGPNASYTYTVQPQADVAGTFWYHSQLGVQYVDGFRGPLVIYDPDDPAADLYDVDDESTIIQVGDWWQNSTTPLLAGYEATGIVPVSDSGTVNGVGRFQGGPEVPWPVINVEQGKRYRFRVINQSARNVFTISFDNHNMTVIEADGEATEPFVTDSIQLLAGQRYSVVVEANQTVDNYWFNAPFVGGTASRNLHQNATLTRAILRYAGAPDADPTTPLTLGPNNGTGGIIEALLVPLVPDPVPVPVMNLTFNLAVVTGQAVWQINNVSYLSPDTPTLVKVLGGANSSDAFNVTENTFILPGNATIQVDFPPNDDD…	test	Amylostereum chailletii	NA	0.145006	NA	-1	1	54442.8	4.43989	0.5657	0.0996	0.3347	0.0717131	0.109562	0.334661	0.388446	0.0956175	0.0358566	0.00996016	0.0717131	0.0737052	0.0438247	0.0199203	0.0776892	0.0816733	0.0159363	0.0278884	0.0498008	0.0298805	0.0418327	0.101594	0.0059761	0.0179283	0.0796813	0.0816733	0.0796813	0.0537849	3	3	5	10	5
Amycha1_1071136	jgi|Amycha1|1071136|e_gw1.920.1.1	VTRHYDFDIKNTVIAPDGFERSAITVNDIFPGTLITASKGDDLEIVTKNTLNDPTMRRSTSIHWHGLFQARHSVMDGPAFVNQCPIAPDHTFTYAYPLDEQTGTFWYHSHLSTQYCDGLRGALVIYDPNDPLQDLYDVDDETTIVTLADWYHTVAPDAQDAFFKSGRVPIPDSGLINGVGRYVGGPEVPYSVINVEQGKRYRLRLISLSCRPFFTFSVDGHNLTVIELDGIEHDPVEVQNADVYAAQRVSVVLNANQPVDNYWIRAPGTGGAGGAAGNPNLDPSLTKAVLRYKGAAEVEPTTTNVPGKKLDDAEMHPIAEVGPGGLSDADGPVHHITLNIAQPNPPFFDINNISYISPTVPVLLQILSGAKKPEDFFPSEQVQVIPPNTIIEVQIPGGG…	test	Amylostereum chailletii	NA	0.0809894	NA	-1	1	55272	4.80718	0.5972	0.0972	0.3056	0.0992063	0.121032	0.311508	0.373016	0.0952381	0.0376984	0.00595238	0.0674603	0.0892857	0.0674603	0.0396825	0.0654762	0.0694444	0.0218254	0.0337302	0.047619	0.0396825	0.0396825	0.0813492	0.00992064	0.0138889	0.0813492	0.0555556	0.0813492	0.0515873	4	1	6	8	5
Amycha1_1130741	jgi|Amycha1|1130741|fgenesh1_kg.230_#_39_#_TRINITY_DN6288_c1_g2_i1	KDVTLDVVNANLSPDGFERSTVVANGTYPGPPILATKGDTLVVTVNNKLSDPTLRRSTSVNFDGLLLNTEDFYDEGSDFVTQCPLAPNTSYTYTIPLGEQTGTHWYHSQLSVQYVDGFRGPLIIYDPEDPHADLYDVDDESTIIQVGDWWQNSTLPLLAHYEATGIVPVSDSGTVNGVGRYQGGPEVPFPVFTVEKGKRYRYRIINESARNVFTISFDGHNVTIIEVDGQNTEPFSTDSIQLLAGQRYSVVLTADQEVDNYWFNAPFVGGNPTRNLHQNASLTRAVLHYEGASDAEPEGPFPLGPENGTGGVVEHLLAPLVPTAPGDPDVNITLNLAVVAGQAVWQINGISYLPPETPTLVKILDGANTTADFNATENTFILPANATIQVDFPPSDDDE…	test	Amylostereum chailletii	NA	0.100146	NA	-1	1	54496.5	4.49695	0.5788	0.0978	0.3234	0.0838323	0.125749	0.327345	0.369261	0.0938124	0.0319361	0	0.0778443	0.0778443	0.0459082	0.0319361	0.0838323	0.0738523	0.0199601	0.0339321	0.0439122	0.0459082	0.0339321	0.0938124	0.00598802	0.0159681	0.0798403	0.0658683	0.0778443	0.0598802	3	3	6	9	5
Amycha1_1143583	jgi|Amycha1|1143583|fgenesh1_kg.444_#_15_#_TRINITY_DN4530_c0_g5_i4	ATVTENLVISNVDLSPDGYERSTVVANGAFPGPLLSANKGDTFQINVTDSLTDTGMPVITTIHWHGLFQSGSTEMDGVSMVSQCPIIPGNSYTYNFSVPDQAGTYWYHSHQEAQYCDGLRGPLVLYDPDDPHADLYDVDNSSTVITLSDWYHYLSPDAPAVANPSATLINGLGRYDGGTDTDLAVISVESGKRYRFRIVSMSCDPNFTFSIDNHTFTIIEVDGVNSQPLEVDQIQIFAGQRYSVVLSADQDVDNYWVRALPNTNGASYDDGLNSAILRYVGANETDPTTSDTSGSVPMVETDLHPLETTAVPGTAGVGEADINLTFNLDFSNALFTINDVSFTPPSVPVLLQVLSGSTTAASLLPNGSVYTLESNKVVEVTIPGGTAGAPHPFHLHGHN…	test	Amylostereum chailletii	NA	0.126561	NA	-1	1	52701.3	4.16666	0.6025	0.0676	0.3299	0.0614754	0.122951	0.346311	0.370902	0.0983607	0.0245902	0.0102459	0.0737705	0.067623	0.045082	0.0307377	0.0963115	0.067623	0.00614754	0.0430328	0.0389344	0.0368852	0.0245902	0.0983607	0.0102459	0.0163934	0.0860656	0.0594262	0.0758197	0.0881148	3	1	3	13	5
Amycha1_1163811	jgi|Amycha1|1163811|fgenesh1_pm.131_#_7	AIGPVAVLPIVNRELAPDGVSRSTVLAGGTFPGPMISGKKGDHFKITVVDELRDKTMDVVTSIHWHGIDQISTNPMDGVAFVTQCPIVPGNSFEYNFRVPNQAGTFWYHSHFSTQYCDGLRGAFVVYDPEDPHAWMYDVDDESTVITLADWYHYPASQAPPIAPFNSTLINGHGRDLYNHHTNTALAVVNVVRGKRYRFRVISMSCDPNYLFSIDGHQLTVIEADGNNVQPLVVDEIQIFAAQRYSVVLHANQPVNNYWIRAIPGIAGASNAGGRNAAILRYLGAAVSEPKTKKTGGKLPLVESNLHPGKPYPGGADVNINLDVTLVESDHAAAFQDPVALRFLVNNATYDSPEVPVLLQLLNGTQRAQDLLPKGSVYPVARNKSVELTFPGGALGGPH…	test	Amylostereum chailletii	NA	0.291478	NA	-1	1	54988.4	6.04053	0.6116	0.0657	0.3227	0.113546	0.0936255	0.296813	0.40239	0.0936255	0.0438247	0.0119522	0.0796813	0.0756972	0.0517928	0.0398406	0.0557769	0.0836653	0.0298805	0.0378486	0.0398406	0.0338645	0.0338645	0.0976096	0.00996016	0.0159363	0.059761	0.061753	0.0776892	0.059761	4	0	3	14	5
Amycha1_1171770	jgi|Amycha1|1171770|gm1.4784_g	ATVTQNLAISNVNLSPDGFARSTVLVNGVFPAPLISGNVGDRFQLNVTDSLTDTGMPVVTSIHWHGLFQNGTNEMDGASMVNQCPIIPGNSFTYDFSVPGQTGTYWYHSHQAAQYCDGLRGPLVLYDPNDPHAGLYDVDDATTVITLADWYHYLSPDAPAVANPNATLINGLGRYSGGPTTNLTVISVTAGKRYRFRLVSLSCDPNFTFSIDGHNLTIIEVDGVNAQPLVVDSLQIFAGQRYSVVLSADQTADNYWIRALPNAPLQSSFDGGMNSAILRYVGAAVTDPTTSMTSSSPMVETDLHPLVASPVPGTHAAGGADINLTLNLAFSAGSYLVNNASFAPPSVPVLLQILSGSTSATNLLPNGSVYTLEKNKVVEVTVPGGVAGAPHPFHLHGHN…	test	Amylostereum chailletii	NA	0.102214	NA	-1	1	52124.5	4.87272	0.591	0.0838	0.3252	0.0674847	0.0777096	0.357873	0.402863	0.0940695	0.0265849	0.0122699	0.0858896	0.0736196	0.0408998	0.0327198	0.0817996	0.0858896	0.00817996	0.0347648	0.0408998	0.0163599	0.0306748	0.0940695	0.0102249	0.0184049	0.0613497	0.0715746	0.0838446	0.0899796	3	0	3	15	5
Amycha1_1172320	jgi|Amycha1|1172320|gm1.5334_g	ALGPVTDLQITNKVVAPDGHSRDSVIAGGQFPSPLITANKGDRFKINVTDNLSDTQLDTPTSIHWHGLFQHGTYWYHSHYQNQYCDGLRGPIVIYDPQDPHRNLYDIDDESTVITLADWYHYLSTDPPAVPSPNSTLINGLGRFVGGPASPLAVVNVVKGKRYRFRLVSMACDPNFIFSIDGHSMTIIEVDGVNHQAHTVDSIQIFAAQRYSFVLNANQPVNNYWIRALPNTADANFDNGLNQAILRYSGAKVQDPTTTSVLKQPLIETDLHPLTNPKAPGRPVPGGADVTITLNVGFNFSNGLFAVNDVPFQSPSIPVLLQILSGAPATSLLPKGNVYTLPPNKVIELIVPGGTLAIPHPVHLHGHVFSVIRSAGNATYNYDNPVQRDTVNIGLAGDE…	test	Amylostereum chailletii	NA	0.206514	NA	-1	1	43667.6	5.92651	0.6418	0.0249	0.3333	0.0995025	0.0820896	0.338308	0.395522	0.0845771	0.0348259	0.00497512	0.0845771	0.0870647	0.0696517	0.039801	0.0671642	0.0696517	0.0248756	0.0373134	0.0373134	0.0124378	0.0422886	0.0895522	0.00497512	0.00995025	0.0696517	0.0746269	0.0771144	0.0621891	2	0	3	5	4
Amycha1_1172321	jgi|Amycha1|1172321|gm1.5335_g	AIGPVTDLHITDEVLSPDGFSRETVVAGGTVPGPLITGNIGDRFQINVFDDLSDTELDTATSIHWHGLFQHSTQHADGVSFVTQCPIIPNNSFLYDFQVPGQAGTFWYHSHYRNQYCDGLRGALVIYDPNDPHASLYDVDDDSTVITLADWYHYLSTEPPANGVPSPNSTLINGLGRFPEGPSDSPLAIVNVTAGQRYRFRLVSISCDDNFVFSIDGHTLTVIEVDGVSHEPLVVDNIQIFAAQRYSFVLNANQPVDNYWIRALPDTNGASYDGGLNSAILRYSGAAVADPTSNSSLSLPLVETNLHPLTNPAAPGDPTPGGADVNLNLAVTFNGAQFEVNGVPFEPPSVPVLLQVLNGAPAAQLLPNGSIYSLPANKTVEVVIPGGVINVQHPVHLHG…	test	Amylostereum chailletii	NA	0.132537	NA	-1	1	53663.8	4.45381	0.6044	0.0663	0.3293	0.0682731	0.10241	0.349398	0.385542	0.0943775	0.0281125	0	0.0803213	0.0883534	0.0562249	0.0381526	0.064257	0.0682731	0.00200803	0.0341365	0.0461847	0.0281125	0.0341365	0.100402	0.0100402	0.0140562	0.0742972	0.0763052	0.0803213	0.0763052	4	0	6	9	7
Amycha1_1180959	jgi|Amycha1|1180959|MIX25_1591_33	ATAHYELDIGNTDIKPDGFPRSAITVNGIFPGTVITANKGDDMEIVVKNSLTDPSMRRSTSIHWHGLFQARTSAMDGPAFVTQCPIAPNATFTQGTFWYHSHLSTQYCDGLRGALVIYDPDDPLKDMYDVDDESTIITLADWYHTVAPDAQDQFFKSHNVPIPDSGLINGVGRFVGGDKVPYAVINVEHGRRYRLRIISISCRPFYTFSIDGHNMTVIELDGTEHDPVEVQNADIYAAQRISVVLTANQPVGNYWIRSVAGGPTGNPNLDVNLTKAILRYKGANDEEPTTPIGSGKKLDDAEMHPIAQVGPGGLDGPAHSIQLNIAQPNPPFFDINNISYISPTVPVLLQILSGAKNPEDFFPSEQVFTIPPNTIIEVFIPGGGQHPFHRDHGHTFDIV…	test	Amylostereum chailletii	NA	0.127293	NA	-1	1	53697.4	4.9428	0.6265	0.0857	0.2878	0.1	0.114286	0.322449	0.369388	0.0938776	0.0387755	0.0122449	0.055102	0.0897959	0.0816327	0.0387755	0.0673469	0.0612245	0.022449	0.0285714	0.0510204	0.0346939	0.0387755	0.0734694	0.0102041	0.0142857	0.0795918	0.0571429	0.0857143	0.0591837	3	1	7	8	5
Amycha1_190272	jgi|Amycha1|190272|CE190271_297	VTQNFTLDIAANTIAPDGFERSAITVNGIFPGTLITANKGDDMVITLNNNLADPSMRRSTSIHWHGLFQPRTSGMDGPAFVNQCPIAPNATFLYNYTLDGQTGNFWYHSHLSTQYCDGLRGAFAIYDPDDPLQDLYDVDDVTTIITLADWYHDQAPDAQKVFFESGVVPIPDSGLINGVGRYVGGPEVPYAVINVEQGKRYRFRIFAISCRPFFTFSVDNHTFSVMELDGTEHDPVPVQNVDVYAAQRVSVILEANQTVDNYWIRAPPTGGAGGPTGNPNLNVNLTKAILRYKGAPEVEPTTVNVPGVKLNDADMHPIAQVGPGNLGTGPPDVAITLNISQPNPPFFDINNVSYVSPTVPVLLQILSGAKDPADFFPSENLFVLPPNKLIEVSIPGTGA…	test	Amylostereum chailletii	NA	0.107927	NA	-1	1	54886.8	4.65849	0.5865	0.1074	0.3062	0.0795229	0.105368	0.33002	0.383698	0.101392	0.0337972	0.00994036	0.0675944	0.0934394	0.0636183	0.0298211	0.0675944	0.0715706	0.0159046	0.0298211	0.0576541	0.0337972	0.0377734	0.0894632	0.00994036	0.0139165	0.0715706	0.0755467	0.0815109	0.0457256	3	1	6	9	5
Amycha1_674555	jgi|Amycha1|674555|CE674554_9822	VTVGPTVDLSVGNADIAPDGLSRSSVLAGGTFPGPVIRGTKGDRFLINVTDNLVDTNQDVVTTIHWHGFFQHGTNWADGVDAVTQCPIIPGNSFLYNFTVPDQAGDYWYHSHYQAQYCDGLRGAFIVDDPADPQAHLYDVDNETTIITLADWYHYFSTQAGDHPNVDVSSTLINGLGRANASSTAPLAVVNVRRNTRYRLRIISMSCDPNFLFSIDKHQLQIIAVDGENVQPHLVDSIQVFAAQRYSVVLNANQPVNNYWIRALRNYENASFTGGQSSAILRYAGAPISEPAPSSQNLGHLLSETELHPLDNPNAPGTPGQGRADINLVLSPTFNFESLEYEVNGVTFLPPSVPVLLQILSGNMPPQSLLPGGSVIQLDLNKTVEIAFPVDNTTVAGPH…	test	Amylostereum chailletii	NA	0.388025	NA	-1	1	54976.4	4.9852	0.6067	0.0652	0.3281	0.083004	0.0928854	0.347826	0.385375	0.0909091	0.0395257	0.00395257	0.0790514	0.0770751	0.0533597	0.0375494	0.0652174	0.0770751	0.00592885	0.0335968	0.041502	0.0296443	0.0494071	0.0928854	0.00988142	0.0158103	0.0632411	0.0750988	0.0790514	0.0711462	4	3	3	10	6
Amylap1_1_354441	jgi|Amylap1_1|354441|CE354440_1078	AIGPITDLHIVNAAVTPDGYTRQAVLAEGVFPGPLITGLKGNNFQLNVINELTNETMLKSTTIHWHGLFQHGTNWADGPAFVTQCPIATGNSFLYDFTVPDQAGTFWYHSHLATQYCDGLRGPLVVYDLLDPHLLLYDVDDDSTVITLADWYHTAATLEASPFPASDNTLINGLGPNLDGSTSDLSVITVTFGLRYRFRLVNIACDPNMIFTIDGHSDLTVIEADGVNTEPLTVDSIQIYAAQRYSFVLNANQPIDNYWIRADANIGPEGLAILRYLGAPNTQPTTNQTSSSNPLVENNLHPLTNPAAPGQPTLDGVDTAIALDLTFAGANFFINNVSFVPPTVPVLLQILSGAQSAADLLPAGSVYTLPSNSTIQITMPGGVIGGGHPFHLHGHTFSV…	test	Amylocystis lapponica	NA	0.161712	NA	-1	1	52561.2	4.4633	0.6245	0.0633	0.3122	0.0612245	0.0897959	0.342857	0.414286	0.0918367	0.022449	0.00816326	0.102041	0.0755102	0.0632653	0.0346939	0.0918367	0.0877551	0.00408163	0.0326531	0.0428571	0.0204082	0.0346939	0.0734694	0.0102041	0.0163265	0.0693878	0.0673469	0.0795918	0.0632653	3	0	5	11	7
Amylap1_1_6015	jgi|Amylap1_1|6015|CE6014_4711	SIGPNTDLYIVNDAISPDGFTREAVLAGATAKSATFPGPIIKGNKGDNFQINVHDQLTDESMNKTTTIHWHGLFQHKTNYADGPAFVTQCPIAPGNSFLYDFNVPDQAGTFWYHSHLALQYCDGLRGPFIVYDPNDPHKSLYDVDDDNTVITLADWYHVPAPQIPIPAQSVSTLINGLGPNANGTGELSVITVKHGLRYRFRLVSISCDPMFNFIIDGHNMTVIEADGQNTQPLLVDSIDIYAAQRYSFVLNADQPVGNYWIRANDTTPGGPLGMAILRYEGAPDKNPTTNKTAGAHQLLEQNLHPLTDPAAPGEPVVDGVDKAMNLQFSFNGGNFFVNNHSWTSPNVPVLLQILSGAQIAQDIMPQDSVYSLPSNKSIQLSLPGGVIGGGHPLHLHGH…	test	Amylocystis lapponica	NA	0.181619	NA	-1	1	53984.7	5.13059	0.619	0.0605	0.3206	0.0947581	0.0987903	0.332661	0.381048	0.0927419	0.0241935	0.0120968	0.0766129	0.0826613	0.0685484	0.0443548	0.0665323	0.0745968	0.0262097	0.0302419	0.0483871	0.0201613	0.0443548	0.0665323	0.0100806	0.0141129	0.078629	0.0705645	0.0826613	0.0584677	3	0	4	13	6
Antser1_1084857	jgi|Antser1|1084857|fgenesh1_pm.29_#_10	LSTELNIVNAEISPDGFTRQGVLANGTFPGPIIKGNKASNSLPMFGDNFQINVNNQLTNVTMETSTTVHWHGIKQRHSNWADGPAFVTQCPIAADDSFLYHFDVPDQAGLQYCDGLRGPLIVYDPDDPHKDLYDVDDDTTVITLADWYHLPANELPVPTYRFRLISTSCHPYFNFTIDGHDNFTIIEADGENTEPLPGIDQIQIHAAQRYSFVLEANQPNGSYWIRATPEKIVNGTPTGLAILRYRGAADEDPSGNTTVTPQPKNPLLEPNLRVYGNVSNPTVPVLLQILNGTYNAHDLMPNNSVQYLPRNQTIQVTMHGLRAGPHPIHLHGHSFFVIQSAGSNGTNYVNPVLRDTVSIGTNTTDKVIIRFTTDNPGPWLMHCHIDFHLAAGFALVMAE…	test	Antrodia serialis	NA	0.074581	NA	-1	1	47596.7	5.15759	0.6644	0.0602	0.2755	0.0972222	0.101852	0.347222	0.363426	0.0902778	0.0324074	0.0138889	0.0787037	0.0925926	0.0648148	0.0439815	0.0810185	0.0671296	0.0208333	0.0347222	0.0416667	0.0324074	0.0393519	0.0671296	0.0115741	0.0138889	0.0694444	0.0787037	0.0717593	0.0439815	3	0	2	11	2
Antser1_1084860	jgi|Antser1|1084860|fgenesh1_pm.29_#_13	QIGPITDLDIINAEVNLDGFPRQAVLAGGTFPGPTISGNKGDNFQINVHNSLTNETMDKTTTIHWHGIFQHHTNWADGPAFVTQCPIASGNSFLYDFDVPDQAGTFWYHSHLGTQYCDGLRGPFVVYDPEDPHKDLYDVDDETTIITLADWYHEAAALITPPADPDSVLINGRGRQANDTIPPLTVINVEHGKRRYRIRLISISCDPYFNFTIDGHNFTIIEADGENTVPLPGIDEIQIFAAQRYSFILDASQPIDNYWIHVIPEQVGGNGSVPTPPGLAVLHYIGAPEVDPKANATEVPTPENPLFEPNLHALDGPAPGDLDPDCAECDLVLNFSFTAPRFYVNNVTFVNPTVPVLLQILHGNYTAQDLMPEGSVYVLPRNKTIQITMPGGVLNITHP…	test	Antrodia serialis	NA	0.08832	NA	-1	1	54411.2	4.69089	0.625	0.0706	0.3044	0.0907258	0.116935	0.326613	0.370968	0.0947581	0.0322581	0.00806452	0.0705645	0.0927419	0.0745968	0.0443548	0.0806452	0.0685484	0.0141129	0.0322581	0.0504032	0.0362903	0.0342742	0.0745968	0.0141129	0.0120968	0.0806452	0.0625	0.0745968	0.0423387	3	0	6	11	6
Antser1_959190	jgi|Antser1|959190|fgenesh1_pg.131_#_13	ISTELVIVNAEVSPDGFARQGVLANGTFPGPIIKGHKGDNFHINVKNYLTNATMDTSTTVHGYAMSHPSGDSFEYKFKVPDQAGTFWYHSHEGLQYCDGLRGPLIVYDPHDPHKHLYDVTMKRLSSRSLIGIICLQSTCPSQRIRARSLSTVSPVYREKTPRSPYEVEQGKRYRFRLISTSCHPYFNFTIDDHDNFTIIEADGENTEPLPGIDQIQIHAAQRYSFVLEANQPNASYWIRATPEKIVNGTPTGFAILRYRGANGSEPTGNTTITPPPKNPLLEPNLRAYNARVPALDPECEDCDISLNFSFILSGTYNAHDLMPKNSVQPLPLNKTVQITMHGGPVGGPHPLHLHGHSFFVIQSAGSNVTNYVNPVFRDVVSIGTSAADKVIIRFTTDNP…	test	Antrodia serialis	NA	0.230685	NA	-1	1	51508.6	6.31137	0.6366	0.0581	0.3054	0.122581	0.0924731	0.337634	0.350538	0.0967742	0.0451613	0.0172043	0.0666667	0.0946237	0.0688172	0.0451613	0.0688172	0.0645161	0.0322581	0.0451613	0.0430108	0.0451613	0.0322581	0.0623656	0.0172043	0.00860215	0.0473118	0.0537634	0.0709677	0.0709677	3	1	0	9	1
Armcep1_11212	jgi|Armcep1|11212|mRNA_ARCE_12259_g_ARCE_12259_g	LKVLGSSGDLPIVNKKIAPDGFLRSTVLAGGTFPGPVISGVKASWNICMTGDRFQINVIDELTDHTMALDTSIHWHGIHQHGTNFEDGSTSVTQCPIEQNHSFLYDFRVPDQAGTFWYHSHLSVQYCDGEAGPFIVYDGKDGKNDPHRALYDVDDETTILVLSDWYHDPTPALIATTVTPDPDSTLINGMGRFFEDPTAPLFVMTVAPNKRYRLRLISVSCNAAFQFSIDGHNFTIIETDGINLQPVTANSLLIFAAQRFSIILETNQPVGNYWIRANPNAGNPGFENGINSAVLRYQGADDSEPTTSIQHHIVSPREVDLHPLESPGAPGKPFPGGADLVLNITLGFDDATNVFLMNGVQFVPPTVPVLLQILSGAQRAQDLLPKGSVYGLPLNKTIE…	test	Armillaria cepistipes	NA	0.025584	NA	-1	1	57418.6	4.81059	0.605	0.084	0.3111	0.0973282	0.118321	0.314885	0.372137	0.0973282	0.0324427	0.0114504	0.0801527	0.0820611	0.0648855	0.0400763	0.0744275	0.0667939	0.0248092	0.028626	0.0553435	0.0381679	0.0324427	0.0687023	0.0114504	0.0133588	0.0801527	0.0553435	0.0801527	0.0591603	3	2	8	8	5
Armcep1_11216	jgi|Armcep1|11216|mRNA_ARCE_12263_g_ARCE_12263_g	LEVLGSSGDLHVVNRELAPDGVLRSTVLAGGTLPGPLISGGDRFQINVIDELTDHTMALDTSVHWHGIHQHGTNFEDGSASVSQCPIAQNNSFMYDFRVPDQAGTFWYHSHLAVQYCDGLAGPFIVYDGEDGKNDPHRALYDIDDETTIITLSDWYHDTTPALMATRVGPTPNSTLINGMGRFFKDPTAPLFVMNVAPNKRYRLRLISASCNAGLNFSIDGHNFTIIETDGINIQPITVNSLPILASQRFSVILETNQPVDNYWIRSEPSVGIRGFKNGINSAVLRYEGADDSEPTTSMQSDIVSIREVDLHPLESPGAPGEPVPGGADLVLNITLSFDANTSTFLMNGVQFVPPTVPVLLQILSGAQRAQDLLPKGSVYTLPLNKTIEINLFGGNAID…	test	Armillaria cepistipes	NA	0.00889264	NA	-1	1	54701.5	4.70544	0.5845	0.0934	0.3221	0.0894632	0.115308	0.324056	0.385686	0.0854871	0.0377734	0.0178926	0.0854871	0.0755467	0.0656064	0.0357853	0.0775348	0.0636183	0.0159046	0.027833	0.0457256	0.0377734	0.027833	0.0675944	0.00994036	0.0119284	0.0775348	0.0616302	0.0854871	0.0715706	3	1	5	8	4
Armcep1_11572	jgi|Armcep1|11572|mRNA_ARCE_12619_g_ARCE_12619_g	VTHNFDLSIVNTVLAPDGFQRTVIAPNGTFPGPTFKVNKGDDVHIVTTNALTDPGMRRSTSIHWHGFFQARTSVMDGPSFVNQCPIPPNNTFDYAFSTAQQSGNYWYHSHLSTQYCDGLRGAFIVYDPNDPLKDLYDVDDDSTIITLADWYHDLAPDAQNRFFQTGTVPIPDSGLINGVGRFNGGPLVPYSVITVEQGKRYRLRLIQIACRPFFTFSIDNHNITAMEFDGVEHDPVTVQNIDIYAAQRVSVILHADQPIDNYWIRAPPTGGAPAGNPNFNPDLTRAILRYKGAPDQEPTTNNTPGIKLDDANMHPIASEGPGKLGSGPPDVAFVLNIAQPNPPFFDINGISYISPSVPVLLQILSGAGQPQDFLPSEQIFLLPPNKTIEISIPGAGAHP…	test	Armillaria cepistipes	NA	0.00373757	NA	-1	1	55031.9	5.16362	0.6108	0.0798	0.3094	0.0938124	0.0978044	0.347305	0.359281	0.101796	0.0379242	0.011976	0.0638723	0.101796	0.0718563	0.0379242	0.0658683	0.0698603	0.0179641	0.0279441	0.0598802	0.0219561	0.0459082	0.0638723	0.00998004	0.0139721	0.0758483	0.0718563	0.0778443	0.0518962	3	1	8	7	5
Armcep1_1253	jgi|Armcep1|1253|mRNA_ARCE_00262_g_ARCE_00262_g	LEVFGSSGDLHVVNKDIAPDGVTRSTVLAGGVFPGPLISGNKGDQFHINVINDLIDPTMVVSTSIHWHGIFQHGTNYEDGASAVTQCPISPGHSFKYDFSVPQQAGTFWYHSHIGVQYCEGLRGPLVVYDGPNGVNDPHRALYDVDDETTIITLADWYHNTARQVADTLLPPLANSTLINGMGRFFEDPTSPLAVITVAPNKRYRFRVISVSCDPSFTFSVDGHNLTIIEVDGVNTQLLTVNSIQILAGQRYSVILETKQPVDNYWIRSLPNEAGPQGFHGGINSAILRYEGAPDAEPTTSKQHDCIPLREVDLHPLESPGAPGLPVPLGADVVLNFTLGFDGGLFFMNGVRFIPPSFPVLLQILSGAQRAQDLLPQGSVFGLPLGKVIEINFFGHDAL…	test	Armillaria cepistipes	NA	0.0316211	NA	-1	1	55017.1	5.11144	0.5968	0.0711	0.332	0.0988142	0.104743	0.3083	0.397233	0.0909091	0.0335968	0.00790514	0.0869565	0.0750988	0.0632411	0.0454545	0.0612648	0.0513834	0.0197628	0.0237154	0.055336	0.0296443	0.0395257	0.0928854	0.00988142	0.0118577	0.0750988	0.0533597	0.0948617	0.06917	3	1	4	13	5
Armcep1_13095	jgi|Armcep1|13095|mRNA_ARCE_14143_g_ARCE_14143_g	GQVHYDLVVGNAVASPDGFERKRVQLLHAIIRFLTHRVSSVLAGFTSDTLQFPGPLITAKRGDIITVNVKNELSNPNMRASTSINWSGLLQLGHPEFDGTSFVTQCPIALNTSFTYTIDTGNQAGTFLYRSGLGIQYVDGLRGPLIIYDPKDPHLHLYDVDDDSTIFQLGEWYHGFSTDDFNIFQATGSIPIYDAGLINGVGRMQGGPEVPFGVFNVVSGTRYRLRLISNAPRAVFGFFIDQHNLTVIEEDGVSTEPVEVEGLELYRQRYSVIFAADQPVGNYWLRSFPRGGTQTKNPNLNATLSRAIVRYAGAPLEDPTTSQANITLLKETQLHPLIDPGSPGGPDAEPDVDITLNFTTGATAENPLDTWRINDISYKDPSIPTLTQIMNNDTFPENS…	test	Armillaria cepistipes	NA	0.0146206	NA	-1	1	118345	5.68176	0.4649	0.3549	0.1802	0.0961183	0.0924214	0.279113	0.439926	0.0924214	0.0471349	0.025878	0.109057	0.0600739	0.0757856	0.0212569	0.0637708	0.0720887	0.0277264	0.0286506	0.0508318	0.0406654	0.0332717	0.0693161	0.00924214	0.012939	0.051756	0.0415896	0.0878004	0.0711645	3	4	6	9	4
Armcep1_13155	jgi|Armcep1|13155|mRNA_ARCE_14204_g_ARCE_14204_g	AVPAYSDLHVVNQNIAPDGFNRSAVLMNGVFPGPLVFGYTGERFRLNVINELTDSTMLRSTSIHWHGFFQKGTNWADGGSFVNQCPIIPKNSFLYDFRVPGQAGTFWYHSHLSTQYCDGLRGPMVVYDILDPHRWRYEIDDESTIITLADWYHTPAPSAGRFPTAESTLINGLGRYAGGPKSSLAVINVRRGFRYRFRLVSLSCDPNYTFSIDGHTMTIIESDGVNTQPVDVDSLQIFAGQRYSFVLQADQPIGNYWIRANPNSGSTGFEGSLNSAILRYQNAPNVDPTTNQTTSTRPLSESSLVPLQNAGAPGRPVPSGADVNINLAMSFDPSTFDLKINGVKFQPPSVPVLLQIISGAQSAQDLLPSGSVYTLPANKVIEISLPGMAVGGPHPFHLH…	test	Armillaria cepistipes	NA	0.0116387	NA	-1	1	55050.9	5.45719	0.6056	0.0578	0.3367	0.0936255	0.0916335	0.348606	0.36255	0.103586	0.0498008	0.0119522	0.0717131	0.0816733	0.0577689	0.0298805	0.0717131	0.059761	0.0139442	0.0358566	0.0498008	0.0278884	0.0358566	0.0796813	0.00996016	0.0179283	0.063745	0.061753	0.0816733	0.0876494	4	2	4	9	7
Armcep1_17235	jgi|Armcep1|17235|mRNA_ARCE_18300_g_ARCE_18300_g	HRQGTIGPVGDLVISNGKVRPDGFKRWAVLANSQIDTTLIRGNKGDKFRINVVNELGNNTFEESTSIHWHGLFQKGTAWADGPAFVNQCPIVTGDSFLYSFDSANQAGTFWYHSHLTTQYCDGLRGPFIIYDPHDPHAHLYDIDDDSTSILTLSDWYDQPARLLGLPTGSNSTLINGLGRRNETPAHDLAVVKVKKGTRYRIRMINLGCEASFRFSIDNHTMTIIEVDGINHVPYTVDQIDIFSGQRYSFVLNANQKVGNYWIRANPSVGPRGYEGGINSAILRYNGADNAEPDTVAIPSQLPMNETQLAPLENPGAPGSPERGGVDVALNLAFNVTSGPTGGERFTINGVSFSPPTTPVLLQILSGAQDPKHLLPNGSIYSLPLNSTVEISMPGGIRN…	test	Armillaria cepistipes	NA	0.00759573	NA	-1	1	57194.1	5.90451	0.5907	0.0792	0.3301	0.119691	0.102317	0.328185	0.357143	0.0926641	0.0501931	0.00965251	0.0733591	0.0675676	0.0694981	0.042471	0.0752896	0.0540541	0.027027	0.030888	0.042471	0.0328185	0.030888	0.0617761	0.00965251	0.019305	0.0694981	0.0714286	0.0888031	0.0733591	4	2	6	9	5
Armcep1_18554	jgi|Armcep1|18554|mRNA_ARCE_19616_g_ARCE_19616_g	VVVEPRAGKPANGRLKEFTIDLVNNALAPDGHIRSTVVANGTYPGPPVLVNKNDILSITLNNDLVDTSMRVSTSLDLDGIFYTTENLWNEGSPFVTTCPLAPGNSFTYTVDLSEFGQTGTYWYHSQLSLQYLDGFRGPLIIYDPNDPLAHLYDVDDETTIIQLGDWWHNSTLPMFEQFAATGIIPVSDSGTVNGVGRYNGGPEVDWSVINVKFGKRYRFRIINESARNVFTFSIDNHTMTVIEADGQELQPSVVDSIEMLAGQRYSVVVKADQRIGNYWVNAPYVGGSPARNLNQNATLSRAILRYEGARKVDPTTPMTLGPVDGTPLVEGHLRPLHPEPAPPADVNITLEFVVTAGKAIWNVNGVSYLPPAVPTLMKVLDGATTAADFNETENTFVLP…	test	Armillaria cepistipes	NA	0.00312953	NA	-1	1	55488.6	4.67105	0.5889	0.0791	0.332	0.0869565	0.116601	0.3083	0.395257	0.0928854	0.0355731	0.0197628	0.0770751	0.0770751	0.0573123	0.027668	0.083004	0.0849802	0.0237154	0.0316206	0.0395257	0.0454545	0.027668	0.0849802	0.00592885	0.0217391	0.0711462	0.0671937	0.0711462	0.0474308	2	2	7	10	5
Armcep1_21591	jgi|Armcep1|21591|mRNA_ARCE_22656_g_ARCE_22656_g	AIGPVANMQIVNANIAPDGFTRAATLAGGTFPGPLVRGNKGDRFMINVIDRLTDNTMLRSTSIHWHGLFQKGTSWADGPSFVNQCPIAANHSFLYDFTVPDQAGTFWYHSHLSTQYCDGLRGPMVVYDLFDPHRLRYDIDTEATVITLSDWYHTPALAAGPVPVFDATLINGKGRYAGGPTSDLFQLNVVRGLRYRLRLVAASCDPNWVFSIDSHNFTVIEADGVNTQPLVVDSVQIFAGQRYSLILNANQRIGNYWMRASPNLGTQGFQGGINSGVVHYIGAASGDPTSNQTTSVIPLLETNLRPLENPGAPGLPQAGGADITLNLALAFDITNFRFTVNGASFIPPTAPVLLQILSGANSAQNLLPSGSVYTLPPNKVIEISAPALAVGGPHPFHLH…	test	Armillaria cepistipes	NA	0.00669452	NA	-1	1	53476.4	5.56899	0.5939	0.0869	0.3192	0.0848485	0.0787879	0.327273	0.412121	0.0969697	0.0444444	0.010101	0.0888889	0.0727273	0.0565657	0.0323232	0.0767677	0.0888889	0.00808081	0.030303	0.0484848	0.0161616	0.040404	0.0767677	0.010101	0.0181818	0.0626263	0.0666667	0.0909091	0.0606061	3	1	6	9	7
Armcep1_22148	jgi|Armcep1|22148|mRNA_ARCE_23214_g_ARCE_23214_g	FEVVGPTTGLEITNQYLAPDGFTRSTTVAGGTFPGPLIRGVKGDQFQIDVKDSLHDKTMLQSTSVHWHGIFQRGTNFVDGTSSVTQCPITAGSSFLYDFPVPDQAGTFWYHSHLSTQYCDGLRGPFVVYDGIDGVNDPHRALYDVDDESTIITLSDWYHVPTPVLLEQPGKKRFNSTLINGLGRFHQDPTSALTVISVEPSKRYRLRIISMSCDPNYIFSIDGHDLTIIEADGENTVPHTVNAIRILAGQRYSAILHAKQPVANYWIRAQPDTEAFGFNGTAFESGINSAILRYVGAPEGDPTSTQETPVVLLKEADLHALEHPGAPGLPYPGGVDLVLNLTLGLNTTTGEFTINTVPFHPPSVPVLLQIMSGAQKAQDLLPQGSVYGLPLNKTIEINL…	test	Armillaria cepistipes	NA	0.0055304	NA	-1	1	55494.7	5.0276	0.5902	0.0784	0.3314	0.0960784	0.105882	0.317647	0.390196	0.0901961	0.0333333	0.00980392	0.0921569	0.0764706	0.0627451	0.0411765	0.0882353	0.0627451	0.0215686	0.0333333	0.045098	0.0333333	0.0392157	0.0745098	0.00980392	0.0117647	0.072549	0.0411765	0.0882353	0.0627451	5	1	5	11	4
Armcep1_22260	jgi|Armcep1|22260|mRNA_ARCE_23326_g_ARCE_23326_g	LEVFGSSGDLHVVNKDIAPDGVTRSTVLAGGVFPGPLISGNKGDQFHINVINDLTNITMNVYTSIHWHGIFQHGTNYEDGTSAVTQCPISPGHSFKYDFSVPQQAGTFWYHSHIGVQYCEGLRGPLVVYDGPNGVNDPHRALYDVDDETTIITLADWYHNTARQVADTLLPPLANSTLINGMGRFFENPTSPLAVITVTPNKRYRFRVLSISCDPNFTFSVDGHNLTIIEVDGVNTQPLTVNSMQILAGQRYSVILETKQPIDNYWIRSLPNEAGPQGFQGGINSAILRYEGAPDAEPTTSKQQDCIPLREVDLHPLESPGAPGLPVPLGADVVLNFTLGFEGGYFFMNGTRFIPPSIPVLLQILSGTQRAQDLLPQGSVFGLPLGKVIEINFFGNGAL…	test	Armillaria cepistipes	NA	0.003314	NA	-1	1	55109.3	5.25661	0.5694	0.0873	0.3433	0.0952381	0.0972222	0.319444	0.390873	0.0972222	0.0337302	0.00992064	0.0813492	0.0753968	0.0654762	0.0396825	0.0694444	0.0496032	0.0218254	0.0297619	0.0555556	0.0337302	0.0436508	0.0873016	0.0119048	0.0119048	0.0634921	0.0634921	0.0972222	0.0555556	3	1	5	12	5
Armcep1_22263	jgi|Armcep1|22263|mRNA_ARCE_23329_g_ARCE_23329_g	QIGPTGDLVISNVEVSPDGYSRTTALANGVVDGGPITGTKGDVFEINVVNNLTDNTILQSTSIHWHGLLQKGSGWADGPAFVNQCPIAKGDSFMYIFDSADQAGTFWYHSHLSTQYCDGLRGPFIIYDPDDPHAGLYDVDDETTILSLSDWYHTPAKQLGFPTPDSILINGLGRWNEDPTSDLAVISVEQGTRYRFRMINMACDADFIFSIEGHKMTIIEVDGVNHVPYTVDEIQIYAESVGQRYSFVLAADQAAGNYWIRATPSVGTVGFTGGINSAILRYIGAADEEPETATITSVLKMNETELVPLENPGAPGLPEVGGVDYALNLAFAFTSAGTFTVNGAQFTAPTTPVLLQILSGAQSADDLLPEGSVFPLPINSTIEISMPGGVVGGGHPFHL…	test	Armillaria cepistipes	NA	0.00742708	NA	-1	1	53621.9	4.26806	0.5795	0.0825	0.338	0.0684105	0.124748	0.299799	0.408451	0.0985915	0.0261569	0.0120724	0.0724346	0.0623742	0.0724346	0.0301811	0.082495	0.0744467	0.0120724	0.0342052	0.0442656	0.0422535	0.0301811	0.0764588	0.0100604	0.0201207	0.082495	0.0523139	0.100604	0.0623742	3	1	3	11	7
Armcep1_227	jgi|Armcep1|227|mRNA_ARCE_01434_g_ARCE_01434_g	QRQGTIGPVGDLVVSNGNVNPDGFERLGALANSQIDGALITGNKGDIFQINVVNQLDNNEILQSTSIHWHGLFQKGTNWADGGAFVNQCPIVKGDSFLYTFDSTDQAGTFWYHSHLSTQYCDGLRGPFIIYDPEDPHADLYDVDDDSTSILTLSDWYHTPAKQLGFPTPDATLINGVGRWSEDASHDLAIVNVVQGTRYRIRMINVGCDAAFTFSIESHLMTIIEVDGVNHVPYTVDEIQIFAGQRYSFVLNANQDIGNYWIRANPSVGALGFKDGINSAILRYAGADSVEPDTVSFTSVLPMNETDLVPLENPGAPGTPEAGGVDIALNLAFAFTTSGVFTVNGVSFIPPTTPVLLQILSGARDANDLLPEGAVYPLPVNSTIEISMPGGVVGGGHPF…	test	Armillaria cepistipes	NA	0.00186514	NA	-1	1	54119.4	4.3752	0.6032	0.0681	0.3287	0.0741483	0.12024	0.304609	0.402806	0.0981964	0.0300601	0.00801603	0.0741483	0.0621242	0.0681363	0.0320641	0.0701403	0.0721443	0.012024	0.0300601	0.0480962	0.0360721	0.0360721	0.0841683	0.01002	0.0200401	0.0841683	0.0681363	0.0961924	0.0581162	3	1	3	11	7
Armcep1_237	jgi|Armcep1|237|mRNA_ARCE_01444_g_ARCE_01444_g	QRQGTIGPVGDLVVSNGNVNPDGFERLGALANSQIDGALITGNKGDIFQINVVNQLDNNEILQSTSIHWHGLFQKGTNWADGGAFVNQCPIVKGDSFLYTFDSTDQAGTFWYHSHLSTQYCDGLRGPFIIYDPEDPHADLYDVDDDSTSILTLSDWYHTPAKQLGFPTPDATLINGVGRWSEDASHDLAIVNVVQGTRYRIRMINVGCDAAFTFSIESHLMTIIEVDGVNHVPYTVDEIQIFAGQRYSFVLNANQDIGNYWIRANPSVGALGFKDGINSAILRYAGADSVEPDTVSFTSVLPMNETDLVPLENPGAPGTPEAGGVDLRSMQTTSGVFTVNGVSFIPPTTPVLLQILSGARDANDLLPEGAVYPLPVNSTIEISMPGGVVGGGVNLVMLY…	test	Armillaria cepistipes	NA	0.0761795	NA	-1	1	55850.7	4.53219	0.6233	0.0583	0.3184	0.0737864	0.106796	0.32233	0.407767	0.0893204	0.0368932	0.0174757	0.0757282	0.0563107	0.0699029	0.023301	0.0737864	0.0640777	0.0135922	0.0291262	0.0427184	0.0349515	0.0368932	0.0873786	0.00970874	0.0174757	0.0718447	0.0737864	0.0932039	0.0718447	2	1	4	11	6
Armcep1_3488	jgi|Armcep1|3488|mRNA_ARCE_04575_g_ARCE_04575_g	QRQGTIGPVGDLVVSNGNVNPDGFERLGALANSQIDGALITGNKGDIFQINVVNQLDNNAILQSTSIHWHGLFQKGTNWADGGAFVNQCPIVKGDSFLYTFDSTDQAGTFWYHSHLSTQYCDGLRGPFIIYDPEDPHADLYDVDDDNTSILTLSDWYHTPAKQLGFPAPDATLINGVGRWSEDPSHDLAIVDVVQGTRYRIRMINVGCDAAFTFSIESHLMTIIEVDGVNHVPYTVDEIQIFAGQRYSFVLNANQDIGNYWIRANPSVGTLGFEDGINSAILRYAGADTVEPDTVSFTSVLPMNETDLAPLENPGAPGSPEAGGVDVALNLAFAFTTSGVFTVNGASFIPPTTPVLLQILSGARDANDLLPEGAVYPLPVNSTIEISMPGGVHPFHLHG…	test	Armillaria cepistipes	NA	0.00909739	NA	-1	1	53808.9	4.27682	0.6303	0.0667	0.303	0.0707071	0.125253	0.307071	0.39798	0.0989899	0.030303	0.00808081	0.0747475	0.0626263	0.0686869	0.0323232	0.0727273	0.0747475	0.00808081	0.030303	0.0484848	0.0363636	0.0363636	0.0808081	0.010101	0.020202	0.0888889	0.0686869	0.0909091	0.0565657	3	1	3	10	7
Armcep1_3510	jgi|Armcep1|3510|mRNA_ARCE_04597_g_ARCE_04597_g	QRQGTIGPVGDLVVSNGLVSPDGFERLAALANSRIDGSLITGNKGDVFKINVVNQLNNDTILQSTSIHWHGLFQKGTGWADGPPGVNQASRCPIVKGDSFLYTFDSADQAGTFWYHSHLSTQYCDGLRGPLIIYDPNDPHADLYDVDDDSTSILTLSDWYHTPAKQLGFPTIIEVDGVNHVPYTVDEIQIFAGQRYSFVLNADQEIGNYWIRANPSVGTQGFDGGINSAILRYNGAPDAEPGTVAFTSVLKMNETELVPLENPGAPGSPVAGGVDVAKNLAFAFTSSGTFTVNGFTFVPPTTPVLLQLLSGAQNANDLIPEGSIYPLPLNATVEISMPGGVIGGGHPFHLHGHTFDVIRSAGSTVYNYENPVRRDVVNIGTTGDNVTIRFTTDNPGPWF…	test	Armillaria cepistipes	NA	0.00224764	NA	-1	1	48267	4.5289	0.6786	0.0737	0.2478	0.0736607	0.104911	0.321429	0.399554	0.100446	0.0267857	0.00446429	0.078125	0.0714286	0.0625	0.03125	0.0736607	0.0714286	0.015625	0.03125	0.0491071	0.0290179	0.0424107	0.078125	0.00892857	0.0200893	0.0758929	0.0647321	0.104911	0.0602679	3	0	6	11	6
Armcep1_3712	jgi|Armcep1|3712|mRNA_ARCE_04799_g_ARCE_04799_g	KIGPTGDLVIANSEIAPDGYSRIAALANGVLDGALISGNKAGLPWGDVFQLNVVNNLSNNSTLQSTSIHWHGLLQKGTNWADGPAFVNQCPIAKGDSFLYTFDSTNQAGTFWYHSHLSTQYCDGLRGPFVIYDPNDPHSDLYDVDDESTILTLSDWYHTPAKEVKFSMPDSTLINGLGRWSKNPTSDLAVITVEQGKRYRFRMIDMACDSAFTFAIEGHAMFVTSPEFIGNVNDSLPTRTIIEVDGVNHQPYTVDQIQIFAGQRYSFVLDANQEVDNYWIRALPSVGTSGYTNGINSAILRYSGAAEAEPATATISSVLKMNETELVPLENPGAPGTTEVGGVDYALNLAFAFTSAGTFTVNGAQFTAPSTPVLLQILSGAKSAGDLLPSGSVFSLPSN…	test	Armillaria cepistipes	NA	0.0153989	NA	-1	1	55959.5	4.73096	0.6132	0.0677	0.3191	0.0831721	0.106383	0.326886	0.382979	0.10058	0.0290135	0.0135397	0.0773694	0.0599613	0.0560928	0.0290135	0.073501	0.0773694	0.0251451	0.032882	0.0464217	0.0367505	0.0309478	0.0696325	0.00967118	0.0212766	0.0696325	0.0618956	0.0889749	0.0909091	4	1	3	11	7
Armcep1_4115	jgi|Armcep1|4115|mRNA_ARCE_05202_g_ARCE_05202_g	QRQGTIGPTGDLVISNGNVAPDGFERVAALANSQIDASLITANKGDIIQINVVNNLSDASILQSTTIHWHGLFQKGTGWADGPAFVNQCPIAKGDSFLYTFDTTDQAGTFWYHSHLSTQYCDGLRGPLIIYDPNDPHADLYDVDDDSTSILTLSDWYHTPAKQLGFPQPDSILINGLGRWSLGDLTQELAVVKVTQGTRYRIRMVNVGCDAAYTVSIENHLMTIIEVDGVNHVPYTVDEIQIFAGQRYSFVLNANQEVGNYWIRANPSVGTLGFDGGINSAILRYDGADDVEPTTSTFTSVLQMNQTELVPLENPGAPGTPEIGGVDYALNLAFAFTTAGTFTVNGAHFVPPTTPVLLQILSGAQSASDLLPQGSVFPLPSNSTIEISMPGGIVGGGHP…	test	Armillaria cepistipes	NA	0.00600303	NA	-1	1	55863.4	4.48388	0.6182	0.0717	0.3101	0.0736434	0.108527	0.323643	0.399225	0.0949612	0.0290698	0.00775194	0.0813953	0.0600775	0.0697674	0.0348837	0.0852713	0.0697674	0.00968992	0.0329457	0.0426357	0.0310078	0.0445736	0.0755814	0.00968992	0.0193798	0.0775194	0.0562016	0.0949612	0.0678295	3	1	4	11	7
Armcep1_6915	jgi|Armcep1|6915|mRNA_ARCE_08006_g_ARCE_08006_g	ADVNINFDVANSVIAPDGFDRTGVIVNGIFPGPLIQAHKDDVLHITTNNFLTDPTMRYRVISFLWVATNTTVLRRTRRSYTIHWHGLFQMRTSSEDGPAFVNQCPVAPAHSYTYDIPLNGQPGTFWYHSHLSSQYVDGLRGPLVIYDPDDPYLGMYDVDNADTVITLADWYHNPSIGLAEKYLQVDPFHEPIPDSGLINGKGRYVGGPTVDWARINVQPGLRYRFRIINMSGYSGYTFSIEGHSLTIIEVDGIYHEPLTVDAFDIYVGQRYSFIVTANQPVANYWISAPMELQHSSDNDNLDTDNVFAVLHYEGADDGDPKSNKASLKKGNVLEEHLLVPLRNPEAPGGSNPADRVIDLHFTRTTDDATGHLEWTINDISYKSPDLPTLFNIMINGFTE…	test	Armillaria cepistipes	NA	0.00500036	NA	-1	1	59495.8	5.03783	0.5591	0.0919	0.349	0.110694	0.121951	0.285178	0.375235	0.106942	0.0412758	0.011257	0.0712946	0.0750469	0.0731707	0.0487805	0.0600375	0.0600375	0.0206379	0.0412758	0.0469043	0.043152	0.0300188	0.0825516	0.00562852	0.0187617	0.0787993	0.0600375	0.0769231	0.054409	5	2	5	9	5
Armcep1_8298	jgi|Armcep1|8298|mRNA_ARCE_09389_g_ARCE_09389_g	VAVSAPSKGGGKGKANVKEFTIDLVNNALAPDGHLRSTIVANGTYPGPPILVNKNDLLSITLHNDLVDPSMRLSTSLDLDGIFFTTENLYNEGSPFVTTCPIGPGASYTYDVDLSEFGQTGTFWYHSQLSIQYIDGFRGALIIYDPDDPLAHLYDVDDESTIIQLGDWWHNSTLPMLQQFEATGIIPVSDSGTVNGVGRFNGGPELDWSVINVVPGKRYRFRIINESARNVFTFSIDKHSLTVIEADGEELTPSVVDSIDLLAGQRYSVVLHANQRVDNYWVNAPFVGGNPLNNLNQNATLSRAILRYAGAPRRDPTAPMTLGPVNGVPLVEGNLRPLVPEPAPPADVNITLEFVNIAGKAIWNVNNVSYVPPVVPTLVKVIEGDVEVADFNQTENTFV…	test	Armillaria cepistipes	NA	0.00299614	NA	-1	1	55353.5	4.55987	0.561	0.1083	0.3307	0.0826772	0.11811	0.307087	0.403543	0.0885827	0.0314961	0.00984252	0.0885827	0.0807087	0.0669291	0.0255906	0.0629921	0.0807087	0.0255906	0.0275591	0.0413386	0.0413386	0.0275591	0.0846457	0.00590551	0.019685	0.0767717	0.0728346	0.0728346	0.0570866	2	2	8	9	5
Armcep1_9246	jgi|Armcep1|9246|mRNA_ARCE_10340_g_ARCE_10340_g	TISTSGDLIISNVDVSPDGYNRTAAVAGGSVVGELITATTGDTLQINVVNNLDDDDILQSTSIHWHGIFQTNTTWADGVAFVSQCPIAKGNSFLYSFPTTGQAGTFWYHSHLETQYCDGIRGPLVIYDDNDPHASLYDVDDESTVLSLFDWYHSFAETLTLPTPDSSLFNGLGVWEGTSGDLAVVTVDSGTRTVIEVDGVNHEAYTVDEIQIFAGQRYSFVLTADQTVDNYWIRFNPSVGTQDFTDNINSAILRYNGANETNPADADVTSTNALDESNLVPLDLGVPGTATAGGVDNALNLAVAFTTDLTFTVNGETYTPPTVPVLLQILSGAEDVSSLLPSESIYYLPKDSSVEVSIPAGVAGGPHPIHLHGHNFDVVRAAGSDTYNYDNPVRRDVVS…	test	Armillaria cepistipes	NA	0.00520471	NA	-1	1	50523.6	4.05003	0.6034	0.0661	0.3305	0.0554371	0.138593	0.324094	0.385928	0.0959488	0.021322	0	0.0831556	0.0511727	0.0575693	0.0298507	0.100213	0.0724947	0.00426439	0.0362473	0.0362473	0.0362473	0.0234542	0.0916844	0.00852879	0.0234542	0.102345	0.0597015	0.0810235	0.0810235	3	2	3	13	5
Armga1_1010882	jgi|Armga1|1010882|fgenesh1_kg.8_#_256_#_Locus4645v1rpkm35.78	QRQGTIGPTGDLVISNGNVAPDGFQRVAALANSQIDGSLITANKGDIIQINVVNNLSDASILQSTTIHWHGLFQKGTGWADGPAFVNQCPIAKGDSFLYKFDTTDQAGTFWYHSHLSTQYCDGLRGPLIIYDPNDPHADLYDVDDDSTSILTLSDWYHTPAKQLGFPQPDSILINGLGRWSLGDLTQELAVVKVTQGTRYRIRMLNVGCDAAYTVSIENHLMTIIEVDGVNHVPYTVDEIQIFAGQRYSFVLNANQEVGNYWIRANPSVGTLGFDGGINSAILRYDGADNVEPTTSTFTSVLQMNQTELVPLENPGAPGTPEIGGVDYALNLAFAFTTAGTFTVNGAHFVPPTTPVLLQILSGAQSASDLLPQGSVFPLPSNSTIEISMPGGIVGGGHP…	test	Armillaria gallica	NA	0.00392699	NA	-1	1	54180.5	4.48547	0.61	0.078	0.312	0.072	0.106	0.332	0.396	0.094	0.028	0.008	0.082	0.06	0.07	0.032	0.086	0.066	0.012	0.032	0.042	0.03	0.048	0.074	0.01	0.02	0.076	0.062	0.096	0.066	3	1	4	11	7
Armga1_1047192	jgi|Armga1|1047192|fgenesh1_pm.26_#_15	LEVIGSSGDLHVVNRELAPDGVLRSTVLAGGTLPGPLISGVKGDRFQINVIDELTDHTMALDTSIHWHGIHQHGTNFEDGSASVSQCPIAQNNSFMYDFRVPDQAGTFWYHSHLAVQYCDGLAGPFIVYDGEDGKNDPHRALYDIDDETTVITLSDWYHDTTPALMATRVGPTPNSTLINGMGRFFEDPTAPLFVMTVAPNKRYRLRLISASCNAGLNFSIDGHNFTIIETDGINLQPITVNSLPILASQRFSVILETNQPVDNYWIRSEPGIGNRGFKNGINSGVLRYEGADDSEPTTSMQSDIVSIREVDLHPLESPGAPGAPVPGGADLVLNITLAFNADIKTFLMNGVQFVAPTVPVLLQILSGAQRAQDLLPKGSVYGLPLNKTIEINLFGGNA…	test	Armillaria gallica	NA	0.0260703	NA	-1	1	55834.8	4.77365	0.5828	0.0936	0.3236	0.0955166	0.118908	0.306043	0.393762	0.08577	0.037037	0.0175439	0.08577	0.0701754	0.0682261	0.0389864	0.0721248	0.0662768	0.0194932	0.0272904	0.0467836	0.0409357	0.0272904	0.0662768	0.00974659	0.0116959	0.0779727	0.0604288	0.0896686	0.0662768	5	2	3	11	5
Armga1_1047193	jgi|Armga1|1047193|fgenesh1_pm.26_#_16	LKVLGSSGDLPIVNKKIAPDGFLRSTVLAGGTLPGPVISGVKGDRFQINVIDELTDHTMALDTSIHWHGIHQHGTNFEDGSTSVTQCPIAQNHSFLYDFRVPDQAGTFWYHSHLSVQYCDGEAGPFIVYDGKDGKNDPHRALYDVDDETTILVLSDWYHYPTPALIATTVTPDPDSTLINGMGRFFEDPTAPLFVMTVAPNKRYRLRLISVSCNAAFQFSIDGHNFTIIETDGINLQPITANSLLIFAAQRFSIILETNQPVGNYWIRANPSTGNPGFENGINSAVLRYQGADDSEPTTSIQHHIVSPREVDLHPLESPGAPGEPFPGGADLVLNITLGFDDATNVFLMNGVQFVPPTVPVLLQILSGAQRAQDLLPSGSVYGLPLNKTIEVNLFGGQA…	test	Armillaria gallica	NA	0.00810176	NA	-1	1	56632.6	4.75858	0.5957	0.087	0.3172	0.0928433	0.116054	0.321083	0.371373	0.098646	0.032882	0.00967118	0.0831721	0.0851064	0.065764	0.040619	0.0754352	0.065764	0.0193424	0.032882	0.0541586	0.0386847	0.032882	0.0676983	0.00967118	0.0116054	0.0773694	0.0560928	0.0793037	0.0618956	3	2	9	7	5
Armga1_1073530	jgi|Armga1|1073530|gm1.3936_g	VTHNFDLSIVNTVLAPDGFQRTVIAPNGTFPGPTFKVNKGDDVHIVTTNALTDPGMRRSTSIHWHGFFQARTSVMDGPSFVNQCPIPPNNTFDYAFSTASQSGNYWYHSHLSTQYCDGLRGAFIVYDPNDPLKDLYDVDDDSTIITLADWYHDLAPDAQNRFFQTGTVPIPDSGLINGVGRFNGGPLVPYSVITVEQGKRYRLRLIQIACRPFFTFSIDNHNITAMEFDGVEHDPVTVQNIDIYAAQRVSVILHADQPIDNYWIRAPPTGGAPAGNPNFNPDLTRAILRYKGAPDQEPTTNNTPGIKLDDADMHPIASEGPGKLGSGPPDVAYVLNIAQPNPPFFDINGISYISPSVPVLLQILSGAGQPQDFLPSEQNKIFLLPPNKTIEISIPGAGA…	test	Armillaria gallica	NA	0.00467916	NA	-1	1	55292.2	5.11269	0.6004	0.0895	0.3101	0.0954274	0.101392	0.343936	0.357853	0.101392	0.0377734	0.0119284	0.0636183	0.101392	0.0715706	0.0377734	0.0636183	0.0715706	0.0198807	0.0298211	0.0576541	0.0238569	0.0437376	0.0636183	0.00994036	0.0139165	0.0775348	0.0715706	0.0755467	0.0536779	3	1	8	7	5
Armga1_1090361	jgi|Armga1|1090361|gm1.20767_g	HRQGTIGPVGDLVISNGEVSPDGFRRWAVLVNSQIDNTLIRGNKGDKFRINVVNELGNNTFEESTSIHWHGLFQKGTAWADGPAFVNQCPIVTGDSFLYSFDSANQAGTFWYHSHLTTQYCDGLRGPFIIYDPHDPHAHLYDIDDDSTSILTLSDWYDQPARLLGLPTGSNSTLINGLGRRTETPTHDLAVVKVKKGTRYRIRMINLGCEASFRFSIDNHTMTIIEVDGINHVPYTVDQIDIFSGQRYSFVLNANQKVGSYWIRANPSVGPRGYEGGINSAILRYKGADNAEPDTVAIPSKLPMNETQLVPLENPGAPGSPERGGVDVALNLAFNVTSGPTGGERFTINGVSFSPPTTPVLLQILSGAQDPKHLLPNGSIYSLPLNSTVEISMPGGVRN…	test	Armillaria gallica	NA	0.0134404	NA	-1	1	57199.1	5.84097	0.6139	0.0734	0.3127	0.119691	0.104247	0.328185	0.355212	0.0926641	0.0501931	0.00965251	0.0733591	0.0675676	0.0656371	0.042471	0.0772201	0.0482625	0.027027	0.030888	0.042471	0.034749	0.0289575	0.0694981	0.00965251	0.019305	0.0694981	0.0675676	0.0888031	0.0772201	4	2	6	9	5
Armga1_1098061	jgi|Armga1|1098061|MIX4412_180_34	VAVSAPSKGGGKGKANVKEFTIDLVNNALAPDGHLRSSYPGPPILVNKNDLLSITLHNDLVDPSMRLSTSLDLDGIFFTTENLYNEGSPFVTTCPIGPGASYTYEVDLSEFGQTGTFWYHSQLSIQYIDGFRGPLIIYDPEDPLAHLYDVDDESTIIQLGDWWHNSTLPMLQQFEATGIIPVSDSGTVNGVGRFNGGPELDWSVINVVPGKRYRFRIINESARNVFTFSIDKHSLTVIEADGEELTPSVVDSIDLLAGQRYSVVLHANQRVDNYWVNAPFVGGNPLNNLNQNATLSRAILRYAGAPRRDPTTPMTLGPVNGVPLVEGNLRPLVPEPAPPADVNITLEFVNIAGKAIWNVNNVSYVPPVVPTLMKVIEGDVEAADFNQTENTFVLPANKT…	test	Armillaria gallica	NA	0.00413426	NA	-1	1	56161.5	4.65065	0.577	0.1053	0.3177	0.0877193	0.118908	0.306043	0.397661	0.0896686	0.037037	0.0155945	0.08577	0.0838207	0.0662768	0.0253411	0.0604288	0.079922	0.0253411	0.0272904	0.042885	0.0448343	0.0272904	0.0779727	0.00584795	0.0194932	0.0740741	0.0701754	0.0721248	0.0584795	2	2	8	9	5
Armga1_1127939	jgi|Armga1|1127939|MIX34290_1_10	KIGPKGDLVISNVEVAPDGFSRVAALANGIVDGGLISGTKGDVFEINVVNNLTDNTTLQSTSIHWHGLFQKGSNWADGPAFINQCPIARGDSFLYRFDTAGQAGTFWYHSHLSTQYCDGLRGPFIIYDPDDPHAHLYDVDNEWTVLSLSDWYHSPAKQSKFPTPAATLMNGLGRYNSNPTSDLSVISVVSGTRNRYRFRMISMACDASFTVSIQGHNMTIIEVDGVNHVPYTVDQIEIFAGQRYSFVLTADQPVNNYWIRASPSAGSTGFTGGVNSAILRYSGADEKEPEMETTPLENPGAPGGAEIGDVDYALNLAFSLVRCAISYSVNGANFTPPTTPVLLQILSGAHNANDLLPSGSIYSLPSNATIEISMPGGAAGGGHPFHLHGHVFDVVRSAG…	test	Armillaria gallica	NA	0.0283708	NA	-1	1	52461.6	4.96309	0.6165	0.0515	0.332	0.0907216	0.103093	0.317526	0.387629	0.101031	0.0371134	0.0123711	0.0701031	0.0639175	0.0597938	0.0350515	0.0721649	0.0762887	0.0185567	0.0371134	0.043299	0.0329897	0.0247423	0.0680412	0.0123711	0.0206186	0.0701031	0.0659794	0.101031	0.0783505	4	1	4	11	6
Armga1_1140831	jgi|Armga1|1140831|MIX47182_431_41	AIGPVANMQIVNANIAPDGFTRAYAPLSLRPFTLDNPPFSATLAGGTFPGPLVRGNKGDRFRINVIDRLTDNTMLRSTSIHWHGLFQKGTSWADGPSFVNQCPIAANHSFLYDFSVPDQAGTFWYHSHLSTQYCDGLRGPMVVYDLFDPHRLRYDIDNESTVITLSDWYHTPALAAGPVPVFDATLINGKGRYAGGPASDLFQLNVVRGLRYRLRLVAASCDPNWVFSIDSHNFTVIEADGVNTQPLVVDSVQIFAGQRYSLILNANQRIGNYWMRASPNLGTQGFQGGINSGVVHYVGAPSGDPTSNQTTSVIPLLETNLHPLENPGAPGLPQAGGADITFNLALAFDIANFRFTVNGASFIPPTAPVLLQILSGANSAQNLLPSGSVYTLPPNKVVE…	test	Armillaria gallica	NA	0.0137062	NA	-1	1	55416.5	5.63544	0.5938	0.0879	0.3184	0.0859375	0.078125	0.333984	0.400391	0.101562	0.0449219	0.0078125	0.0898438	0.0800781	0.0507812	0.0332031	0.0703125	0.0859375	0.0078125	0.03125	0.0527344	0.015625	0.0390625	0.078125	0.00976562	0.0175781	0.0625	0.0683594	0.0878906	0.0664062	3	1	6	9	7
Armga1_1165667	jgi|Armga1|1165667|estExt_Genemark1.C_150156	KTHRFPLSIDTKVVAPDGFARSAITPNGTFPGPTFKVNKGDDVHIVTTNNLADPGMRRSTSIHWHGFFQARTSVMDGPSFVNQCPIPPKSTFDYAFSTIGQSGNYWYHSHLSTQYCDGLRGAFIVYDPHDPLAHLYDVDDDSTIITLADWYHDLAPDAQNRFFQTGSVPIPDSGLIKGVGRYNGGVIPYSVIKVKRSKRYRLRLISISCRPFFTFSIDNHNISAMEFDGVEHDPVTVQNIDIYAAQRVSVILEANQPIGNYWIRAPPTGGNPAGNPNFNPDLTRAILRYEGAPNREPTTNNTPGIKLNDADMHPIAQEGPGKLGDDPPDVAYTLSITQPNPPFFDINGISYISPFVPVLLQILSGAAQPQDFLPSEQIFLLPPNKTIEITIPGAGVHPF…	test	Armillaria gallica	NA	0.0281439	NA	-1	1	57523.8	5.78748	0.6127	0.0829	0.3044	0.111753	0.0982659	0.34104	0.342967	0.105973	0.0462428	0.00770713	0.0635838	0.100193	0.0732177	0.0404624	0.0635838	0.0674374	0.0250482	0.0346821	0.0558767	0.0231214	0.0385356	0.0635838	0.00963391	0.0154143	0.0751445	0.061657	0.0674374	0.0674374	3	1	8	7	5
Armga1_164621	jgi|Armga1|164621|CE164620_412	KTHHFPLSIDTKVIAPDGFARSAITPNGTFPGPTFKVNKGDDVHIVTTNNLADPGMRRSTSIHWHGFFQARTSVMDGPSFVNQCPIPPKSTFDYAFSTIGQSGNYWYHSHLSTQYCDGLRGAFIVYDPHDPLAHLYDVDDDSTIITLADWYHDLAPDAQNRFFQTGSVPIPDSGLINGVGRYNGGPLVPYSVIKVKRGKRYRLRLISISCRPFFTFSIDNHNISAMEFDGVEHDPVTVQNIDIYAAQRVSVILEANQPIGNYWIRAPPTGGNPAGNPNFNPDLTRAILRYEGAPNREPTTNNTPGIKLNDADMHPIAQEGPGKLGDGPPDVAYTLSITQPNPPFFDINGISYISPSVPVLLQILSGAAQPQDFLPSEQIFLLPPNKTIEISIPGTGAHP…	test	Armillaria gallica	NA	0.00146305	NA	-1	1	55187	5.57019	0.5928	0.0798	0.3273	0.105788	0.0978044	0.345309	0.347305	0.103792	0.0419162	0.00798403	0.0638723	0.103792	0.0778443	0.0419162	0.0638723	0.0638723	0.0219561	0.0339321	0.0558882	0.0219561	0.0359281	0.0558882	0.00998004	0.0139721	0.0758483	0.0678643	0.0778443	0.0638723	3	1	8	7	5
Armga1_227216	jgi|Armga1|227216|CE227215_1030	TISTSGDLTISNVVVSPDGYNRTAAVAGGSVVGELITATTGDTLQINVVNNLDDDDILQSTSIHWHGIFQTNTTWADGVAFVSQCPIAKGNSFLYSFPTTGQAGTFWYHSHLETQYCDGIRGPLIIYDDDDPHASLYDVDDESTVLSLFDWYHSFAETLTLPTPDSSLFNGLGVWEGTSGDLAVVTVDSGTRYRFRLINMACDANFVFQIEGHNMTVIEVDGVNHEAYTVDEIQIFAGQRYSFVLTADQTVDNYWIRFNPSVGTQDFTDNINSAILRYNGANETNPADADVTSTNALDESNLVPLDLGVPGTATAGGVDNALNLAVAFTTDLTFTVNGETYTPPTVPVLLQILSGAEDVSSLLPSESIYYLPKDSSVEVSIPAGVAGGPHPLHLHGHNF…	test	Armillaria gallica	NA	0.00650211	NA	-1	1	53271.8	4.05003	0.5955	0.0772	0.3272	0.0589431	0.136179	0.319106	0.386179	0.0995935	0.0243902	0.00406504	0.0833333	0.0487805	0.0569106	0.0304878	0.097561	0.0711382	0.00406504	0.0365854	0.0426829	0.0365854	0.0243902	0.0914634	0.0101626	0.0203252	0.0995935	0.0609756	0.0792683	0.0772358	3	2	3	13	5
Armga1_349824	jgi|Armga1|349824|CE349823_395	VVVEPRAGKPANGRLKEFTIDLVNNALAPDGHLRSTVVANGTYPGPPVLVNKNDILSITLNNDLVDTSMRVSTSLDLDGIFYTTENLWNEGSPFVTTCPLAPGNSFTYTVDLSEFGQTGTYWYHSQLSLQYLDGFRGPLIIYDPNDPLAHLYDVDDESTIVQLGDWWHNSTLPMFEQFAATGIIPVSDSGTVNGVGRYNGGPEVDWSVINVKFGKRYRFRIINESARNVFTFSIDNHTMTVIEADGQELQPSVVDSIEMLAGQRYSVVVKADQRIGNYWVNAPYVGGSPARNLNQNATLSRAILRYEGARKVDPTTPMTLGPVDGTPLVEGHLRPLYPEPAPPADVNITLEFVVTAGKAIWNVNGVSYLPPAVPTLMKVLDGATTAADFNETENTFVLP…	test	Armillaria gallica	NA	0.00465767	NA	-1	1	56816.1	4.7176	0.588	0.0793	0.3327	0.0889749	0.116054	0.309478	0.390716	0.0947776	0.040619	0.0193424	0.0773694	0.0773694	0.0560928	0.0251451	0.0831721	0.0812379	0.0232108	0.032882	0.040619	0.0444874	0.0270793	0.0851064	0.00580271	0.0212766	0.0715667	0.065764	0.0715667	0.0502901	2	2	7	10	5
Armga1_4669	jgi|Armga1|4669|CE4668_242	GQVHYDLVVGNAVVSPDGFERNSVLAGFASDTLQFPGPLITAKRGDIITVNVKNELSNPNMRASTSINWSGLLQLGHPEFDGTSFVTQCPIAPNTSFTYTIDTGNQAGTFLYRSGLGIQYVDGLRGPLIIYDPKDPHLHLYDVDDDSTIFQLGEWYHGFSTDDFNTFQATGSIPIYDAGLINGVGRMQGGPEVPFGVFNVISGTRYRLRLISNAPRAVFGFFIDQHNLTVIEEDGVSTEPIEVEGLELYPGQRYSVVFAADQPAGNYWLRSFPRGGTQTKNPNLNATLSRAIVRYAGAPLEDPTTTQANITLLKETQLHPLIDPGSPGGPDVEPDVDITLNFTTENPLDTWRINDISYKDPTIPTLTQIMNNNDTFPEDSHVIALPPNALVQMVMPLGE…	test	Armillaria gallica	NA	0.0244495	NA	-1	1	55392.3	4.66974	0.5921	0.099	0.3089	0.0891089	0.118812	0.320792	0.382178	0.0891089	0.0455446	0.0138614	0.0811881	0.0811881	0.0732673	0.029703	0.0811881	0.0514851	0.0138614	0.029703	0.0475248	0.0435644	0.039604	0.0693069	0.00594059	0.0118812	0.0752475	0.0594059	0.0930693	0.0534653	3	4	6	9	4
Armga1_564077	jgi|Armga1|564077|CE564076_276	LEVFGSSGDLHVVNKDIAPDGVTRSTVLAGGVFPGPLISGNKGDQFHINVINDLTNITMNVYTSIHWHGIFQHGTNYEDGTSSVTQCPISPGHSFKYDFSVPQQAGTFWYHSHIGVQYCEGLRGPLVVYDGPNGINDPHRALYDVDDETTIITLADWYHDTARQVADTLLPPLANSTLINGMGRFFENPTSPLAVITVAPNKRYRFRVLSISCDPNFTFSVDGHNLTIIEVDGVNTQPLTVNSIQILAGQRYSVILETKQPIDNYWIRSLPNEAGPQGFQGGINSAILRYEGAPDAEPTTSKQQDCIPLREVDLHPLESPGAPGLPVPLGADVVLNFTLGFEGGYFFMNGTRFIPPSIPVLLQILSGTQRAQDLLPQGSVFGLPLGKVIEINFFGNGAL…	test	Armillaria gallica	NA	0.0051232	NA	-1	1	55092.3	5.19465	0.5655	0.1052	0.3294	0.0952381	0.0992063	0.31746	0.390873	0.0972222	0.0337302	0.00793651	0.0813492	0.0753968	0.0694444	0.0396825	0.0674603	0.0496032	0.0218254	0.0297619	0.0555556	0.0337302	0.0436508	0.0853175	0.0119048	0.0119048	0.0654762	0.0615079	0.0972222	0.0575397	3	1	6	11	5
Armga1_823440	jgi|Armga1|823440|CE823439_205	FEVVGPTTGLEITNQYLAPDGFTRSTTVAGGTFPGPLIRGVKGDQFQIDVKDSLHDKTMLQSTSVHWHGIFQRGTNFVDGTSSVTQCPITTGSSFLYDFPVPDQAGTFWYHSHLSTQYCDGLRGPFVVYDGIDGVNDPHRALYDVDDESTIITLSDWYHVPTLVLLEQPGKKRFNSTLINGLGRFHKDPTSALTVISVEPSKRYRLRIISMSCDPNYIFSIDGHDLTIIEADGENTVPHTVNAMRILAGQRYSAILHAKQPVANYWIHAQPDTEAFGFNGTAFESGINSAILRYIGAPEGDPTSTQETPVVLLKEADLHALEHPGAPGLPYPGGVDLVLNLTLGLNTTTGEFTINTVPFHPPSVPVLLQIMSGAQKAQDLLPQGSVYGLPLNKTIEINL…	test	Armillaria gallica	NA	0.00754381	NA	-1	1	55553.8	5.07722	0.5922	0.0804	0.3275	0.0980392	0.105882	0.315686	0.390196	0.0901961	0.0313725	0.0117647	0.0941176	0.0745098	0.0627451	0.0431373	0.0901961	0.0607843	0.0235294	0.0333333	0.045098	0.0333333	0.0372549	0.072549	0.00980392	0.0117647	0.072549	0.0411765	0.0882353	0.0627451	5	1	5	11	4
Armga1_912730	jgi|Armga1|912730|e_gw1.1.2955.1	AVPAYSDLHVVNQNIAPDGFNRSAVLMNGVFPGPLVFGYTGERFRLNVINELTDNTMLRSTSIHWHGFFQKGTNWADGGSFVNQCPIIPKNSFLYDFSVPGQAGTFWYHSHLSTQYCDGLRGPMVVYDILDPHRWRYDIDDESTIITLADWYHTPAPSAGRFPTAESTLINGLGRYAGGPQSSLAVINVRRGFRYRFRLVSLSCDPNYTFSIDGHTMTIIESDGVNTQPVDVDSLQIFAGQRYSFVLQANQPIGNYWIRANPNAGSTDYEGGLNSAILRYQNAPNVDPTTNQTTSTRPLSESSLVPLQNAGAPGRPVPGGADVNINLAMSFDPSTFDLKINGVKFQPPSVPVLLQIISGAQSAQDLLPSGSVYTLPANKVIEVSLPGMAVGGPHPFHLH…	test	Armillaria gallica	NA	0.00602016	NA	-1	1	54977.7	5.28224	0.6175	0.0598	0.3227	0.0896414	0.0916335	0.348606	0.366534	0.103586	0.0478088	0.0119522	0.0717131	0.0816733	0.0557769	0.0298805	0.0717131	0.061753	0.0119522	0.0378486	0.0478088	0.0258964	0.0378486	0.0816733	0.00996016	0.0179283	0.0657371	0.0657371	0.0836653	0.0816733	4	2	4	9	7
Armga1_942198	jgi|Armga1|942198|e_gw1.48.184.1	LEVFGSSGDLHVVNKDIAPDGVTRSTVLAGGVFPGPLISGNKGDQFHINVINDLIDPTMVVSTSIHWHGLFQHGTNYEDGTSAVTQCPISPGHSFKYDFSVPQQAGTFWYHSHIGVQYCEGLRGPLVVYDGPNGVNDPHRALYDVDDETTIITLADWYHNTARQVADTLLAPIANSTLINGMGRFFEDPTSPLAVITVAPNKRYRFRVISVSCDPSFTFSVDGHNLTIIEVDGVNTQPLTVNSIQILAGQRYSVILETKQPVDNYWIRSLPNEAGPQGFHGGINSAILRYEGAPDAEPTTSKQHDCIPLREVDLHPLESPGAPGLPVPLGADVVLNFTLGFDGGLFFMNGVRFISPSVPVLLQILSGAQRAQDLLPQGSVFGLPLGKVIEINFFGHNAL…	test	Armillaria gallica	NA	0.0101462	NA	-1	1	54979.2	5.27707	0.5833	0.0694	0.3472	0.10119	0.10119	0.305556	0.396825	0.0952381	0.0337302	0.00793651	0.0813492	0.0753968	0.0654762	0.047619	0.0634921	0.0535714	0.0198413	0.0277778	0.0555556	0.0297619	0.0376984	0.0952381	0.0119048	0.0119048	0.0714286	0.0555556	0.093254	0.0615079	3	1	4	13	5
Armga1_950176	jgi|Armga1|950176|e_gw1.112.54.1	QRQGTIGPVGDLVVSNGLVSPDGFERLAALANSRIDGSLITGNKGDVFKINVVNQLNNDTILQSTSIHWHGLFQKGTGWADGPPGVNQASRCPIVKGDSFLYTFNSADQAGTFWYHSHLSTQYCDGLRGPLIIYDPNDPHADLYDVDDDTTSILTLSDWYHTPAKQLGFPTPDAILINGLGRWSGDLTHDLAVVNVTKGTRHAYRIRMLNEGCDAAYTVSIDSHLMTIIEVDGVNHVPYTVDEIQIFAGLFYHHYLKADQEIGNYWIRANPSVGTQGFDGGINSAILRYNSAPDAEPVTVASTSVLKMNETQLVPLENPGAPGSPVAGGVDVAKNLAFAFTSSGTFTVNGFTFVPPTTPVLLQLLSGAQNANDLIPSGSIYPLPLNATVEVSMPGGVIG…	test	Armillaria gallica	NA	0.0307603	NA	-1	1	54449	4.86868	0.619	0.0635	0.3175	0.0853175	0.0992063	0.31746	0.402778	0.0952381	0.0297619	0.00793651	0.0833333	0.0674603	0.0615079	0.0376984	0.077381	0.0734127	0.0178571	0.0337302	0.0416667	0.0238095	0.0376984	0.077381	0.00992064	0.0198413	0.0753968	0.0634921	0.0992063	0.0615079	3	0	6	11	6
Armga1_953461	jgi|Armga1|953461|estExt_Genewise1.C_1_t50467	KIGPTGDLVIANSEIAPDGYSRIAALANGVLDGALISGNKGDIFQLNVVNNLSNNSILQSTSIHWHGLLQKGTNWADGPAFVNQCPIAKGDSFLYTFDSTNQAGTFWYHSHLSTQYCDGLRGPFVIYDPNDPHSYLYDVDDESTILTLSDWYHTPAKEVKIPTPDSTLINGLGRWSKNPTSDLAVITVEQGKRYRFRMIDMACNSAFTFAIEGHTMTIIEVDGVNHQPYTVDQIQIFAGQRYSFVLDANQEVDNYWIRALPSVGASGYTEGINSAILRYSGAAEAEPATATISSVLKMNETELVPLENPGAPGTTEVGGVDYALNLAFAFTSAGTFTVNGAQFTAPSTPVLLQILSGAKSAGDLLPSGSVFPLPSNSTIELSMPGGVVGGGHPFHLHGH…	test	Armillaria gallica	NA	0.0141617	NA	-1	1	53459.9	4.7986	0.6073	0.0587	0.334	0.0850202	0.105263	0.321862	0.388664	0.0991903	0.0283401	0.0121457	0.0769231	0.0607287	0.0607287	0.0303644	0.0728745	0.0789474	0.0263158	0.0364372	0.0425101	0.0384615	0.0323887	0.0688259	0.0101215	0.0202429	0.0668016	0.0607287	0.0910931	0.0850202	3	1	3	12	6
Armga1_95922	jgi|Armga1|95922|CE95921_1508	QRQGTIGPVGDLVVSNGNVNPDGFERLGALANSQIDGALITGNKGDIFQINVVNQLDNNAILQSTSIHWHGLFQKGTNWADGGAFVNQCPIVKGDSFLYSFDSTDQAGTFWYHSHLSTQYCDGLRGPFIIYDPEDPHADLYDVDDDSTSILTLSDWYHTPAKQLGFPAPDATLINGVGRWSGDPSHDLAIVNVVQGTRYRIRMINVGCDAAFTFSIENHLMTIIEVDGVNHVPYTVDEIQIFAGQRYSFVLNANQDIGNYWIRANPSVGALGFEDGINSAILRYAGADTVEPDTVSFTSVLPMNETDLVPLENPGAPGSPEAGGVDVALNLAFAFTTSGVFTVNGASFIPPTTPVLLQILSGARDANDLLPEGAVYPLPVNSTIEISMPGGVIGGGHPF…	test	Armillaria gallica	NA	0.00866881	NA	-1	1	53972.1	4.30762	0.5932	0.0842	0.3226	0.0701403	0.12024	0.304609	0.406814	0.0981964	0.0300601	0.00801603	0.0741483	0.0641283	0.0701403	0.0320641	0.0661323	0.0761523	0.00801603	0.0300601	0.0480962	0.0340681	0.0360721	0.0801603	0.01002	0.0200401	0.0861723	0.0701403	0.0981964	0.0581162	3	1	3	11	7
Armga1_985141	jgi|Armga1|985141|estExt_Genewise1Plus.C_4_t30106	ADVNINFDVANSVIAPDGFDRTGVIVNGVFPGPLIQAHKDDVLHITTNNFLTDPTMRRSYTIHWHGLFQMRTSSEDGPAFVNQCPVAPAHSYTYDIPLNGQPGTFWYHSHLSSQYVDGLRGPLVIYDPDDPYLGMYDVDNADTVITLADWYHNPSIGLADKYLQVNPFHEPIPDSGLINGKGRYVGGPTVDWARINVQPGLRYRFRIINMSGYSGYTFSIEGHSLTIIEVDGIYHEPLTVDAFDIYVGQRYSFIVTANQPVANYWISAPMELQHSSDNKNLDTDNVFAVLHYEGADDGDPKSNKNSLKKGNVLEEHLLAPLRNPEAPGGSNPADRVIDLHFTRTTDDATGHLEWTINDISYKSPDLPTLFNIMINGFTEENQFSVPEHTFVLNPNEVIE…	test	Armillaria gallica	NA	0.00836256	NA	-1	0	57073	5.01987	0.5575	0.0975	0.345	0.109162	0.120858	0.290448	0.374269	0.105263	0.0350877	0.0116959	0.0701754	0.0779727	0.0740741	0.0506823	0.0545809	0.0604288	0.0233918	0.0409357	0.0467836	0.042885	0.0311891	0.0779727	0.00584795	0.0175439	0.0779727	0.0662768	0.079922	0.0545809	5	2	5	9	5
Armga1_999749	jgi|Armga1|999749|estExt_Genewise1Plus.C_480208	QIGPTGDLVISNVKVSPDGYSRTTALANGIVDGGLITGTKGDIFEINVVNNLTDNTILQSTSIHWHGLLQKGSGWADGPAFVNQCPIAKGDSFMYIFDSADQAGTFWYHSHLSTQYCDGLRGPFIIYDPDDPHAGLYDVDDETTILSLSDWYHTPAKQLGFPTPDSILINGLGRWSEDPTSDLAVISVEQGTRYRFRMINMACDADFIFSIEGHNMTIIEVDGVNHVPYTVDEIQIYAGQRYSFVLAADQAAGNYWIRVTPSVGTVGFTGGINSAILRYAGAADEEPETATITSVLKMNETELVPLENPGAPGLPEVGGVDYALNLAFAFTSAGTFTVNGAQFTAPTTPVLLQILSGAQSADDLLPEGSVFPLPINSTIEISMPGGVVGGGHPFHLHGH…	test	Armillaria gallica	NA	0.00667407	NA	-1	1	53294.6	4.29176	0.587	0.0749	0.3381	0.0688259	0.121457	0.299595	0.410931	0.0991903	0.0263158	0.0121457	0.0748988	0.0607287	0.0748988	0.0303644	0.082996	0.0748988	0.0121457	0.034413	0.0445344	0.0384615	0.0303644	0.0728745	0.0101215	0.0202429	0.082996	0.0526316	0.101215	0.062753	3	1	3	11	7
Armme1_1_11219	jgi|Armme1_1|11219|g10457	ADVNINFDVTNNVVAPDGFDRTGVIVNDVFPGPLIQAHKDDVLHITTNNFLTDPTMRRSYTIHWHGLFQMRTSSEDGPAFVNQCPVAPAHSYTYDIPLNGQPGTFWYHSHLASQYVDGLRGPLVIYDPDDPYLGMYDVDSADTVITLADWYHNVFQPSIGLSEKYLQVNPFHEPIPDSGLINGKGRYVGGPTVDWARINVQPGLRYRFRIINISGYSGYTFSIEGHSLTIIEVDGIYHEPLTVDAFDIYVGQRYSFIVTANQPVANYWISAPMELQHSSDNKNLDTNNVFAVLHYEGADDGDPKSNKGSLKKGNVLEEHLLVPLRNPQAPGGSNPADRVIDLHFTRTTNDATGHLEWTINDISYKSPDLPTLWNIMINGFTEENQFSVPEHTFVLAQNE…	test	Armillaria mellea	NA	0.0235842	NA	-1	0	60077.4	5.19562	0.5762	0.0985	0.3253	0.111524	0.115242	0.295539	0.369888	0.107807	0.0371747	0.00929368	0.0687732	0.0762082	0.0743494	0.0520446	0.0576208	0.0539033	0.0223048	0.0390335	0.0483271	0.0390335	0.035316	0.0836431	0.00743494	0.0204461	0.0762082	0.0650558	0.0799257	0.0539033	5	2	4	10	5
Armme1_1_12706	jgi|Armme1_1|12706|g12382	AIGPVANMQIVNANIAPDGFTRGAVLAGGTFPGPLVQGSKAKIXXXXSSTQISRLTVLLEVLFLLVEPFQAHLFKEARQTYSLNTAVLLLFMFFFQGNRFRINVIDSLTDNTMLRSTSIHWHGLFQKGSSWADGPSFVNQCPIAANHSFLYDFTVPDQAGTFWYHSHLSTQYCDGLXXXXDQAGTFWYHSHLSTQYCDGLRGPMVVYDPLDPHRLRYDIDTEATVITLADWYHTPALAAGPVPVFDATLINGKGRYAGGPTSDLFQLNVIRGLRYRIRLVAISCDPNWVFSIDSHNLTVIEADGVNTQPLVVDSVQIFAGQRYSLILNANQRIANYWMRASPNVGTQGFEGGINSGVVHYVGAASGDPTTNQTTSVIPLLETNLHPLENPGAPGLPQAG…	test	Armillaria mellea	NA	0.0413915	NA	-1	1	72262.6	5.70211	0.6973	0.0415	0.2611	0.0870871	0.0765766	0.321321	0.40991	0.105105	0.039039	0.00750751	0.0960961	0.0705706	0.0570571	0.0375375	0.0735736	0.0885886	0.0105105	0.0315315	0.0600601	0.0255255	0.039039	0.0780781	0.00750751	0.0135135	0.0510511	0.0630631	0.0825826	0.0675676	3	1	6	9	7
Armme1_1_13971	jgi|Armme1_1|13971|g13808	KIGPTGDLVIANSEIAPDGYSRIAALANGVLDGALISGNKGDIFQLNVVNNFSNNSILQSTSIHWHGLFQKGTNWADGPAFVNQCPIAKGDSFLYTFDSTNQAGTFWYHSHLSTILTLSDWYHTPAKQVQFPTPDSTLINGLGRWSKNPTSDLAVITVEQRKRYRFRMIDMACDAAFTFAIEGHAMTIIEVDGVNHQPYTVDQIQIFAESTILTLSDWYHTPAKQVQFPTPDSTLINGLGRWSKNPTSDLAVITVEQGKRYCFRMIDMACDAAFTFAIEGHTMTIIEVDGVNHQPYTVDQIQIFAGQRYSFVLNANQEVNNYWIRALPSVGTSGYTQGINSAILRYSGASEAEPATATISSVLKMNETELVPLGNPGAPGTPEVGGVDYALNLAFAFTS…	test	Armillaria mellea	NA	0.0643651	NA	-1	1	61139.7	5.24331	0.6203	0.0677	0.3119	0.0891266	0.0926916	0.333333	0.383244	0.101604	0.0338681	0.0160428	0.0695187	0.0588235	0.0659537	0.030303	0.0802139	0.0855615	0.0249554	0.0320856	0.0481283	0.0338681	0.0427807	0.0641711	0.0106952	0.0213904	0.0588235	0.0606061	0.0819964	0.0802139	4	1	3	10	7
Armme1_1_2225	jgi|Armme1_1|2225|g16732	QRQGTIGPVGDLVVSDGLVSPDGFERLAALANSRIDGSLITGNKGDVFKINVVNQLNNNTILQSTSIHWHGLFQKXXXXVNQLNNNTILQSTSIHWHGLFQKGTNWADGPPGVNQASRVIELLTTVTYLNQCPIVKGDSFLYTFDSAGQAGTFWYHSHLSTQYCDGLRGPLIIYDPNDPHAGLYDVDDDSTSILTLSDWYHTPAKQLGFPTPDAILINGIGRWNQNPTQDLAVVNVTKGTRYRIRMLNVGCDAAYTFSIDNHLMTIIEVDGVNHVPYTVDEIQIFAGQRYSFVLNADQDIGNYWIRAAPSVGPPGFDDGINSAILRYSGAPDAEPSTVATTSVLAMNETELVPLENPGAPGSPVAGGVDVPKNLAFAFSGGAFTVNGVTFVPPTTPVLL…	test	Armillaria mellea	NA	0.0605	NA	-1	1	61986.6	4.75728	0.6449	0.0703	0.2847	0.0770578	0.0945709	0.33275	0.397548	0.0980736	0.028021	0.0105079	0.0858144	0.0718039	0.0630473	0.033275	0.0770578	0.0665499	0.0157618	0.033275	0.0437828	0.0227671	0.0437828	0.0770578	0.0105079	0.0210158	0.0718039	0.0683012	0.0945709	0.061296	3	0	6	9	7
Armme1_1_2503	jgi|Armme1_1|2503|g17018	QRQGTIGPVGDLVVSNGNVNPDGFERLGALANSQIDGALITGNKGDIFQINVVNQLDNDTILQSTSIGDIFQINVVNQLDNDTILQSTSIHWHGFFQKGTNWADGPAFVNQCPIVKGDSFLYTFDSTDQAGTFWYHSHLSTQYCDGLRGPFIVYDPDDPHADLYDVDDDSTSILTLSDWYHTPAKQLGFPTPDATLINGVGRWSEDLSHDLAIVNVVKGTRYRIRMLNVGCDAAFTFAIESHLMTIIEVDGVNHVPYTVDEIQIFADEIQIFAGQRYSFVLNANQDIDNYWIRANPSVGTLGFEGGINSAILRYAGADSVEPDTASFTSVLPMNQTDLAPLENPGAPGSPEVGGVDVALNLAFAFTTSGVFTVNGAQFIPPTTPVLLQILSGARDADDL…	test	Armillaria mellea	NA	0.0189018	NA	-1	1	58964.5	4.18928	0.6107	0.083	0.3063	0.0664207	0.127306	0.315498	0.392989	0.097786	0.0276753	0.00738007	0.0738007	0.0590406	0.0719557	0.0295203	0.0793358	0.0682657	0.00922509	0.0276753	0.0498155	0.0332103	0.0424354	0.0830258	0.00922509	0.0202952	0.0940959	0.0664207	0.0885609	0.0590406	3	1	4	10	7
Armme1_1_2911	jgi|Armme1_1|2911|g17438	VVVEPRAGKPANTRLKEFNIDLVNNALAPDGHLRSTVVANGTYPGPPILVNKNDILSITLNNDLVDTSMRVSTSLDLDGIFYTSENLWDEGSPFVTTCPLAPGNSFTYAVDLSEFGQTGTYWYHSQLSLQYLDIIQLGDWWHNSTLPMFEQFAATGIIPVSDSGTVNGVGRYNGGPEVDWSVINVKFGKRYRFRIINESARNVFTFSIDNHTMTVIEADGQELQPSVVDSIEMLAGQRYSVVVKADQRIGNYWINAPYVGGSPARNLNQNATLSRAILRYEGARKVDPTTPMTLGPVDGTPMVEGHLRPLHPEPAPPADVNITLEFVVTAGKAIWNVNGVSYLPPAVPTLMKVLDGAQTAADFNETENTFVLPANSTIQIEFPPNDDDDAHPIHMHGMD…	test	Armillaria mellea	NA	0.0210575	NA	-1	1	52614.6	4.82622	0.5875	0.0979	0.3146	0.0895833	0.110417	0.310417	0.397917	0.0916667	0.0354167	0.0229167	0.075	0.0770833	0.0583333	0.0270833	0.0770833	0.0895833	0.0270833	0.0291667	0.0395833	0.04375	0.0291667	0.0833333	0.00625	0.0229167	0.0666667	0.06875	0.06875	0.0520833	2	2	7	10	5
Armme1_1_3290	jgi|Armme1_1|3290|g17826	QIGPTGDLVISNVEVSPDGYSRTTALANGVVDGGLITGTKGDVFEINVVNNLTDNTILQSTSIHWHGLLQKGSGWADGPAFVNQCPIAKGNSFMYIFDSADQAGTFWYHSHLSTQYCDGLRGPFIIYDSDDPHADLYDVDDETTILSLSDWYHTPAKQLGFPTPDSILINGLGRWSEDPTSDLAVISVEQGTRYRXXXXLAVISVEQGTRYRFRMINMACDADFIFSIEGHNMTIIEVDGVNHVPYTVDEIQIYAASVGQRYSFVLGADQAVGNYWIRATPSVGTVGFAGIRATPSVGTVGFAGGINSAILRYSGAVDEEPETATITSVLKMNETELVPLENPGAPGSPEVGGVDYALNLAFAFTSAGTFTVNGAQFTAPTTPVLLQILSGAQSADDLL…	test	Armillaria mellea	NA	0.0188362	NA	-1	1	46010.7	4.4113	0.6523	0.0386	0.3091	0.0671296	0.108796	0.303241	0.428241	0.0925926	0.0277778	0.0138889	0.0717593	0.0578704	0.0717593	0.0277778	0.0787037	0.0763889	0.0115741	0.0347222	0.0439815	0.0416667	0.037037	0.0833333	0.00694444	0.0138889	0.0671296	0.0439815	0.111111	0.0787037	2	0	3	7	5
Armme1_1_3993	jgi|Armme1_1|3993|g18540	VAVSAPSKGGRKNLKEFTIDLVNKDLAPDGHLRSTIVANGTYPGPPILLNKNDMLSITLHNDLVDPSMRLSTSLDLDGIFFTTENLYHEGSPFVTTCPIGPGASYTYAVDLSEFGQTGTFWYHSQLSIQYIDGFRGPLIIYDPEDPLAHLYDVDDESTIIQLGDWWHNSTLPMLLQFEATGIIPVSDSGTVNGVGRFNGGPELDWSVVNVVPGKRYRFRIINESARNVFTFSIDKHSLTVIEADGAELTPSVVDSLDLLAGQRYSVVLHANQRVDNYWINAPYVGGSPLNNLNQNATLSRAILRYAGARRRDPTTPMTLGPVNGVALVEGNLRPLVPESAPPADVNMTLEFVNIAGKAIWNVNNVSYVPPVVPTLVKVIEGDVETADFNQTENTFILPA…	test	Armillaria mellea	NA	0.0291267	NA	-1	1	56512.1	4.80383	0.5581	0.0988	0.343	0.0930233	0.114341	0.300388	0.403101	0.0891473	0.0387597	0.0174419	0.0891473	0.0775194	0.0658915	0.0271318	0.0678295	0.0833333	0.0271318	0.0290698	0.0406977	0.0368217	0.0251938	0.0775194	0.00581395	0.0193798	0.0775194	0.0658915	0.0697674	0.0581395	2	2	8	9	5
Armme1_1_4923	jgi|Armme1_1|4923|g19478	KTHNFDLSIVNKVLAPDGFARSAIAPNGTFPGPTFKINKGDDVHIVTTNDLTDPGMRRSLSIHWHGFFQARTSVMDGPSFVNQCPIPPNNTFDYAFSSAQQSGNYWYHSHLSTQYCDGLRGAFIVYDPNDPLKHLYDVDDDSTIITLADWYHDLAPDAQNRFFQTGTVPIPDSGLINGVGRFNGGPLVPYSVITVEKGKRYRLRLIQIACRPFFTFSIDNHNITAMEFDGVEHDPVTVQNIDIYAAQRVSVILHADQPIDNYWIRAPPTGGAPAGNPNFNPDLTRAILRYKGAPDQEPTTNNTPGIKLDDADMHPIASEHPGKLGSAPPDVAYTLNIAQPNPPFFDINGISYISPSVPVLLQILSGAGQPQDFLPSIFLLPSNKIIEISIPGTGAHPFH…	test	Armillaria mellea	NA	0.0169897	NA	-1	1	55106	5.29969	0.6152	0.0802	0.3046	0.104208	0.104208	0.338677	0.350701	0.102204	0.0380762	0.00801603	0.0681363	0.1002	0.0801603	0.0420842	0.0561122	0.0681363	0.0240481	0.0300601	0.0581162	0.0240481	0.0400802	0.0541082	0.01002	0.0140281	0.0801603	0.0721443	0.0721443	0.0601202	3	1	8	7	5
Armme1_1_6166	jgi|Armme1_1|6166|g2290	FEVVGPTTGLEITNQYLAPDGFARSTTVAGGTFPGPLIQGVKGDRFQIDVKDSLHDKTMLQSTTVASNNYFHGSQPSNMLPGSTGTCPITTGSSFLYDFPVPDQAGTFWYHSHLSAQYCDGLRGPFVVYDGIDGVNDPHRALYDVDDESTIITLSDWYHLPTPAFLEQPGKKRFDSTLINGLGRYYKDPTSALTVISVEPMKRYRLRIISMSCDPNYIFAIDGHDLTIIEADGENTVPHTVNALRILAGQRYSAILNAKQPVDNYWIRAQPDTEAFGFNGTTFESSINSAILRYVGATEEEPTSTPETPVVLLKEANLHALEHPGAPGLPYPGGVDLVLNLTLGLDTTTGEFTINTVPYKPPSVPVLLQIMSGAQKAQDLLPEGSVYELPLNKTIEINL…	test	Armillaria mellea	NA	0.100985	NA	-1	1	55596.8	4.79763	0.6059	0.0765	0.3176	0.0921569	0.113725	0.319608	0.384314	0.0901961	0.0294118	0.0156863	0.0941176	0.0803922	0.0568627	0.0372549	0.0882353	0.0647059	0.0254902	0.0392157	0.0411765	0.0411765	0.0333333	0.0705882	0.00980392	0.00980392	0.072549	0.045098	0.0823529	0.0627451	6	1	5	10	4
Armme1_1_8898	jgi|Armme1_1|8898|g380	QRQGTIGPTGDLVISNGNVTPDGFSRVAALANSQIDGTLITANKGDIMQLNVVNNLSDNSILQSTTIGDIMQLNVVNNLSDNSILQSTTIHWHGLFQKGTGWADGPAFVNQCPIAKGDSFLYSFDTADQAGTFWYHSHLSTQYCDGLRGPLVIYDPNDPHADLYDVDDELAVVKVTQGTRYRIRMVNVGCDAAYTVSIENHLMTIIEVDGVNHVAYTVDEIQIFAGQRYSFVLNANQEVGNYWIRANPSVGTAGFADGINSAILRYDGADSVEPTTSTFTSVLQMNQTQLVPLENPGAPGTPEIGGVDYALNLAFAFTTAGTFTVNGAQFVPPTTPVLLQILSGAQSASDLLPQGSVYPLPANSTIEVSLPGGIVGGGHPFHLHGHTFDVVRSAGSTVY…	test	Armillaria mellea	NA	0.0354091	NA	-1	1	54549.9	4.56175	0.6	0.103	0.297	0.0732673	0.10099	0.324752	0.407921	0.0930693	0.0277228	0.00990099	0.0772277	0.0514851	0.0633663	0.0376238	0.0831683	0.0792079	0.00792079	0.0336634	0.0415842	0.0257426	0.0475248	0.0871287	0.00990099	0.0178218	0.0752475	0.0673267	0.0910891	0.0653465	3	1	3	10	6
Armme1_1_9966	jgi|Armme1_1|9966|g8683	GQVHYDLVRFSSVLAGFTSETLQFPGPLITAKRGDIITVNVKNELSNSNMRASTSINWSGLLQLGHPEFDGTSFVTQCPIAPNTSFTYTIDTGDQAGTFLYRSGLGIQYVDGLRGPLIIYDPKDPHLHLYDVDDNSTIFQLGEWYHGFSTDDFNIFQSTGSIPIYDAGLINGVGRMQGGPEVPFGVFNVVSGTRYRLRLISNAPRAVFGFFIDQHNLTVIEEDGVSIEPVEVEGLELYPGASTLQTAVQCFDFILTIHLYQVNDIRSYSPPIRAIVRYAGAPLEDATTSQANITLLKETQLRPLINPGSPGGPDAEPDVDITLNFTTGATVENPLDTWRINDIAYKDPSIPTLTQIMNNNDTFPENSHIIVLPANALVQMVMPLGEDGGGHPMHIHGTT…	test	Armillaria mellea	NA	0.0967695	NA	-1	1	56133.5	4.88295	0.5926	0.0916	0.3158	0.0916179	0.109162	0.321637	0.391813	0.08577	0.042885	0.0155945	0.079922	0.0721248	0.0818713	0.0311891	0.079922	0.0487329	0.0175439	0.0292398	0.0467836	0.0409357	0.0409357	0.0721248	0.0116959	0.00974659	0.0682261	0.0565302	0.0935673	0.0604288	3	4	6	9	4
Armost1_1012606	jgi|Armost1|1012606|gm1.2347_g	VTHNFDLSIVNTVLAPDGFSRTVIAPNGTFPGPTFKVNKGDDVHIVTTNALTDPGMRRSTSIHWHGFFQARTSVMDGPSFVNQCPIPPNNTFDYAFSTTQQSGNYWYHSHLSTQYCDGLRGAFIVYDPHDPLKHLYDVDDDSTIITLADWYHDLAPDAQNRFFQTGTVPIPDSGLINGVGRFNGGPLVPYSVITVEKGKRYRLRLIQIACRPFFTFSIDNHNITAMEFDGVEHDPVTVQNIDIYAAQRVSVILHADQPIDNYWIRAPPTGGAPAGNPNFNPDLTRAILRYKGAPDQEPTTNNTPGIKLDDADMHPIASQGPGKLGSGPPDVAYVLNIAQPNPPFFDINGISYISPSVPVLLQILSGAGQPQDFLPSEQIFLLPPNKTIEISIPGAGAHP…	test	Armillaria solidipes	NA	5e-09	NA	-1	1	55046	5.41922	0.5988	0.0918	0.3094	0.0998004	0.0958084	0.345309	0.357285	0.101796	0.0379242	0.00798403	0.0658683	0.101796	0.0738523	0.0419162	0.0678643	0.0678643	0.0199601	0.0299401	0.0578842	0.0199601	0.0439122	0.0638723	0.00998004	0.0139721	0.0758483	0.0678643	0.0778443	0.0538922	3	1	8	7	5
Armost1_1013444	jgi|Armost1|1013444|gm1.3185_g	AVPAYSDLHVVNRNIAPDGFNRSAVLMNGVFPGPLVFGYSGGRFRLNVINELTDNTMLRSTSIHWHGFFQKGTNWADGGSFVNQCPIIPQNSFLYDFSVPGQAGTFWYHSHLSTQYCDGLRGPMVVYDMLDPHRWRYDVDDESTIITLADWYHTPAPSAGRFPTAESTLINGLGRYAGGPKSSLAVINVRRGVRYRFRIVSLSCDPNYTFSIDGHTMTIIESDSVNTLPVDVDSLQIFAGQRYSFVLQANQPIGNYWIRANPNAGSTGFEGGLNSAILRYQNAPNVEPTTNQTTSTRPLSESSLVPLQNAGAPGQPVPGGADVNINLAMSFDPTTFDLKINGIKFQPPSVPVLLQIISGAQSAKDLLPSGSVYTLPSNKVIELSLPGMAVGGPHPFHLH…	test	Armillaria solidipes	NA	5e-09	NA	-1	1	54874.7	5.53569	0.6175	0.0618	0.3207	0.0916335	0.0876494	0.348606	0.370518	0.101594	0.0498008	0.0139442	0.0737052	0.0816733	0.0537849	0.0298805	0.0717131	0.059761	0.0119522	0.0358566	0.0478088	0.0258964	0.0338645	0.0836653	0.00996016	0.0179283	0.061753	0.0657371	0.0856574	0.0856574	4	2	4	9	7
Armost1_1013484	jgi|Armost1|1013484|gm1.3225_g	GQVHYDLVVGNAVASPDGFERKRVQLFSVLVGFTSETLQFPGPLITAKRGDIITVNVKNELSSPSMRASTSVNWSGLLQLGHPEFDGTSFVTQCPIAPNTSFTYTIDTGNQAGTFLYRSGLGIQYVDGLRGPLIIYDPKDPHLHLYDVDDDSTIFQLGEWYHGFSTDDFNTFQATGSIPIYDAGLINGVGRMQGGPEVPFGVFNVVSGTRYRLRLISNAPRAVFGFFIDQHNLTVIEEDGVSTEPVEVEGLELYPGVSTLLTARYSVVFAADQPVGNYWLRSFPRGGTQTKNPNLNATLSRAIVRYAGAPLEDPTTTQANITLLKETQLHPLINPGSPGGPDAEPDVDITLNFTTGATAENSLDTWRINDISYKDPSIPTLTQIMNNNDTFPKDSHIIA…	test	Armillaria solidipes	NA	0.0215178	NA	-1	1	56878.1	4.94126	0.5846	0.0923	0.3231	0.0942308	0.109615	0.321154	0.386538	0.0884615	0.0461538	0.0134615	0.0846154	0.0730769	0.0653846	0.0288462	0.0846154	0.0538462	0.0192308	0.0288462	0.0480769	0.0403846	0.0384615	0.0788462	0.00576923	0.0115385	0.0692308	0.0557692	0.0903846	0.0634615	3	4	6	9	4
Armost1_1014855	jgi|Armost1|1014855|gm1.4596_g	KIGPVGDLVIANVDVSPDGYTRMAALAGGTIDGELIVGQKGDDFVINVINNLNDSSIVQSTSIHWHGLFQRGTSTVVVIGCPISHNNSLYKFNAGDQAGTFGITHTYYYEGLLRPMIIYDSLDPHVGFYDVDDENAIVTLSDWNHVLTKTLKEPTSDTTLINGLDGADIQNYWIRANLNVGEAGYNNGINSAILRYSAADNAELKSSVSSGVLPLNETDLVPLENLGAPGFPEQGGVDYSLTLNMLYLDDVNRFTINGASFHPPPIPVLLQILSGAQAADKLLPAGSVYTLPPNSTIELSVLGTSVGHGHAFHLHGSFDVVRSAGSSTYNYENPVRSYVSSCLKWLRKQVLKVRRDVVRIGDIGANDVTIRFKTDNVGPWSLLASTLSFSVLRLLNPVT…	test	Armillaria solidipes	NA	0.457269	NA	-1	1	49341.7	4.75557	0.5969	0.1503	0.2527	0.0827887	0.104575	0.315904	0.416122	0.08061	0.0348584	0.00653595	0.108932	0.0522876	0.0631808	0.0239651	0.0697168	0.0653595	0.0239651	0.0392157	0.0283224	0.0348584	0.0196078	0.0849673	0.0108932	0.0130719	0.0697168	0.0653595	0.087146	0.0980392	2	1	8	9	3
Armost1_1062262	jgi|Armost1|1062262|MIX33741_329_96	LEALGSSGDLPIVNKKLAPDGFLRSTVLAGGTLPGPVISGVKGDRFQINVIDELKDHTMALDTSIHWHGIHQHGTNFEDGSTSVTQCPIAQNHSFLYDFHVPDQAGTFWYHSHLSVQYCDGEAGPFIVYDGEDGQNDPHRALYDVDDETTIVVLSDWYHYPTPALMAVSVTPDPDSTLINGMGRFFQDPTAPLFVMTVAPNKRYRLRLISVSCNAAFQFSIDGHNFTIIETDGINLQPITANSLLIFAAQRFSIILETNQPVGNYWIRANPNAGNPGFENGINSAVLRYQGANDSEPTTSIQQDIISPREVDLHPLESPGAPGEPFPGGADLVLNITLGFDSATNVFLMNGVQFVPPTVPVLLQILSGAQRAQDLLPKGSVYGLPLNKTIEVNLFGGQA…	test	Armillaria solidipes	NA	0.00415293	NA	-1	1	56535.5	4.68412	0.5841	0.0967	0.3191	0.0870406	0.11412	0.323017	0.377176	0.098646	0.0309478	0.0116054	0.0831721	0.0851064	0.0638298	0.0386847	0.0676983	0.0696325	0.0174081	0.032882	0.0541586	0.040619	0.0386847	0.0676983	0.00967118	0.0116054	0.073501	0.0599613	0.0812379	0.0618956	3	2	9	7	5
Armost1_1082799	jgi|Armost1|1082799|estExt_Genemark1.C_80322	ADVNINFDVANSGIAPDGFDRTGVIVNGVFPGPLIQAHKDDVLHITTNNFLTDPTMRRSYTIHWHGLFQMRTSSEDGPAFVNQCPVAPAHSYTYDIPLNGQPGTFWYHSHLASQYVDGLRGPLVIYDPDDPYLDMYDVDNADTVITLADWYHNPSIGLSEKYLQVNPFHEPIPDSGLINGKGRYVGGPTVDWARINVQPGLRYRFRIINTSGYSGYTFSIEGHSLTIIEVDGIYHEPLTVDAFDIYVGQRYSFIVTANQPVANYWVSAPMELQHSADNDNLDTNNVFAVLHYEGADDADPKSNKASLKQGNVLEEHLLVPLRNPEAPGGSNPADRVIDLHFTRTTNDATGHLEWTINDISYKSPDLPTLFNIMINGFTEENQFSVPEHTFVLAPNEVVE…	test	Armillaria solidipes	NA	0.00473331	NA	-1	0	56969.8	4.93734	0.5731	0.0936	0.3333	0.105263	0.120858	0.292398	0.376218	0.105263	0.0350877	0.00974659	0.0701754	0.0779727	0.0701754	0.0506823	0.0565302	0.0662768	0.0194932	0.0409357	0.0467836	0.0448343	0.0331384	0.0818713	0.00584795	0.0175439	0.0760234	0.0662768	0.0779727	0.0526316	5	2	4	10	5
Armost1_1090280	jgi|Armost1|1090280|estExt_Genemark1.C_710053	AIGPVANMQIVNANIAPDGFTRAATLAGGTFPGPLVTGNKGDRFRINVIDQLTDNTMLRSTSVHWHGLFQKGSSWADGPSFVNQCPIAANHSFLYDFTVPDQAGTFWYHSHLSTQYCDGLRGPMVVYDPLDPHRLRYDIDTEATVITLSDWYHTPALAAGPVPVFDATLINGKGRYAGGPTSDLFQLNVVRGLRYRLRLVAASCDPNWVFSIDSHNLTVIEADGVNTQPLVVDSVQIFAGQRYSLILNANQRIGNYWMRASPNLGTQGFQGGINSGVVHYVGAASGDPTSNQTTSVIPLLETNLHPLENPGAPGLPQAGGADITLNLALAFDITNFRFTVNGASFIPPTAPVLLQILSGANSAQNLLPSGSVYTLPPNKVIEISAPALAVGGPHPFHLH…	test	Armillaria solidipes	NA	0.006685	NA	-1	1	53351.2	5.45395	0.6	0.0848	0.3152	0.0828283	0.0787879	0.335354	0.408081	0.0949495	0.040404	0.00808081	0.0909091	0.0747475	0.0525253	0.0343434	0.0787879	0.0868687	0.00808081	0.030303	0.0464646	0.0161616	0.0424242	0.0787879	0.010101	0.0181818	0.0626263	0.0666667	0.0909091	0.0626263	3	1	6	9	7
Armost1_167402	jgi|Armost1|167402|CE167401_231	FEVVGPTTGLEITNQYLAPDGFTRSTTVAGGTFPGPLIQGVKGDRFQIDVKDSLHDKTMLQSTSVHWHGIFQRGTNFADGTSSVTQCPITTGSSFLYDFPVPDQAGTFWYHSHLSVQYCDGLRGPFVVYDGIDGVNDPHRALYDVDDESTIITLSDWYHLATPVLLEQPGKQRFNSTLINGLGRFHQDPTSALTVISVEPMKRYRLRIISMSCDPNYIFSIDGHDLTIIEADGENTVPHTVNAMRILAGQRYSAILHAKQPVDNYWIRAQPDTEAFGFNGTAFESGINSAILRYIGAPEGDPTSTQETPAVLLKEADLHALEHPGAPGLPYPGGADLVLNLTLGLNTTTGKFTINTVPFQPPSVPVLLQIMSGAQKAQDLLPQGSVYGLPLNKTIEINL…	test	Armillaria solidipes	NA	0.0084195	NA	-1	1	55630.9	4.97224	0.6078	0.0922	0.3	0.0941176	0.105882	0.317647	0.390196	0.0921569	0.0333333	0.0156863	0.0941176	0.0745098	0.0607843	0.0392157	0.0862745	0.0666667	0.0215686	0.0333333	0.0470588	0.0313725	0.0431373	0.0666667	0.00980392	0.0117647	0.0745098	0.0411765	0.0862745	0.0627451	4	1	6	11	4
Armost1_769261	jgi|Armost1|769261|CE769260_418	VAVSAPSKGGGKGKANLKEFTIDLVNNALAPDGHLRSTIVANGTYPGPPILVNKNDLLSITLHNDLVDPSMRLSTSLDLDGIFFTTENLYNEGSPFVTTCPIGPGASYTYGVDLSEFGQTGTFWYHSQLSIQYIDGFRGALIIYDPDDPLAHLYDVDDESTIIQLGDWWHNSTLPMLQQFEATGIIPVSDSGTVNGVGRFNGGPELDWSVINVVPGKRYRFRIINESARNVFTFSIDKHSLTVIEADGEELTPSVVDSVDLLAGQRYSVVLHANQRVDNYWVNAPFVGGSPLNNLNQNATLSRAILRYAGAPRRDPTAPMTLGPVNGVPLVEGNLRPLVPEPAPPADVNITLELVNIAGKAIWNVNNVSYVPPVVPTLVKVIEGDVEVADFNQTENTFV…	test	Armillaria solidipes	NA	0.00589747	NA	-1	1	56507.9	4.66639	0.553	0.0944	0.3526	0.0867052	0.115607	0.304432	0.406551	0.0867052	0.0346821	0.0115607	0.0905588	0.0809249	0.0655106	0.0250482	0.0635838	0.0809249	0.026975	0.026975	0.0404624	0.0404624	0.026975	0.0828516	0.00578035	0.0192678	0.0751445	0.0693642	0.0751445	0.0578035	2	2	8	9	5
Armost1_777650	jgi|Armost1|777650|CE777649_334	VVVEPRAGKPANSRLKEFTIDLVNNALAPDGHFRSTVVANGTYPGPPVLVNKNDILSITLNNDLVDTSMRVSTSLDLDGIFYTTENLWNEGSPFVTTCPLAPGNSFTYTVDLSEFGQTGTYWYHSQLSLQYLDGFRGPLIIYDPNDPLAHLYDVDDESTIIQLGDWWHNSTLPMFEQFAATGIIPVSDSGTVNGVGRYNGGPEVDWSVINVKFGKRYRFRIINESARNVFTFSIDNHTMTVIEADGQELQPSVVDSIEMLAGQRYSVVVKADQRIGNYWVNAPYVGGSPARNLNQNATLSRAILRYEGARKVDPTTPMTLGPVDGTPLVEGHLRPLHPEPAPPADVNITLEFVVTAGKAIWNVNGVSYLPPAVPTLMKVLDGATTAADFNETENTFVLP…	test	Armillaria solidipes	NA	0.00309129	NA	-1	1	56868.2	4.75438	0.5861	0.0851	0.3288	0.0909091	0.116054	0.311412	0.386847	0.0947776	0.040619	0.0193424	0.0754352	0.0773694	0.0580271	0.0270793	0.0831721	0.0812379	0.0232108	0.0309478	0.0425532	0.0444874	0.0270793	0.0831721	0.00580271	0.0212766	0.0715667	0.065764	0.0696325	0.0522244	2	2	7	10	5
Armost1_887760	jgi|Armost1|887760|e_gw1.18.24.1	AIGPVANMQIINANIAPDGFTRAATLASGTFPGPLVKGNKGDRFRINVIDGLTDNTMLRSTSIHWHGLFQKGSSWADGPSFVNQCPIAANHSFLYDFTVPDQAGTFWYHSHLSTQYCDGLRGLLVVYDPLDPHRLRYDIDTEATVITLSDWYHTPALAAGRVPVFDATLINGKGRYAGGPTSSLFQLNVVHGLRYRLRLVAASCDPNWIFSIDSHNLTVIEADGINTQPLVVDSVQIFAGQRYSLILNANQRIGNYWMRASPNVGTQGFQGGINSGVVHYVGAASGDPTSNQTTSVIPLLETNLHSLENPGAPGLPQAGGADITLNLALAFDFTNFRFTINGASFIPPTAPVLLQILSGANSAQNLLPSGSVYTLPPNKVIEISAPALAVGGPHPFHLH…	test	Armillaria solidipes	NA	0.0193074	NA	-1	1	53418.4	5.85467	0.5859	0.0869	0.3273	0.0888889	0.0747475	0.329293	0.412121	0.0949495	0.040404	0.00606061	0.0929293	0.0686869	0.0666667	0.0363636	0.0747475	0.0868687	0.0121212	0.030303	0.0464646	0.0141414	0.040404	0.0686869	0.010101	0.0181818	0.0606061	0.0666667	0.0909091	0.0686869	4	1	5	9	7
Armost1_895790	jgi|Armost1|895790|e_gw1.54.72.1	KIGPKGDLVISNVEVAPDGFSRVAALANGIVDSGLISGTKGDVFEINVVNNLTDSTTLQSTSIHWHGLFQKGSNWADGPAFINQCPIAKGDSFLYRFDSAGQAGTFWYHSHLSTQYCDGLRGPFIVYDPDDPHAHLYDVDNESTVLSLSDWYHSPAKQSKFPTPAATLINGLGRYNSNPTSDLSVISVVSGTRYRFRMISMACDASFTVSIQGHNMTIIEVDGVNHIPYTVDQIEIFAGQRYSFVLIADQPVNNYWIRTSPSTSSAGFTGGINSAILRYSGADMKEPETETTVSVLPMNETDLVPLENPGAPGGAEVGDVDYALNLAFSLISGGRFSVNGANFTPPTMPVLLQILSGAQNANDLLPSGSIYSLPSNATIEISMPGGAAGGGHPFHLHGH…	test	Armillaria solidipes	NA	0.00563031	NA	-1	1	53254.6	4.77308	0.5992	0.0688	0.332	0.0850202	0.105263	0.319838	0.392713	0.097166	0.0323887	0.0161943	0.0728745	0.0647773	0.062753	0.0323887	0.0688259	0.0708502	0.0202429	0.034413	0.0445344	0.0323887	0.0263158	0.0708502	0.0101215	0.0182186	0.0728745	0.0607287	0.0991903	0.0890688	4	1	4	11	6
Armost1_895942	jgi|Armost1|895942|e_gw1.55.5.1	QRQGTIGPTGDLVVSNGNVTPDGFERVAALANSQIDGSLITANKGDIIQINVVNNLSDDSILQSTTIHWHGLFQKGTGWADGPAFVNQCPIAKGDSFLYTFDTTDQAGTFWYHSHLSTQYCDGLRGPLIVYDPNDPHADLYDVDDDSTSILTLSDWYHTPAKQLGFPQPDSILINGLGRWSLGNLTQELAVVKVTQGTRYRIRMLNVGCDAAYTVTIENHLMTIIEVDGVNHVPYTVDEIQIFAGQRYSFVLNADQEVGNYWIRANPSVGTGGFADGINSAILRYDSADIVEPTTGTFTSVLQMNQTELVPLENPGAPGTPEIGGVDYALNLAFAFVTGTFTVNGAHFVPPTTPVLLQLLSGAQSASDLLPEGSVFPLPANSTIEISMPGGIVGGGHPF…	test	Armillaria solidipes	NA	0.00998639	NA	-1	1	53993.4	4.42386	0.6273	0.0762	0.2966	0.0701403	0.108216	0.324649	0.402806	0.0941884	0.0280561	0.00801603	0.0841683	0.0601202	0.0641283	0.0320641	0.0881764	0.0661323	0.01002	0.0320641	0.0420842	0.0300601	0.0440882	0.0841683	0.01002	0.0200401	0.0781563	0.0601202	0.0961924	0.0621242	3	1	4	11	7
Armost1_896879	jgi|Armost1|896879|e_gw1.62.140.1	QRQGTIGPVGDLVVSNGLVNPDGFERLAALANSQIDGSLITGNKGDVFQINVVNQLDNDTILQSTSIHWHGLFQKGTGWADGPPGVNQASICPIVKGDSFLYTFDSTDQAGTFWYHSHLSTQYCDGLRGPLVIYDPNDPHADLYDVDDDSTSILTLSDWYHTPAKQLTFPSPDAILINGIGRWSQDPTHDLAVVNVTKGTRYRIRMLNVGCDAAYTVSIDSHLMTIIEVDGVNHVPYTVDEIQIFAGQRYSFVLNADQDIGNYWIRANPSVGTLGFEGGINSAILRYNGAPDAEPGNVSFTSVLKMNETQLVPLENPGAPGSPVAGGVDVAKNLAFAFTSSATFTVNGFTFVPPTTPVLLQLLSGAQNANDLLPEGSVYPLPLNATVEISMPGGVIGGG…	test	Armillaria solidipes	NA	0.00606502	NA	-1	1	54349.8	4.50713	0.6036	0.0757	0.3207	0.0737052	0.105578	0.328685	0.396414	0.0956175	0.0278884	0.00796813	0.0796813	0.0697211	0.063745	0.0318725	0.0776892	0.0657371	0.0139442	0.0318725	0.0438247	0.0258964	0.0438247	0.0836653	0.00996016	0.0199203	0.0796813	0.0657371	0.0956175	0.061753	3	0	7	10	6
Armost1_897195	jgi|Armost1|897195|e_gw1.64.29.1	QIGPTGDLVISNVEVSPDGYSRTTALANGVVDGGLITGTKGDVFEINVVNNLTDNTILQSTSIHWHGLLQKGSGWADGPAFVNQCPIAKGDSFMYIFDSADQAGTFWYHSHLSTQYCDGLRGPFIIYDPDDPHAGLYDVDDETTILSLSDWYHTPAKQLGFPTPDSILINGLGRWSEDPTSDLAVISVEQGTRYRFRMINMACDADFIFSIEGHNMTIIEVDGVNHVPYTVDEIQIYAGQRYSFVLVADQAAGNYWIRATPSVGTVGFTGGINSAILRYAGAADEEPETATITSVLKMNETELVPLENPGAPGSPEVGGVDYALNLAFAFTSAGTFTVNGAQFTAPTTPVLLQILSGAQSADDLLPEGSVFPLPINSTIEISMPGGVVGGGHPFHLHGH…	test	Armillaria solidipes	NA	0.00165452	NA	-1	1	53241.4	4.25044	0.5972	0.0789	0.3239	0.0668016	0.123482	0.301619	0.408907	0.0991903	0.0263158	0.0121457	0.0728745	0.0607287	0.0708502	0.0303644	0.082996	0.0748988	0.0101215	0.034413	0.0445344	0.0404858	0.0303644	0.0769231	0.0101215	0.0202429	0.082996	0.0526316	0.101215	0.0647773	3	1	3	11	7
Armost1_934953	jgi|Armost1|934953|estExt_Genewise1Plus.C_120372	HRQGTIGPVGDLVISNGEVSPDGFKRYAVLANSQIDNTLIRGNKGDKFRINVVNELDNNTFVQSTSIHWHGLFQKGTAWADGPAFVNQCPIVTGDSFLYNFDSANQAGTFWYHSHLTTQYCDGLRGPFIIYDPHDPHAHLYDIDDDSTSILTLSDWYDTRAKLLGLPTGPNSTLINGLGRLNETSTHDLAVVKVKKGTRYRIRMINLGCEASFRFSIDNHTMTIIEVDGINHVPYTVEQMDIFSGQRYSFVLNANQKIGNYWIRANPSVGTRGYEGGINSAILRYNGADNVEPDTALLPRTPIMDESQLVPLENPGAPGLPEIGGVDVALNLAFNFSGPQDSGNFTINNYSFIPPTTPVLLQILSGAQKPDNLLPKGSIYSLPLNSTVEISMPGGIRNE…	test	Armillaria solidipes	NA	0.0283266	NA	-1	1	55523.2	5.53779	0.588	0.096	0.316	0.108	0.102	0.332	0.358	0.1	0.044	0.01	0.08	0.064	0.07	0.04	0.078	0.052	0.024	0.036	0.046	0.032	0.034	0.062	0.01	0.018	0.07	0.084	0.084	0.062	4	1	6	9	6
Armost1_960966	jgi|Armost1|960966|fgenesh1_kg.30_#_37_#_Locus4950v1rpkm32.27	TISTSGDLIISNVNVSPDGYNRTAAVAGGSVVGELITATTGDTLQINVVNNLDDDDILQSTSMHWHGIFQTNTTWADGVAFVSQCPIAKGNSFLYSFPTTGQAGTFWYHSHLATQYCDGIRGPLIIYDDDDPHASLYDVDDESTVLSLFDWYHAFAETLTLPTPDSSLFNGLGVWEGTSGDLAVVTVDSGTRYRFRLINMACDANFVFQIEGHNMTVIEVDGVNHEAYTVDEIQIFAGQRYSFVLTADQAVDNYWILFNPSVGTQGFTDNINSAILRYNGANETNPTEDAADVTSTNALDESNLVPLDLGVPGTATAGGVDDALNLAVAFGTDLTFTVNGESYTPPSVPVLLQILSGAEDVSSLLPSGSIYYVPKDSSVEVSIPAGVAGGPHPLHLHGH…	test	Armillaria solidipes	NA	0.00506149	NA	-1	1	53211.7	4.05003	0.5951	0.0729	0.332	0.0566802	0.133603	0.313765	0.396761	0.0991903	0.0222672	0.00607287	0.082996	0.048583	0.0546559	0.0303644	0.0910931	0.0769231	0.00404858	0.0364372	0.0404858	0.034413	0.0242915	0.0910931	0.0101215	0.0222672	0.0991903	0.0607287	0.0850202	0.0789474	3	1	3	14	5
Armost1_965011	jgi|Armost1|965011|fgenesh1_kg.62_#_72_#_Locus5091v1rpkm31.09	QRQGTIGPVGDLVVSNGNVNPDGFERLGALANSQIDGALITGNKGDIFQINVVNQLDNNTILQSTSIHWHGLFQKGTNWADGPAFVNQCPIVKGDSFLYTFDSTDQAGTFWYHSHLSTQYCDGLRGPFVIYDPDDPQADLYDVDDDSTSILTLSDWYHTPAKQLGFPAPDATLINGVGRWSEDLSHDLAIVNVEQGTRYRIRMINVGCDAAFTFSIESHLMTIIEVDGVNHVPYTVDEIQIFAGQRYSFVLNANQDVGNYWIRANPSVGTLGFEGGINSAILRYAGADSVEPDTASFTSVLPMNETDLVPLENPGAPGSPEAGGVDVALNLALAFTTSGVFTVNGAQFIPPTTPVLLQILSGARDANDLLPDGAVYPLPMNSTIEISIPGGVVGGGHPF…	test	Armillaria solidipes	NA	0.011071	NA	-1	1	54023.1	4.25982	0.5892	0.0822	0.3287	0.0681363	0.122244	0.310621	0.402806	0.0961924	0.0300601	0.00801603	0.0781563	0.0621242	0.0661323	0.0300601	0.0721443	0.0741483	0.00801603	0.0300601	0.0460922	0.0340681	0.0400802	0.0801603	0.01002	0.0200401	0.0881764	0.0681363	0.0961924	0.0581162	3	1	4	10	7
Armost1_965177	jgi|Armost1|965177|fgenesh1_kg.64_#_41_#_Locus4014v1rpkm43.46	LEVFGSSGDLHIVNKDIAPDGVTRSTVLAGGVFPGPLISGNKGDQFHINVINDLTDPSMGVSTSIHWHGIFQHGTNYEDGTSSVTQCPISPGHSFKYDFSVPQQAGTFWYHSHIGVQYCEGLRGPLVVYDGPNGVNDPYRALYDVDDETTIITLADWYHNTARQVADTLLPPLANSTLINGMGRFFEDPTSPLAVITVTPNKRYRFRVLSISCDPNFTFSIDGHNLTIIEVDGVNTQPLTVNSIQILAGQRFSVIFEAKQPVDNYWIRAMPNEAGPQGFQNGINSAILRYEGAPDTEPTTGQQSNTIPLREVDLHPLESPGAPGRPVPLGADVVLNFTLGFDGGLFFMNGVRFIPPSVPVLLQILSGTQRAQDLLPQGSVFGLPLGKVIEINFFGDHAL…	test	Armillaria solidipes	NA	0.0043635	NA	-1	1	55146.3	5.19221	0.5675	0.0952	0.3373	0.0992063	0.103175	0.313492	0.386905	0.0972222	0.0376984	0.00992064	0.077381	0.077381	0.0654762	0.0396825	0.0654762	0.0496032	0.0218254	0.0257937	0.0595238	0.0297619	0.0436508	0.0892857	0.00992064	0.0119048	0.0734127	0.0575397	0.0952381	0.0595238	3	1	6	11	5
Armost1_990547	jgi|Armost1|990547|fgenesh1_pm.57_#_16	LEVIGSSGDLHIVNRELAPDGVLRSTVLAGGTLPGPLISGVKGDRFQINVVDELTDHTMALDTSVHWHGIHQHGTNFEDGSASVSQCPIAQNNSFLYDFHVPDQAGTFWYHSHLAVQYCDGLAGPFIVYDGEDGKNDPHRALYDVDDETTIITLSDWYHDTTPALMATRVGPTPNSTLINGMGRFFEDPTAPLFVMTVAPNKRYRLRLISASCNAGLKFSIDGHNFTIIETDGINIQPITVNSLSILASQRFSVILETNQPVDNYWIRSEPSVGNRGFKNGINSAVLRYEGADDSEPTTSMQSDIVSIREVDLHPLESPGAPGEPVPGGADLVLNITLGFDANTSIFLMNGVQFVPPTVPVLLQILSGAQRAQDLLPKGSVYGLPLNKTIEINLFGGNA…	test	Armillaria solidipes	NA	0.00186998	NA	-1	1	55785.7	4.73949	0.6062	0.078	0.3158	0.0935673	0.118908	0.311891	0.389864	0.08577	0.0350877	0.0155945	0.08577	0.0721248	0.0662768	0.0409357	0.0740741	0.0643275	0.0175439	0.0272904	0.0467836	0.042885	0.0272904	0.0701754	0.00974659	0.0116959	0.0760234	0.0584795	0.0877193	0.0701754	4	2	5	10	5
Armost1_994590	jgi|Armost1|994590|estExt_fgenesh1_pm.C_90054	KTHRFPLSIDTKVIAPDGFARSAITPNGTFPGPTFKVNKGDDVHIVTTNNLADPGMRRSTSIHWHGFFQARTSVMDGPSFVNQCPIPPKSTFDYAFSTIGQSGNYWYHSHLSTQYCDGLRGAFIVYDPHDPLAHLYDVDDDSTIITLADWYHDLAPDAQNRFFQTGSVPIPDSGLINGVGRYNGGPLVPYSVIKVKRGKRYRLRLISISCRPFFTFSIDNHNISAMEFDGVEHVPVTVQNIDIYAAQRVSVILEANQPIGNYWIRAPPTGGNPAGNPNFNPDLTRAILQYEGAPDREPTTNNTPGIKLDDADMHPIAQEGPGKLGDGPPDVAYTLSITQPNPPFFDINGISYISPTVPVLLQILSGAAQPQDFLPSEQIFLLPPNKTIEISTPGAGAHP…	test	Armillaria solidipes	NA	0.00620005	NA	-1	1	55136	5.44537	0.5868	0.0818	0.3313	0.103792	0.0998004	0.343313	0.349301	0.103792	0.0419162	0.00798403	0.0638723	0.103792	0.0758483	0.0399202	0.0658683	0.0658683	0.0219561	0.0339321	0.0558882	0.0219561	0.0379242	0.0578842	0.00998004	0.0139721	0.0778443	0.0638723	0.0778443	0.0618762	3	1	8	7	5
Armosto1_252544	jgi|Armosto1|252544|mRNA_AROS_12576_AROS_12576	VVVEPRAGKPANSRLKEFTIDLVNNALAPDGHLRSTVVANGTYPGPPVLVNKNDILSITLNNDLVDTSMRVSTSLDLDGIFYTTENLWNEGSPFVTTCPLAPGNSFTYTVDLSEFGQTGTYWYHSQLSLQYLDTETNNPDPNDPLAHLYDVDDESTIIQLGDWWHNSTLPMFEQFAATGIIPVSDSGTVNGVGRYNGGPEVDWSVINVKFGKRYRFRIINESARNVFTFSIDNHTMTVIEADGQELQPSVVDSIEMLAGQRYSVVVKADQRIGNYWVNAPYVGGSPARNLNQNATLSRAILRYEGARRVDPTTPMTLGPVDGTPMVEGHLRPLHPEPAPPADVNITLEFVVTAGKAIWNVNGVSYLPPAVPTLMKVLDGATTAADFNETENTFVLPANS…	test	Armillaria ostoyae	NA	0.0123486	NA	-1	1	50906.3	4.68799	0.5927	0.0517	0.3556	0.0905172	0.12069	0.323276	0.37931	0.0862069	0.0452586	0.0193966	0.0711207	0.075431	0.0560345	0.0215517	0.0883621	0.0711207	0.0237069	0.0301724	0.0387931	0.0474138	0.0237069	0.0905172	0.00215517	0.0172414	0.0732759	0.075431	0.0711207	0.0581897	1	2	6	6	3
Armosto1_253375	jgi|Armosto1|253375|mRNA_AROS_13394_AROS_13394	AVPAYSDLHVVNRNIAPDGFNRSAVLMNGVFPGPLVFGYSGGRFRLNVINELTDNTMLRSTSIHWHGFFQKGTNWADGGSFVNQCPIIPQNSFLYDFSVPGQAGTFWYHSHLSTQYCDGLRGPMVVYDMLDPHRWRYDVDDESTIITLADWYHTPAPSAGRFPTAESTLINGLGRYAGGPKSSLAVINVRRGVRYRFRIVSLSCDPNYTFSIDGHTMTIIESDSVNTLPVDVDSLQIFAGQRYSFVLQANQPIGNYWIRANPNAGSTDFEGGLNSAILRYQNAPNVEPTTNQTTSTRPLSESSLVPLQNAGAPGQPVPGGADVNINLAMSFDPTTFDLKINGIKFKPPSVPVLLQIISGAQSAKDLLPSGSVYTLPSNKVIELSLPGMAVGGPHPFHLH…	test	Armillaria ostoyae	NA	0.00318413	NA	-1	1	54932.8	5.53853	0.6235	0.0578	0.3187	0.0936255	0.0896414	0.346614	0.368526	0.101594	0.0498008	0.0139442	0.0737052	0.0816733	0.0537849	0.0298805	0.0717131	0.059761	0.0139442	0.0358566	0.0478088	0.0258964	0.0318725	0.0836653	0.00996016	0.0179283	0.063745	0.0657371	0.0836653	0.0856574	4	2	4	9	7
Armosto1_253419	jgi|Armosto1|253419|mRNA_AROS_13438_AROS_13438	GQVHYDLVVGNAVASPDSFERKRVQLLHALICFLTRRVSSVLAGFTSETLQFPGPLITAKRGDIITVNVKNELSSPNMRASTSINWSGLLQLGHPEFDGTSFVTQCPIAPNTSFTYTIDTGNQAGTFLYRSGLGIQYVDGLRGPLIIYDPKDPHLHLYDVDDDSTIFQLGEWYHGFSTDDFNTFQATGSIPIYDAGLINGVGRMQGGPEVLFGVFNVVSGTRYRLRLISNAPRAVFGFFIDQHNLTVIEEDGVSTEPVEVEGLELYPGVSTLLTVRYSVVFAADQPVGNYWLRSFPRGGTQTKNPNCLAIVRYAGAPLEDPTTSQANITLLKETQLHPLINPGSPGGPDAEPDVNITLNFTTGATAENPLDTWRINDISYKDPSIPTLTQIMNNNDIFP…	test	Armillaria ostoyae	NA	0.0162431	NA	-1	1	59843.7	5.16333	0.5712	0.0985	0.3303	0.0985401	0.105839	0.321168	0.390511	0.0839416	0.0474453	0.0127737	0.0875912	0.0748175	0.0656934	0.0310219	0.0784672	0.0565693	0.020073	0.0273723	0.0456204	0.0419708	0.0364963	0.0766423	0.0127737	0.0109489	0.0638686	0.0583942	0.0912409	0.060219	3	4	6	9	4
Armosto1_254474	jgi|Armosto1|254474|mRNA_AROS_14493_AROS_14493	FEVVGPTTGLEITNQYLAPDGFTRSTTVAGGTFPGPLIQGVKGDRFQIDVKDSLHDKTMLQSTSVHWHGIFQRGTNFADGTSSVTQCPITTGSSFLYDFPVPDQAGTFWYHSHLSVQYCDGLRGPFVVYDGIDGVNDPHRDLYDVDDESTIITLSDWYHLPTPVLLEQPGKQRFNSTLINGLGRFYQDPTSALTVISVEPMKRYRLRIISMSCDPNYIFSIDGHDLTIIEADGENTVPHTVNAMRILAGQRYSAILHAKQPVDNYWIRAQPDTEAFGFNGTAFESGINSAILRYVGAPEGDPTSTQETPVVLLKEADLHALEHPGAPGLPYPGGADLVLNLTLGLNTTTGKFTINTVPFQPPSVPVLLQIMSGAQKAQDLLPQGSVYGLPLNKTIEINL…	test	Armillaria ostoyae	NA	0.00651744	NA	-1	1	55796.1	4.88016	0.598	0.0843	0.3176	0.0921569	0.107843	0.321569	0.386275	0.0921569	0.0333333	0.0176471	0.0941176	0.0764706	0.0588235	0.0372549	0.0862745	0.0568627	0.0215686	0.0352941	0.045098	0.0313725	0.0431373	0.072549	0.00980392	0.0117647	0.0764706	0.0431373	0.0862745	0.0627451	4	1	6	11	4
Armosto1_254704	jgi|Armosto1|254704|mRNA_AROS_14723_AROS_14723	VAVSAPSKGGGKGKANLKEFTIDLVNNVLAPDGHLRSTIVANGTYPGPPILVNKNDLLSITLHNDLVDPSMRLSTSLDLDGIFFTTENLYNEGSPFVTTCPIGPGASYTYDVDLSEFGQTGTFWYHSQLSIQYIDGFRGALIIYDPDDPLAHLYDVDDESTIIQLGDWWHNSTLPMLQQFEATGIIPVSDSGTVNGVGRFNGGPELDWSVINVVPGKRYRFRIINESARNVFTFSIDKHSLTVIEADGEELTPSVVDSIDLLAGQRYSVVLHANQRVDNYWVNAPFVGGSPLNNLNQNATLSRAILRYAGAPRRDPTAPMTLGPVNGVPLVEGNLRPLVPEPAPPADVNITLEFVNIAGKAIWNVNNVSYVPPVVPTLVKVIEGDVEVADFNQTENTFV…	test	Armillaria ostoyae	NA	0.00184008	NA	-1	1	55386.6	4.55987	0.565	0.1004	0.3346	0.0826772	0.11811	0.307087	0.403543	0.0885827	0.0314961	0.011811	0.0885827	0.0807087	0.0669291	0.0255906	0.0629921	0.0787402	0.0255906	0.0275591	0.0413386	0.0413386	0.0275591	0.0846457	0.00590551	0.019685	0.0767717	0.0708661	0.0728346	0.0590551	2	2	8	9	5
Armosto1_256678	jgi|Armosto1|256678|mRNA_AROS_16697_AROS_16697	QIGPTGDLVISNVEVSPDGYSRTTALANGVVDGGLITGTKGNVFEINVVNNLTDNTILQSTSIHWHGLLQKGSGWADGPAFVNQCPIAKGDSFMYIFDSADQAGTFWYHSHLSTQYCDGLRGPFIIYDPDDPHAGLYDVDDETTILSLSDWYHTPAKQLGFPTPDSILINGLGRWSEDPTSDLAVISVEQGTRYRFRMINMACDADFIFSIEGHNMTIIEVDGVNHVPYTVDEIQIYAGQRYSFVLAADQAAGNYWIRATPSVGTVGFTGGINSAILRYAGAADEEPETATITSVLKMNETELVPLENPGAPGSPEVGGVDYALNLAFAFTSAGTFTVNGAQFTAPTTPVLLQILSGAQSADDLLPEGSVFPLPINSTIEISMPGGVVGGGHPFHLHGH…	test	Armillaria ostoyae	NA	0.00165423	NA	-1	1	53212.4	4.26869	0.5951	0.0729	0.332	0.0668016	0.121457	0.303644	0.408907	0.0991903	0.0263158	0.0121457	0.0728745	0.0607287	0.0708502	0.0303644	0.082996	0.0769231	0.0101215	0.034413	0.0445344	0.0404858	0.0303644	0.0748988	0.0101215	0.0202429	0.0809717	0.0546559	0.101215	0.0647773	3	1	3	11	7
Armosto1_256681	jgi|Armosto1|256681|mRNA_AROS_16700_AROS_16700	LEVFGSSGDLHVVNKDIAPDGVTRSTVLAGGVFPGPLISGNKGDQFHINVINDLTDPTMGVSTSIHWHGIFQHGTNYEDGTSSVTQCPISPGHSFKYDFSVPQQAGTFWYHSHIGVQYCEGLRGPLVVYDGPNGVNDPYRALYDVDDETTIITLADWYHNTARQVADTLLPPLANSTLINGMGRFFEDPTSPLAVITVTPNKRYRFRLLSISCDPNFTFSIDGHNLTIIEVDGVNTQPLTVNSIQILAGQRFSVIFEAKQPVDNYWIRAMPNEAGPQGFKNGINSAILRYEGAPDAEPTTGQQSNTIPFREVDLHPLESPGAPGRPVPLGADVVLNFTLGFDGGLFFMNGVRFIPPSVPVLLQILSGTQRAQDLLPQGSVFGLPLGKVIEINFFGDAAL…	test	Armillaria ostoyae	NA	0.00774896	NA	-1	1	55098.3	5.20147	0.5754	0.0853	0.3393	0.0992063	0.103175	0.309524	0.388889	0.0992063	0.0376984	0.00992064	0.077381	0.077381	0.0634921	0.0376984	0.0654762	0.0535714	0.0238095	0.0257937	0.0615079	0.0297619	0.0416667	0.0892857	0.00992064	0.0119048	0.0734127	0.0575397	0.0952381	0.0575397	3	1	6	11	5
Armosto1_256864	jgi|Armosto1|256864|mRNA_AROS_02569_AROS_02569	KIGPKGDLVISNVEVAPDGFSRVAALANGIVDSGLISGTKGDVFEINVVNDLTDSTTLQSTSIHWHGLFQKGSNWADGPAFINQCPIAKGDSFLYRFDSAGQAGTFWYHSHLSTQYCDGLRGPFIIYDPDDPHAHLYDVDNESTVLSLSDWYHSPAKQSKFPTPAATLINGLDRYNSNPTSDLSVISVVSGTRYRFRMISMACDASFTVSIQGHNMTIIEVDGVNHIPYTVDQIEIFAGQRYSFVLIADQPVNNYWIRTSPSTGSTGFTGGINSAILRYSDADMKEPETETTVSVLPMNETDLVPLENPGAPGGAEVGDVDYALNLAFSLISGGRFSVNGANFTPPTMPVLLQILSGAQNANDLLPSGSIYSLPSNATIEISMPGGAAGGGHPFHLHGH…	test	Armillaria ostoyae	NA	0.00835804	NA	-1	1	53385.7	4.66525	0.6032	0.0607	0.336	0.0850202	0.111336	0.317814	0.388664	0.097166	0.0323887	0.0161943	0.0728745	0.0647773	0.0647773	0.0323887	0.0708502	0.0688259	0.0202429	0.034413	0.0445344	0.0323887	0.0263158	0.0688259	0.0101215	0.0182186	0.0789474	0.0587045	0.097166	0.0870445	3	1	4	11	6
Armosto1_257088	jgi|Armosto1|257088|mRNA_AROS_02793_AROS_02793	KIGPTGDLVIANSEIAPDGYSRIAALANGVLDGALIRPFVIYDPNDPHSDLYDVDDESTILTLSDWYHIPAKEVEFPSPDSTLINGLGRWSKNPTSDLAVITVEQGKRYRFRMIDMACDSAFTFAIEGHAMFATSPDFIGNVIDSLPIRTIIEVDGVNHQPYTVDQIQIFAGQRYSFVLNANQEVDNYWVRALPSVGTSGYTKGINSAILRYSGAAEAEPATATISSVLKMNETELVPLENPGAPGTPEVGGVDYALNLAFAFTSAGTFTVNGAQFTAPSTPVLLQILSGAKSAGDLLPSGSVFPLPSNSTIELSMPGGVVGGGHPFHLHGHTFDVVRSAGSSVYNYKNPVRRDVVNIGTKGDNVTIRFRTDNPGPWFLHCHIDWHLEAGLAVVFAEDT…	test	Armillaria ostoyae	NA	0.0141918	NA	-1	1	46052.9	4.61387	0.6183	0.0749	0.3068	0.0843091	0.117096	0.30445	0.400468	0.0936768	0.0351288	0.0140515	0.0749415	0.0725995	0.0655738	0.0257611	0.0655738	0.0843091	0.0234192	0.0327869	0.0444965	0.0444965	0.0210773	0.0772834	0.00702576	0.0163934	0.0725995	0.0515222	0.0843091	0.0866511	2	2	1	8	6
Armosto1_259993	jgi|Armosto1|259993|mRNA_AROS_18249_AROS_18249	QRQGTIGPVGDLVVSNGLVNPDGFERLAALANSQIDGSLITGNKGDVFQINVVNQLDNDTILQSTSIHWHGLFQKGTGWADGPPGVNQASICPIVKGDSFLYTFDSTDQAGTFWYHSHLSTQYCDGLRGPLVIYDPNDPHADLYDVDDDSTSILTLSDWYHTPAKQLTFPSPDAILINGMGRWSQDPTHDLAVVNVTKGTRYRIRMLNVGCDAAYTVSIDSHLMTIIEVDGVNHVPYTVDEIQIFAGQRYSFVLNADQEIGNYWIRANPSVGTSGFEGGINSAILRYNGAADAEPGTVSFTSVLSMNETQLVPLENPGAPGSPVAGGVDVAKNLAFAFTSSGTFTINGFTFVPPTTPVLLQLLSGAQNANDLLPEGSVYPLPLNATVEISMPGGVIGGG…	test	Armillaria ostoyae	NA	0.00329625	NA	-1	1	54261.6	4.47768	0.6155	0.0777	0.3068	0.0717131	0.105578	0.330677	0.396414	0.0956175	0.0278884	0.00996016	0.0776892	0.0677291	0.061753	0.0318725	0.0796813	0.0657371	0.0119522	0.0318725	0.0438247	0.0278884	0.0438247	0.0836653	0.00996016	0.0199203	0.0776892	0.063745	0.0976096	0.0657371	3	0	7	10	6
Armosto1_260042	jgi|Armosto1|260042|mRNA_AROS_18298_AROS_18298	QRQGTIGPVGDLVVSNGNVNPDGFERLGALANSQIDGALITGNKGDIFQINVVNQLDNNTILQSTSIHWHGLFQKGTNWADGPAFVNQCPIVKGDSFLYTFDSTDQAGTFWYHSHLCTDFLTSLLHVLEKMVIIPLATQYCDGLRGPFIIYDPDDPQADLYDVDDDSTSILTLSDWYHTPAKQLGFPAPDATLINGVGRWSEDLSHDLAIVNVDQGTRYRIRMINVGCDAAFTFSIESHLMTIIEVDGVNHVPYTVDEIQIFAGQRYSFVLNANKDIGNYWIRANPSVGTLGFEGGINSAILRYAGADSVEPDTASFTSVLPMNETDLVPLENPGAPGSPEAGGVDVALNLALAFTTSGVFTVNGAQFIPPTTPVLLQILSGARDANDLLPEGAVYPLP…	test	Armillaria ostoyae	NA	0.00391333	NA	-1	1	56317	4.31603	0.5896	0.0848	0.3256	0.0712909	0.121387	0.304432	0.408478	0.0944123	0.0289017	0.00963391	0.0847784	0.061657	0.0693642	0.0308285	0.0732177	0.0712909	0.0115607	0.0289017	0.0462428	0.0346821	0.0366089	0.0809249	0.0115607	0.0192678	0.0867052	0.0655106	0.0924855	0.0558767	3	1	3	11	7
Armosto1_261075	jgi|Armosto1|261075|mRNA_AROS_04477_AROS_04477	TISTSGDLIISNVDVSPDGYNRTAAVAGGSVVGELITATTGDTLQINVVNNLDDDDILQSTSIHWHGIFQTNTTWADGVAFVSQCPIAKGNSFLYSFPTTGQAGTFWYHSHLATQYCDGIRGPLIIYDDDDPHASLYDVDDESTVLSLFDWYHAFAETLTLPTPDSSLFNGLGVWEGTSGDLAVVTVDSGTRTVIEVDGVNHEAYTVDEIQIFAGQRYSFVLTADQAVDNYWILFNPSVGTQGFTDNINSAILRYNGANETNPTEDAADVTSTNALDESNLVPLDLGVPGTATAGGVDDALNLAVAFGTDLTFTVNGESYTPPSVPVLLQILSGAEDVSSLLPSGSIYYVPKDSSVEVSIPAGVAGGPHPIHLHGHNFDVVRAAGSDTYNYDNPVRRDV…	test	Armillaria ostoyae	NA	0.00154547	NA	-1	1	50394.4	4.05003	0.586	0.087	0.327	0.0530786	0.138004	0.316348	0.397028	0.0955414	0.0191083	0	0.0828025	0.0509554	0.0573248	0.029724	0.0955414	0.0785563	0.00424628	0.0360934	0.0360934	0.0339703	0.0233546	0.0912951	0.00849257	0.0233546	0.104034	0.0552017	0.0870488	0.0828025	3	1	3	14	5
Armosto1_263533	jgi|Armosto1|263533|mRNA_AROS_19944_AROS_19944	AIGPVANMQIVNANIAPDGFTRAATLAGGTFPGPLVKGNKGDRFRINIIDRLTDNTMLRSTSIHWHGLFQKGSSWADGPSFVNQCPIAANHSFLYDFTVPDQAGTFWYHSHLSTQYCDGLWGPLVIYDPLDPHRLRYDIDTEATVITLSDWYHTPALALAGQAPVFDATLINGKGRYTGGPTSDLFQLNIVRRLRYRLRLVAASCDPNWVFSIDSHNLTIIEADGINTQPLVVDSVQIFAGQRYSLILNANQRIGNYWMHASPNFRTQGFQGGINLGVVHYFVAASGDLTSNQTMSVIPLLEMNLHPLENPGAPGLPQAGRADIMLNLALAFDFNNFRFTVNGASFTPPTAPVLLQILSGDNSAQNLLPSGSVYTLPPNKVIEISVPALALGGPHPFHL…	test	Armillaria ostoyae	NA	0.0581051	NA	-1	1	54301.7	5.74241	0.6169	0.0685	0.3145	0.0907258	0.078629	0.322581	0.405242	0.102823	0.0403226	0.0141129	0.0987903	0.0705645	0.0665323	0.0383065	0.0685484	0.0826613	0.0120968	0.0302419	0.0524194	0.0141129	0.0423387	0.0604839	0.0120968	0.0201613	0.0645161	0.0685484	0.0826613	0.0604839	3	1	6	9	7
Armosto1_264507	jgi|Armosto1|264507|mRNA_AROS_06483_AROS_06483	LKVLGSSGDLPIVNKNLAPDGFLRSTVLAGGTLPGPVISGGDRFQINVIDELKNHTMALDTSIHWHGIHQHGTNFEDGSTSVTQCPIAQNHSFLYDFHVPDQAGTFWYHSHLSVQYCDGEAGPFIVYDGEDGQNDPHRALYDVDDETTIVVLSDWYHYPTPALMAVSVTPDPDSTLINGMGRFFQDPTAPLFVMTVAPNKRYRLRLISVSCNAAFQFSIDGHNFTIIETDGINLQPITANSLLIFAAQRFSIILETNQPVGNYWIRANPNAGNPGFENGINSAVLRYQGADDSEPTTSIQQDIVSPREVDLHPLESPGAPGEPFPGGADLVLNITLGFDGATNVFLMNGVQFVPPTVPVLLQILSGAQRAQDLLPKGSVYGLPLNKTIEINLFGGQAID…	test	Armillaria ostoyae	NA	0.00944729	NA	-1	1	55369.2	4.62171	0.5976	0.0966	0.3057	0.0828402	0.112426	0.325444	0.380671	0.0986193	0.0315582	0.0118343	0.0828402	0.086785	0.0650888	0.035503	0.0670611	0.0710059	0.0157791	0.0335306	0.0532544	0.0374753	0.0394477	0.0690335	0.00986193	0.0118343	0.0749507	0.061144	0.0808679	0.061144	2	1	9	5	4
Armosto1_265198	jgi|Armosto1|265198|mRNA_AROS_07174_AROS_07174	ADVNINFDVANSVIAPDGFDRTGVIVNGVFPGPLIQAHKDDVLHITTNNFLTDPTMRYRVISLLCYGSRLTLLSCAVLGVVIQFIGTFQMRTSSEDGPAFVNQCPVAPAHSYTYDSENIVLFIISRRFSIIAPPRITIRGRPSRALGNLRCVKFSSEHHSFKSLNKNPDPDDPYLDMYDVDNADTVITLADWYHNPSIGLSEKYLQVNPFHEPIPDSGLINGKGRYVGGPTVDWARINVQPGLRYRFRIINTSGYSGYTFSIEGHSLTIIEVDGIYHEPLTVDAFDIYVGQRYSFIVTANQPVANYWVSAPMELQHSSDNDNLDTNNVFAVLHYEGADDGDPKSNKASLKQGNVLEEHLLVPLRNPEAPGGSNPADRVIDLHFTRTTNDATGHLEWTIN…	test	Armillaria ostoyae	NA	0.0698087	NA	-1	0	61724.6	5.14782	0.5925	0.0862	0.3214	0.10772	0.114901	0.29982	0.38061	0.0969479	0.0412926	0.00897666	0.0807899	0.0736086	0.0736086	0.043088	0.05386	0.0610413	0.0233393	0.0359066	0.048474	0.0448833	0.0287253	0.0843806	0.010772	0.0125673	0.070018	0.0682226	0.0718133	0.064632	6	2	4	8	5
Armosto1_265645	jgi|Armosto1|265645|mRNA_AROS_20610_AROS_20610	QRQGTIGPTGDLVVSNGNVAPDGFERVAALANSQIDGSLITANKGDIIQINVVNNLSDDSILQSTTIHWHGLFQKGTGWADGPAFVNQCPIAKGDSFLYTFDTTDQAGTFWYHSHLSTQYCDGLRGPLIVYDPNDPHADLYDVDDDSTSILTLSDWYHTPAKQLGFPQPDSILINGLGRWSLGDLTQELAVVNVTQGTRYRIRMLNVGCDAAYTVTIENHLMTIIEVDGVNHVPYTVDEIQIFAGQRYSFVLNADQEVGNYWIRANPSVGTGGFADGINSAILRYDGADIVEPTTGTFTSVLQMNQTELVPLENPGAPGTPEIGGVDYALNLAFAFTTAGTFTVNGAHFVPPTTPVLLQLLSGAQSASDLLPEGSVFPLPANSTIEISMPGGIVGGGHP…	test	Armillaria ostoyae	NA	0.00174384	NA	-1	1	54023.3	4.35133	0.634	0.07	0.296	0.068	0.112	0.322	0.404	0.094	0.028	0.008	0.084	0.06	0.064	0.032	0.088	0.07	0.008	0.032	0.042	0.032	0.044	0.08	0.01	0.02	0.08	0.06	0.098	0.06	3	1	4	11	7
Armosto1_266451	jgi|Armosto1|266451|mRNA_AROS_21416_AROS_21416	AIGPVADMQIVNANIAPDGFTRAATLAGGTFPGPLVTGNKGDRFRINVIDRLTDNTMLRSTSIHWHGLFQKGSSWADGPSFVNQCPIAANHSFPYDFSVPDQAGTFWYHSHLSTQYCDGLRGPMVVYDPLDPHRLRYDIDTEATVITLSDWYHTPALAAGPVPVFDATLINGKGRYAGGPTSDLFQLNVVPGLRYRLRLVAASCDPNWVFSIDSHNLTVIEADGVNTQPLVVDSVQIFAGQRYSLILNANQRIGNYWMRASPNLGTQGFQGGINSGVVHYVGAASGDPTSNQTTSVIPLLETNLHPLENPGAPGLPQAGGADITLNLALAFDITNFRFTVNGASFIPPTAPVLLQILSGATSAQNLLPSGSVYTLPPNKVIEISAPALAVGGPHPFHLH…	test	Armillaria ostoyae	NA	0.00844035	NA	-1	1	53244	5.36795	0.5899	0.0808	0.3293	0.0828283	0.0808081	0.335354	0.408081	0.0929293	0.040404	0.00808081	0.0888889	0.0787879	0.0545455	0.0343434	0.0787879	0.0868687	0.00808081	0.030303	0.0444444	0.0161616	0.040404	0.0787879	0.010101	0.0181818	0.0646465	0.0626263	0.0909091	0.0646465	3	1	6	9	7
Armosto1_268395	jgi|Armosto1|268395|mRNA_AROS_08871_AROS_08871	VTHNFDLSIVNTVLAPDGFSRTVIAPNGTFPGPTFKVNKGDDVHIVTTNALTDPGMRRSTSIHWHGFFQARTSVMDGPSFVNQCPIPPNNTFDYAFSTTQQSGNYWYHSHLSTQYCDGLRGAFIVYDPHDPLKYLYDVDDDSTIITLADWYHDLAPDAQNRFFQTGTVPIPDSGLINGVGRFNGGPLVPYSVITVEKGKRYRLRLIQIACRPFFTFSIDNHNITAMEFDGVEHDPVTVQNIDIYAAQRVSVILHADQPIDNYWIRAPPTGGAPAGNPNFNPDLTRAILRYKGAPDQEPTTNNTPGIKLDDADMHPIASQGPGKLGSGPPDVAYVLNIAQPNPPFFDINGISYISPSVPVLLQILSGAGQPQDFLPSEQIFLLPPNKTIEISIPGAGAHP…	test	Armillaria ostoyae	NA	0.00167116	NA	-1	1	55072	5.36039	0.5968	0.0898	0.3134	0.0978044	0.0958084	0.345309	0.357285	0.103792	0.0379242	0.00798403	0.0658683	0.101796	0.0738523	0.0399202	0.0678643	0.0678643	0.0199601	0.0319361	0.0578842	0.0199601	0.0439122	0.0638723	0.00998004	0.0139721	0.0758483	0.0678643	0.0778443	0.0538922	3	1	8	7	5
Armosto1_271928	jgi|Armosto1|271928|mRNA_AROS_11794_AROS_11794	KTHRFPLSIDTKVIAPDGFARSAITPNGTFPGPTFKVNKGDDVHIVTTNNLADPGMRRSTSIHWHGFFQARTSVMDGPSFVNQCPIPPKSTFDYAFSTIGQSGNYWYHSHLSTQYCDGLRGAFIVYDPHDPLAHLYDVDDDSTIITLADWYHDLAPDAQNRFFQTGSVPIPDSGLINGVGRYNGGPLVPYSVIKVKRGKRYRLRLISISCRPFFTFSIDNHNISAMEFDGVEHDPVTVQNIDIYAAQRVSVILEANQPIGNYWIRAPPTGGNPAGNPNFNPDLTRAILQYEGAPDREPTTNNTPGIKLDDADMHPIAQEWPGKLGDGPPDVAYTLSITQPNPPFFDINGISYISPTVPVLLQILSGAAQPQDFLPSEQVSLAHHDYVFIVLKPELGLIR…	test	Armillaria ostoyae	NA	0.0528872	NA	-1	1	59087.3	5.375	0.5951	0.0784	0.3265	0.102612	0.100746	0.343284	0.354478	0.0988806	0.0429104	0.00746269	0.0690299	0.0932836	0.0746269	0.0391791	0.0615672	0.0690299	0.0205224	0.0335821	0.0466418	0.0223881	0.0410448	0.0671642	0.00932836	0.0186567	0.0783582	0.0597015	0.0671642	0.0783582	2	1	8	8	5
Armosto1_272291	jgi|Armosto1|272291|mRNA_AROS_12157_AROS_12157	HRQGTIGPVGDLVISNGKVSPDGFKRYAVLANSQIDNTLIRGNKGDKFRINVVNELDNNTYVESTSIHWHGLFQKGTAWADGPAFVNQCPIVTGDSFLYNFDSANQAGTFWYHSHLTTQYCDGLRGPFIIYDPHDPHAHLYDIDDDSTSILTLSDWYDKPAKLLGLPTGSNSTLINGLGRRNETPTHDLAVVKVKKGTRYRIRMINLGCEASFRFSIYNHTMTIIEVDGISHIPYTVDEIDIFSGQRYSFVLNANQKIGNYWIRADPSVGTQGFENGINSAILRYNGADNVEPDPVLIPSVVRMNESLLVPLENPGAPGLPEIGGVDVALNLVFNFSGPQDSGNFTINNYSFIPPTTPVLLQILSGAQKPDHLLPKGSIYSLPLNSTVEISMPGGIRNE…	test	Armillaria ostoyae	NA	0.0340058	NA	-1	1	55602.5	5.65891	0.578	0.108	0.314	0.114	0.104	0.316	0.362	0.104	0.042	0.008	0.078	0.066	0.074	0.042	0.07	0.05	0.03	0.04	0.046	0.032	0.028	0.068	0.008	0.018	0.072	0.08	0.084	0.064	4	1	6	9	6
Artele1122_1_163979	jgi|Artele1122_1|163979|CE163978_373	AIGPVTDLDIVNKVIAPDGIQRNTVLAGGTFPGPLIVGKKNDRFRINVVDKLVNETMLTDTTIHWHGLFQHTTNWADGPAFVTQCPITTGNDFLYNFQAQGQTGTYWYHSHLATQYCDGLRGAMVIYDPYDPHAHLYDVDDESTVITLADWYHTAAPLIPGIPLSDSTLINGLGRWAGNPTSELAIIEVEHGKRYRFRLVNIACEPNYNFTIDGHSMTVIEADGQNTEAVQVDALQIFAAQRYSIVVNANQPVGNYWIRANPNRNNATGFANGINSAILRYKGAPVEEPKAKSTPVKRFLDETDLHPLTHPAAPGHPYPGGVDYALNLKLGINQNLTEFNINGVPFVPPNVPVLLQILNGTLDAHQLLPAGSVYSLPPHSTIELSIPGGVIGGPHPFHL…	test	Artolenzites elegans	NA	0.127003	NA	-1	1	54729.8	5.80334	0.6056	0.0724	0.3219	0.112676	0.0965795	0.307847	0.386318	0.0965795	0.0362173	0.00603622	0.0784708	0.0784708	0.0643863	0.0462777	0.0704225	0.0784708	0.0301811	0.0382294	0.0382294	0.0301811	0.0362173	0.0764588	0.0100604	0.0201207	0.0663984	0.0744467	0.082495	0.0382294	3	0	5	13	5
Artele1122_1_475383	jgi|Artele1122_1|475383|e_gw1.13.66.1	AIGPVADLTLSNADISPDGFSRAAVVMNSVFPGPLVSGNKGDNFQINVVDNLTNSTMLKTTTIHWHGIFQSGTNWADGGAFVNQCPIASGNSFLYDFNVPDQAGTFWYHSHLSTQYCDGLRGPLVVYDPNDPHASLYDVDDESTVITLADWYHTAAKLGAAFPASADSVLINGLGRYSGGTVSDLAVINVEQGKRYRFRLVSISCDPNFTFSIDGHNMTVIEVDGVNHQPLTVDSIQIYAGQRYSFVLNASQDISNYWIRAIPNTGDVDTTGGVNSAILRYSGAAEIEPTTNATTSTSPLVETDLVPLDNPAAPGNPVAGGVDLAMSLGFSFNGTNFFINGDTFVPPTVPVLLQILSGAQSATDLLPNGSVYVLPSNSTIEISFPIISTNGVTNAPGTP…	test	Artolenzites elegans	NA	0.0531464	NA	-1	1	53444.5	4.38197	0.5797	0.0817	0.3386	0.061753	0.0956175	0.354582	0.390438	0.0976096	0.0239044	0.00796813	0.0717131	0.0717131	0.0577689	0.0298805	0.0816733	0.0816733	0.00796813	0.0338645	0.0498008	0.0179283	0.0258964	0.0876494	0.00996016	0.0139442	0.0776892	0.0717131	0.0836653	0.0936255	3	1	5	10	7
Artele1122_1_600638	jgi|Artele1122_1|600638|fgenesh1_pm.1_#_624	AIGPVTDLTISNANVSPDGYERAAVVSNGGVPGPLIAGQKGDRFQINVVNQLSNHTMLKSTSIHWHGLFQKGTNWADGGASVNQCPIPAGHSFLYDFEVPDQAGTFWYHSHLSTQYCDGLRGPMVVYDPNDPHASLYDVDNDDTVITLADWYHLAAKVGPIVPPGSQATLINGRGRATSTTQAELSVIKVSPGKRYRFRLVSLSCDPAYTFSIDGHPMMVIEADAVNTQPLVVDSIDIFAGQRYSFVLEANQTVDNYWIRATPFFGLPGFAGGINSAILRYEGAPEVEPTTEAAKPVQPLKETDLRPLKAMPVPGSPVVGGVDKAINFAFSFNGSNFFMNGATFKPPTVPVLLQILSGAKEPSELLPSGDVYSLPSNATIELSFPASVNAPGSPHPFHL…	test	Artolenzites elegans	NA	0.119699	NA	-1	1	54030.9	4.91813	0.6092	0.0842	0.3066	0.0881764	0.102204	0.326653	0.38477	0.0981964	0.0320641	0.0140281	0.0721443	0.0901804	0.0521042	0.0320641	0.0581162	0.0841683	0.0240481	0.0320641	0.0501002	0.0320641	0.0380762	0.0821643	0.01002	0.0160321	0.0701403	0.0541082	0.0801603	0.0761523	3	1	7	10	5
Artele1122_1_609327	jgi|Artele1122_1|609327|gm1.1662_g	GIGPVTDLTLTNAEVSPDGFARQAVVVNGVTPGPLITGNEGDHFQLNVIDQLTNHTMLKSTSIHWHGFFQHGTNWADGPAFINQCPISTGHSFLYDFQVPDQAGTFWYHSHLSTQYCDGLRGPFVVYDPNDPHASLYDVDNDDTVITLADWYHVAAKLGPSFPLGADATLINGLGRSPGTTTADLAVINVTQGKRYRFRLVSLSCDPNHVFSIDGHDLTVIEADAVNTQPLVVDSIQIFAAQRYSFVLNANQPVDNYWIRANPSFGNVGFEGGINSAILRYDGASPTEPTTNQTTSTKPLNEVDLHTLASTPVPGSPVSGGVDLAINMAFNFNGTNFFINGESFVPPTVPVLLQILSGAQTAQDLLPTGSVYSLPSNASIEISFPATAAAPGAPHPFHL…	test	Artolenzites elegans	NA	0.0583884	NA	-1	1	53723.9	4.67253	0.5992	0.0782	0.3226	0.0741483	0.0941884	0.354709	0.376754	0.1002	0.0240481	0.00601202	0.0741483	0.0821643	0.0480962	0.0400802	0.0821643	0.0841683	0.01002	0.0280561	0.0581162	0.0200401	0.0400802	0.0861723	0.01002	0.0140281	0.0741483	0.0721443	0.0781563	0.0681363	3	1	7	9	6
Artele1122_1_631902	jgi|Artele1122_1|631902|MIX13699_68_97	VGPRADLTISNAAIAPDGFTRDAIVVNGVFPAPLITGRKGDHFQLNVIDKMTNHTMLKTTSIHWHGFFQAGTDWADGPAFVNQCPIASGNSFLYDFHVPDQAGTYWYHSHLSTQYCDGLRGPFVVYDPYDPQAHLYDVDDVSTVITLADWYHVAARLGGPIQYVASDATLINGLGRSTQTPNADLAIITVKQGKRYRFRLVSISCDPNYTFSIDSHNMTVIEVDGVNSKPLIVDSIQIFAAQRYSFILNTNQPVGNYWIRSLPNVGRNVTIIGGMNSAILRYEGAPKAEPNYTLDVESVLPLVETNLHPLVPMPVPGRPFPGGADKVLNLAFGFNGTRFFINNKTFVPPTVPVLLQILSGAQAAQDLLPQGSVFPLPGRSTIEITMAATVAPGAPHPFH…	test	Artolenzites elegans	NA	0.151932	NA	-1	1	54488	5.94379	0.604	0.08	0.316	0.1	0.084	0.302	0.408	0.106	0.044	0.012	0.072	0.084	0.062	0.036	0.066	0.094	0.02	0.036	0.056	0.014	0.034	0.09	0.01	0.014	0.07	0.058	0.078	0.05	3	1	6	9	7
Artele1122_1_635103	jgi|Artele1122_1|635103|MIX16900_417_29	DIGPVTDLPIVDTAVTPDGYTRQAVLPGGTLPGPLISGKKNDNFQINVIDQLDNLTMLVGTTIHWHGIHQHGSAWADGTAFVTECPISPNTSFLYNFTAVGQVGTYWYHSHYMTQYCDGLRGPFVIYDPEDPYAPMYDVDDETTVITISDWLHMAARLGPEFPTPNSTLINGAGRYTNGPAWPLSVITVEQGKRYRFRMINMACEPNYNFTIDGHNMTIIEADGEYTEPLTVDFIQIFVAQRYSFILNATQPVDNYWIRANPSLALPDGQGFADGINSAILRYSGAPPNEPTTDQTPSVIPLVEANLHALVDPAAPGEPYPGGADVNLDLDFAFNITALDFEANNVSFVSPTVPVLLQILSGARGAGDLLPAGSVYYLPPNKSIEISLPELAADAPGSP…	test	Artolenzites elegans	NA	0.117918	NA	-1	1	54605.5	4.4915	0.5845	0.0895	0.326	0.0735586	0.109344	0.312127	0.403579	0.101392	0.027833	0.0178926	0.0735586	0.0914513	0.0656064	0.0318091	0.0695825	0.0874751	0.0139165	0.0417495	0.0397614	0.0357853	0.0318091	0.0735586	0.00994036	0.0198807	0.0735586	0.0576541	0.0854871	0.0516899	3	1	5	9	8
Auramp1_512732	jgi|Auramp1|512732|fgenesh1_kg.39_#_127_#_TRINITY_DN20653_c2_g1_i1	LGTVGNLPIENKVVAPDGYNRSAILANGKFPGELIKGNKGDTFKINVQNLLTDTSMLKSTAIHWHGFFQKNSGWADGPVGVTQCPIATGDSFQYEFSVPDQAGTFWYHSHLSTQYCDGLRGAFVVYDPEDPHLSLYDVDDDNTIITLADWYHSPAPTLVGVATPDAALINGKGRYNGGPLAPLARVNVVSGKRYRFRLVALSCDPNFTFYIHGHTMTIIETDGVNTEPLEVDSVTVYAGQRYSVVVEANQPIDNYWIRGLPDLGTQGFSGGINSAVLHYIGASTSEPADNVTEPTSVAPLAETDLHALADPGAPGLPQVEGADVNLNLELGFDVTTFTFTVNGASFTPPSAPVLLQILSGAQSAQDLLPAGSLYTLPANKSVELSIPGGIAGSPHPFHL…	test	Auriculariopsis ampla	NA	0.0090777	NA	-1	1	53871.2	4.59324	0.5988	0.0739	0.3273	0.0838323	0.115768	0.303393	0.403194	0.0938124	0.0279441	0.00399202	0.0938124	0.0698603	0.0479042	0.0359281	0.0778443	0.0838323	0.0199601	0.0359281	0.0399202	0.0339321	0.0299401	0.0778443	0.00998004	0.0179641	0.0818363	0.0538922	0.0958084	0.0618762	3	1	3	14	5
Auramp1_517356	jgi|Auramp1|517356|fgenesh1_kg.57_#_147_#_TRINITY_DN20653_c2_g1_i1	LGTVGNLPIENKVVAPDGYNRSAILANGKFPGELIKGNKGDTFKINVQDLLTDTSMLKSTAIHWHGFFQKNSSWADGPVGVTQCPIATGDSFQYEFSVPDQAGTFWYHSHLSTQYCDGLRGAFVVYDPEDPHLSLYDVDDDNTIITLADWYHSPAPTLVGVATPDAALINGKGRYNGGPLAPLARINVISGKRYRFRLVALSCDPNFTFYIHGHSMTIIETDGVNMEPLEVDSVTIYAGQRYSVVVEANQPIDNYWVRGLPDLGTQGFSGGINSAVFHYIGASTSEPVDNVTEPISVAPLAEPDLHALTDPGAPGLPQVEGADVNLNLELGFDVTTFAFTVNGASFTPPSAPVLLQILSGAQSAQDLLPSGSVFTLPGKKSVELSIPGGIAGSPHPFHL…	test	Auriculariopsis ampla	NA	0.0228041	NA	-1	1	54002.5	4.60108	0.6048	0.0659	0.3293	0.0858283	0.117764	0.299401	0.401198	0.0958084	0.0279441	0.00598802	0.0898204	0.0718563	0.0538922	0.0359281	0.0698603	0.0778443	0.0219561	0.0339321	0.0439122	0.0339321	0.0299401	0.0778443	0.00998004	0.0179641	0.0838323	0.0499002	0.0958084	0.0678643	3	1	3	14	5
Auramp1_625594	jgi|Auramp1|625594|estExt_Genemark1.C_1_t30443	ALGPNSALSLSHGHVAPDGVDRIGVLVNNEFPSPLIQANKSDEFRLNVIDQLTVMEDPYLDMLTSIHWHGFFQKGSNYADGPAYVTQCPLVPGENFLYQFQIPDQVGTYWYHSHFALQYCDGLRGPIVVYDPDDPYKDDYDVDDESTVITLADWYHTAARAQPAGPFFADSTLINGKGRSLANLTAPLSVIQVERNKRYRFRLVSLACEPNYTFSIDGHNMTIIEADGELTEPHTVNQIQIFAGQRYSFILNATQPKDNYWIRSTPSLALKNSSGTDDFTGGINSAILRYIGASEDEPITNASTEVTPLREADLHALIDPAAPGGPDYGHDDVQNVTLVMAFDGEFFTINGNSFTPNATAPFLLQILSGVQRAQDLLPQESIVNIERGRVIEVTLLPNM…	test	Auriculariopsis ampla	NA	0.189627	NA	-1	1	59310.3	4.56709	0.6439	0.0756	0.2804	0.0848708	0.121771	0.308118	0.389299	0.095941	0.0387454	0.0184502	0.0793358	0.0738007	0.0516605	0.0332103	0.0627306	0.0885609	0.0129151	0.0350554	0.0479705	0.0479705	0.0424354	0.0738007	0.00922509	0.0129151	0.0738007	0.0608856	0.0774908	0.0590406	3	1	5	10	7
Aurvu1_1500274	jgi|Aurvu1|1500274|e_gw1.238.31.1	AVVSADIHITNAVLAPDGFSRDTVVAGGVFPAPLIKGNMGDEFQLNVFDDLTDSDMDLATSIHWHGFFQKTTNYADGVSFVTQCPLIPGNSYLYDFSVPDQAGTYWYHSHFKNQYCDGLRGPFVVYDPNDPQASLYDVDDDSTVITLADWYHYLSTNAPSIPQPTSGLINGVGRYSGATTNPDLAVVGVTAGKRYRFRVINIACDSYFVFSIDGHQLTIIEADGVSTQPLVVDTLQILAGQRYSVVLNANQSPDNYWIRSIPARGSTTGGLNSAILRYDGANVTDPTTSAPTSPLALVETNLHCSNSDCLPLQPGDPTPGGADININLAVTNVNGTFYVNNQTFTPPSVPVLLQILSGASNASDLLPSSSIYSLQPNKVVELTIPGGAPGGPHPLHLHG…	test	Auriscalpium vulgare	NA	0.0581749	NA	-1	0	53155.3	4.47655	0.6316	0.0587	0.3097	0.0688259	0.097166	0.356275	0.376518	0.101215	0.0263158	0.00404858	0.0769231	0.0769231	0.0546559	0.0303644	0.0870445	0.0769231	0.0121457	0.0425101	0.0425101	0.0121457	0.034413	0.0850202	0.01417	0.0161943	0.0850202	0.062753	0.0789474	0.0809717	4	1	7	8	6
Aurvu1_1571174	jgi|Aurvu1|1571174|fgenesh1_pg.35_#_11	AVVSSDIHITNVALAPDGLSRDTVVAGGVFPAPLIKGNMGDEFQLNVFDDLTDSDMDLATSIHWHGFFQQSTNYADGVSFVTQCPLIPGSSYLYDFSVPGQAGTFWYHSHFANQYCDGLRGPFVVYDPNDPNASLYDVDDDSTVITLADWYHYLSTDAPAIPNPASTLINGAGRYSGATTNPDLAVVGVTSGKRYRFRVVNIACDSYFVFSIDGHQLTIIEADGQNTQPLVVDTLQIFAGQRYSVVLNASQSVDNYWIRSIPAGGTTTGGLNSAILRYDGADVTDPTTSAKTSPLALVETNLHPLVASPVPGTPSPGAADININLAVTNVNGQFLVNGQSFTAPSVPVLLQILSGTSNASDLLPSGSIYALEPNKVVEVTIPGGAAGGPHPVHLHGHSF…	test	Auriscalpium vulgare	NA	0.0380927	NA	-1	0	52333.3	4.38566	0.5825	0.0754	0.3422	0.0651731	0.0997963	0.336049	0.399185	0.0997963	0.0244399	0.00407332	0.0733198	0.0712831	0.0529532	0.0305499	0.0794297	0.089613	0.0101833	0.0386965	0.0448065	0.0162933	0.0325866	0.095723	0.0101833	0.0162933	0.0835031	0.0570265	0.0835031	0.0855397	3	1	4	12	6
Aurvu1_1571176	jgi|Aurvu1|1571176|fgenesh1_pg.35_#_13	AVVSSDIHIANQVIAPDGFSRDTVLAGGTFPGPLIKGNMVNTGDEFKLNVFDDLTSSTMDLATSVHWHGFFQKTTNYADGPSFVTQCPLIPGNSFLYDFSVPGQAGTFWYHSHFANQYCDGLRGAFVVYDPNDPQASLYDVDDDSTVITLADWYHYLSTDPPAFPQPASLLINGAGRYSGASSNPDLAVVNVTPGQRYRFRLANIACDSNVVFSIDGHQLTIIEADAVSTQPLVVDTLQIYAGQRYSVVLNANQPVDNYCAPGIRALPNIAGATTNGGINSAILRYAGASVADPATTATANPLAMVETNLHPGTPAPGEADININLAVNFANGIFEVNNQQFLPPSVPVLLQILSGASQASDLLPSGSIYNLDPNKVVELTIPGGAAGGPHSFHVVRSA…	test	Auriscalpium vulgare	NA	0.0964282	NA	-1	0	52032.2	4.47246	0.6217	0.0654	0.3129	0.0613497	0.0879346	0.347648	0.404908	0.0981595	0.0245399	0.00613497	0.0736196	0.0777096	0.0552147	0.0265849	0.0695297	0.102249	0.0102249	0.0347648	0.0490798	0.0143149	0.0388548	0.0858896	0.0122699	0.0143149	0.0736196	0.0756646	0.0817996	0.0736196	3	0	5	10	8
Aurvu1_1583385	jgi|Aurvu1|1583385|fgenesh1_pm.117_#_4	AIGPVADLPIVNKVIAPDGFSRSAVLAGGTFPGPLITARKGDRLKINVKDELTDNSMDLPTSIHWHGLFQKTTNYADGAAFVNQCPIIPDHSFLYDFDTRNQAGTYWYHSHYSTQYCDGLRGPIVIYDHNDPHRHLYDVDDESTVITLADWYHYKSLNPPADGIPAWATGLINGKGRYPDGPKDVPISVVNVVKGKRYRFRVVSISCDSTFTFHIDQHLLTIIEVDGNNVHPLVIDNLQIFAGQRYSLVLHANQPIGNYWIRSVPIDTLDASSPVSSVSDGQNSAILRYAEAPDCDPTTSSTLRLPLVETNLHPGKPVPGGADINIRLDVSIPSYTRDAQTTPPLKFYINNATYDPPSLPALLQILSGATSAQDLLPKGSYYGLAPNKVVELVIPGGSF…	test	Auriscalpium vulgare	NA	0.119638	NA	-1	1	55675.9	5.68676	0.6443	0.0593	0.2964	0.114625	0.102767	0.312253	0.371542	0.0988142	0.0395257	0.00197628	0.0849802	0.0849802	0.0652174	0.0434783	0.0612648	0.0671937	0.0316206	0.0434783	0.0395257	0.0158103	0.0256917	0.083004	0.0118577	0.0158103	0.0869565	0.0573123	0.06917	0.0711462	3	0	4	12	7
Aurvu1_1595855	jgi|Aurvu1|1595855|estExt_fgenesh1_pg.C_720015	AIGPVANLPIVNKVIAPDGFSRSTVLAGGTFPGPLITAHNGDRLQINVQDELTDNSMDLPTSIHWHGLFQKTTNYADGAAFVNQCPIIPEHSFLYEFSGNQPGTFWYHSHFATQYCDGLRGPIVIYDDNDPQKYLYDVDDESTVITLADWYHYKSHDPEAAGVPTWATGLINGKGRYPDGPTNVSLSVVNVVHGKRYRFRLVQISCDPSFTFYIDQHLLTIIEVDGNNVHPLVVDNLQIFPGQRYSVVLHANQPIANYWIRSQPIDPGNPDSPVSSLSGGQNSAILRYAGAPNGDPTTSSTLRLPLVETNLHPLNNARAPGNPVPGGADINIQLNVAINAAVTAFVVNNATYEPPSVPALLQILSGASAAQDLLPKGSYYGLTPNKVVELVIPGGALGG…	test	Auriscalpium vulgare	NA	0.0427732	NA	-1	1	53763.5	5.0247	0.629	0.0685	0.3024	0.0846774	0.0927419	0.330645	0.393145	0.0987903	0.0322581	0.00201613	0.078629	0.0907258	0.0604839	0.0342742	0.0564516	0.0806452	0.0181452	0.0403226	0.0423387	0.0221774	0.0362903	0.0907258	0.0100806	0.016129	0.0705645	0.0745968	0.0806452	0.0625	3	0	3	14	6
Aurvu1_1609393	jgi|Aurvu1|1609393|gm1.9044_g	AIGPIADLPIVNKVIAPDGFSRSTVLAGGTFPGPVITAFKGDQLKINVKDELTDSDMDLPTTIHWHGIFQKTTNYADGTAFVTQCPLIPNHSFLYDFNVGNQAGTFWYHSHFSNQYCDGLRGAIVLYDRNDPQKYLYDVDDESTVITIADWYHYLSHDQPANGVPAWATGLINGKGRYPGGPSVPLAVVNVVHGKRYRFRLVQVSCDPSFTFYIDQHLLTIIEVDGNNVHPLVVDNLQIFAGQRYSVVLNANQPVGNYWIRSPPIDPADPNSPASSIAGGQNSAILRYAGAPVQDPTTSSNLHLPLVETNLHPLNNARAPGRPVPGGADINIQLDVAINAAVTAFVVNGFTYEPPSVPALLQILSGASQAQDLLPKGSYYGLAPNKVVELVIPGGALGG…	test	Auriscalpium vulgare	NA	0.0707972	NA	-1	1	54591.6	5.41792	0.6135	0.0737	0.3127	0.0936255	0.0896414	0.316733	0.398406	0.101594	0.0338645	0.00398406	0.0756972	0.0896414	0.059761	0.0398406	0.0537849	0.0776892	0.0199203	0.0398406	0.0458167	0.0159363	0.0378486	0.0976096	0.00996016	0.0159363	0.0737052	0.0697211	0.0836653	0.0557769	3	0	6	11	6
Aurvu1_1682455	jgi|Aurvu1|1682455|estExt_Genemark1.C_2210001	AVVSSDIHITNAVLAPDGFSRDTVVAGGVFPAPLIKGNMGDEFQLNVFDDLTDSAMDLATSIHWHGFFQKTTNYADGVSFVTQCPLIPGNSYLYDFSVPGQAGTFWYHSHFANQYCDGLRGPFVVYDPNDPQASLYDVDDETTVITLADWYHYLSTNAPAIPQPSSTLINGAGRYSGATTNPDLTVVGVTAGKRYRFRVINIACDSYFVFSIDGHQLTIIEADGQSTQPLVVDTLQILAGQRYSVVLNANQSPDNYWIRSIPAGGTTTGGLNSAILRYDGANATDPTTSAKTSPVALVETNLHPLVASAVPGTHSPGEADININLAVTAANGLFLVNNQSFTPATGLDGCPYELWKKLHEIHLEQVKNDKPSFDVVGTLTTVFQDIQRHGVDPKSDFAE…	test	Auriscalpium vulgare	NA	0.233367	NA	-1	0	49668.9	5.05488	0.6114	0.0546	0.3341	0.0895197	0.0982533	0.325328	0.386463	0.100437	0.0327511	0.00655022	0.080786	0.0611354	0.0545852	0.0262009	0.0851528	0.0895197	0.0305677	0.0414847	0.0436681	0.0240175	0.0393013	0.0764192	0.0131004	0.0152838	0.0742358	0.0567686	0.0786026	0.069869	3	1	4	12	6
Aurvu1_637760	jgi|Aurvu1|637760|CE637759_1285	SIGPVGDLAIVNKVIAPDGFERPTVLAGGTFPGPLIKAYKGDNIKINVEDQLTDDSLDLPTSIHWHGLFQKTTNYADGGAFVNQCPIIPKHSFLYDFHVGNQAGTFWYHSHYSNQYCDGLRGPLVVYDQNDPQKSLYDVDDESTIITLADWYHYLSHNAPPIPAFTTGLINGKGRYIGGPTDVPLSVVNVVKGMRYRFRLVQISCDPSFNFSIDSHQLTIIEVDGNNVKPLVVDNLQIFAGQRYSVVMNANQPVGNYWIRSQPNAANQTTDGGLNSAILRYRGAPANDPTTTSTLRLPLVETNLHPLYKSPVPGKHVPGGADVTINLNPTFNFTLARFLVNDVVYEPAAVPTLLQILSGASSAQQLLPQGSYYGLPRNKVIDLVIPGGAIGGPHPVHLH…	test	Auriscalpium vulgare	NA	0.13818	NA	-1	1	54503.7	5.69802	0.6117	0.0724	0.3159	0.0965795	0.0865191	0.31992	0.390342	0.10664	0.0342052	0.00402414	0.084507	0.082495	0.0663984	0.0362173	0.0623742	0.0643863	0.0261569	0.0462777	0.0462777	0.0181087	0.0402414	0.084507	0.0100604	0.0140845	0.0684105	0.0704225	0.0865191	0.054326	3	0	6	10	7
Boled5_2622660	jgi|Boled5|2622660|CE622660_3052	LSVPNILDSDTAPTNALGPVSRLNITNSLIAPDGYPRSATLVNGVFPAPLIRANKSDSFAVQVFNELTDATMPLETSVHWHGIFQRKSNWADGVAWVTQCPIRQQGVFEHRFDLMGQSGTYWYHSHYSTQYCDGLRGPLVVYDPGDPLAYLYDVDDENTVITLSDWYHTPSIQLGEIFGPVIPDSTLINGLGRYSGGPSTPLSVVNVQQGLRYRFRVVSMSCNPSFNFTVDGHRMTIIEVDGSEVEPVEVDSILILAGQRYSVVVTANQPVGNYWIRSSSNLNATFEGGQNMAILRYEGAPEQDPVSAPGPYELVFDEGNLHPLIDPGAPGVPEIGKADISLQIAPGFNQGYFTFGNTSYVNPPVPVLLQILSGARHPSEFLPKGSVYELPRNKVIEIS…	test	Boletus edulis	NA	0.00162091	NA	-1	1	55835	5.00453	0.6078	0.0725	0.3196	0.0862745	0.0980392	0.32549	0.388235	0.101961	0.0431373	0.0117647	0.0705882	0.0882353	0.0568627	0.0333333	0.054902	0.0627451	0.00980392	0.0372549	0.0470588	0.0431373	0.0372549	0.103922	0.00980392	0.0176471	0.054902	0.0588235	0.0823529	0.0764706	4	0	5	9	8
Boled5_3388943	jgi|Boled5|3388943|e_gw1.3.1969.1	TPGTQRRSSNGPKVLSPVTKLNIVNKVIAPDGFPRSTVLAEGTFPGPLIAARKGDNFRINVVNWLNDTSMDTATSVHWHGIYQRQSSWADGASGVSQCPIKPYKSFLYYFNAFDQTGTYWYHAHLSTQYCDGLRGPLVIYDPDDPHKHLYDVDDANTVITLSDWFHEPSSKLTKGPFSPDATLINGLGRYGGGPMSPLAVVNVEQGKRYRFRIVGASCVPWFNFTIDGHPMTVIETDGIETEPLVVDSLAVFPAQRYSVVITANQTVGNYWIRALSNHPNQTFDGGQSSAILRYAGALEQEPTTEHGPYVLPYEEGNVHPLISPGAPGIPEPGRADININMVPGLSQGKFTINGVSYSNPPLPVLLQILSGARHSSQLLPNGSVYALPPGKVIEVSIPA…	test	Boletus edulis	NA	0.0120393	NA	-1	1	53512.7	6.42101	0.6299	0.0634	0.3067	0.110429	0.0817996	0.339468	0.372188	0.0961145	0.0470348	0.0102249	0.0715746	0.0940695	0.0613497	0.0388548	0.0695297	0.0572597	0.0245399	0.0408998	0.0388548	0.0286299	0.0368098	0.0797546	0.0143149	0.0163599	0.0531697	0.0552147	0.0920245	0.0695297	6	0	5	11	4
Boled5_3485534	jgi|Boled5|3485534|estExt_Genewise1Plus.C_290313	ISVSKRLDSGITVLGPVSQMQVANGFIAPDGYNRSASLVNGALGPLIRANKGDRFSIQVTNELTDDTMPLDTSIHWHGIFQRDSNWADGPSFITQCPIRQQKTFVQTFTPVGQTGTYWWHSHYTTQYCDGVRGALVIYDPHDPLRNLYDVDDETTVITLSDWYHIPSIQLGELFVRVIANSTLINGRGRYAGGPSAPLSVVNVQQGLRYRFRLVSIACDPSFNFTIDGHRMTIIEVDGTEVEPVEVDSIPILVAQRYSVVITAARPVGNYWIRALSNLPNASFDGGQNLAILRYDGAPDQDPTTVPTYELAFDEGSLHPLLHPGAPGIPEIGKADVSLSLAPGINASGFFTLGGVSFVDPGVPVLLQILSGARQASQLLPQGSVYTLPLNKVIELNFPN…	test	Boletus edulis	NA	0.0129295	NA	-1	1	54937.2	5.42741	0.621	0.0595	0.3194	0.0952381	0.093254	0.319444	0.402778	0.0892857	0.047619	0.00793651	0.0833333	0.077381	0.0674603	0.0337302	0.0634921	0.0714286	0.0138889	0.0277778	0.0436508	0.0297619	0.0456349	0.0853175	0.00992064	0.0178571	0.0634921	0.0575397	0.0873016	0.0654762	5	1	5	9	6
Boled5_3522998	jgi|Boled5|3522998|fgenesh1_kg.3_#_239_#_Locus10743v1rpkm18.51	VSLSKSGSRVLRTRSDASDSPGVIDATSGQLEIVNKVIAPDGFSRSATLASGTFPGPVIKAQKGHNFSINVINNLHDPSMDLTTTIHWHGIFQNRSNWADGVSFITQCPIEPGQSFQYRFNAENQTGTYWYHSHHELQYCDGLRGPLIIYDPHDPHADLYDVDDENTIITLADWWHKPSRQIDPPFTPNTTTINGKGRYSGGPKTPLSVVNVEKGKRYRFRIIGASCDAWHNFTIDGHRMTIIEADGVEVVPYEVDWLQILAGQRYSVVVAANQPIDNYWMRALPNHGNQTFIDGQNSAILRYAGALTRDPTTSQGQATAHFEESNLHPLENLPPPGVPELEKADVVLSLIPGFNNSFNVNGVRFRPPPAPVLLQILSGARHPTELLPGGSVYELPRNK…	test	Boletus edulis	NA	0.0315385	NA	-1	1	64113	6.21855	0.6906	0.0444	0.265	0.116239	0.0888889	0.355556	0.355556	0.0837607	0.0495727	0.0136752	0.0717949	0.0820513	0.0666667	0.0444444	0.0735043	0.0700855	0.0222222	0.0222222	0.0444444	0.034188	0.034188	0.0598291	0.00854701	0.017094	0.0547009	0.0700855	0.0735043	0.0871795	5	1	5	7	7
Boledp1_10670	jgi|Boledp1|10670|CE10669_3038	LSVPNILDSDTAPTNALGPVSRLNITNSLIAPDGYPRSATLVNGVFPAPLIRANKSDSFAVQVFNELTDATMPLETSVHWHGIFQRKSNWADGVAWVTQCPIRQQGVFEHRFDLMGQSGTYWYHSHYSTQYCDGLRGPLVVYDPDDPLAYLYDVDDENTVITLSDWYHTPSIQLGEIFGPVIPDSTLINGLGRYSGGPSTPLSVVNVQQGLRYRFRVVSMSCNPSFNFTVDGHRMTIIEVDGSEVEPVEVDSILILAGQRYSVVVTANQPVGNYWIRSSSNLNATFEGGQNMAILRYEGAPEQDPVSAPGPYELVFDEGNLHPLIDPGAPGVPEIGKADISLQIAPGFNQGYFTFGNTSYVNPPVPVLLQILSGARHPSEFLPKGSVYELPRNKVIEIS…	test	Boletus edulis	NA	5e-09	NA	-1	1	55893	4.95587	0.602	0.0745	0.3235	0.0862745	0.1	0.32549	0.386275	0.101961	0.0431373	0.0117647	0.0705882	0.0882353	0.0568627	0.0333333	0.054902	0.0627451	0.00980392	0.0372549	0.0470588	0.0431373	0.0372549	0.103922	0.00980392	0.0176471	0.0568627	0.0588235	0.0803922	0.0764706	4	0	5	9	8
Boledp1_1151134	jgi|Boledp1|1151134|e_gw1.1.1239.1	TPESQRRSSNGPKVLSPVTKLNIVNKVIAPDGFPRSTVLAEGTFPGPLIAARKGDNFRINVVNWLNDTSMDTATSVHWHGIYQRQSSWADGASGVSQCPIKPYKSFLHYFNAFDQTGTYWYHAHLSTQYCDGLRGPLVIYDPDDPHKHLYDVDDANTVITLSDWFHEPSSKLTRGPFSPDATLINGLGRYGGGPMSPIAVVNVEQGKRYRFRIVGASCVPWFNFTIDGHPMTVIETDGIETEPLVVDSLAVFPAQRYSVVITANQTVGNYWIRALSNHPNQTFDGGQSSAILRYAGALEQEPTTEHGPYVLPYEEGNVHPLISPGAPGIPEPGRADVNINMVPGLSQGKFTINGVSYSNPPLPVLLQILSGARHSSQLLPNGSVYALPPGKVIEVSIPA…	test	Boletus edulis	NA	0.00423471	NA	-1	1	53556.6	6.26351	0.6319	0.0675	0.3006	0.110429	0.0838446	0.337423	0.372188	0.0961145	0.0470348	0.0102249	0.0695297	0.0940695	0.0633947	0.0408998	0.0674847	0.0572597	0.0224949	0.0388548	0.0388548	0.0306748	0.0368098	0.0797546	0.0122699	0.0184049	0.0531697	0.0552147	0.0920245	0.0715746	5	0	5	12	4
Boledp1_1164381	jgi|Boledp1|1164381|e_gw1.13.116.1	SSVSKVLDSDIDLPAYTSVQMDASSALGPVSQLHIANNYIAPDGFNRSATLVNGVFPAPLIQANKGDLFSIRLFNELTDDTMPLETSVHWHGIFQRKSNWADGTAWVTQCPLRQQETFVHKFNPIGQTGTYWYHSHYSTQYCDGLRGPLVIYDPDDPLANLYDVDDENTVITLSDWYHTPSIQLGQIFGGPVVANSTLINGKGRYAGGSLTPLSVVHVKEGLRYRFRLVATSCDPSFNFTIDGHRMTIIEVDGTEVFPVEVDSIPVLAGQRYSVVVEADKPVGNYWIRGLSDLPNATFNGGQNLAILRYDGAADEDPISPPGPYELSFDEANLHPLINPGAPGIPEIGKADVNLVLTPGITSQGNFTLNNVSFVNPPVPVILQILSGARHASELLPNGS…	test	Boletus edulis	NA	0.0990787	NA	-1	1	58502.1	5.44867	0.5974	0.0993	0.3034	0.104869	0.101124	0.318352	0.383895	0.0917603	0.0393258	0.011236	0.082397	0.088015	0.0580524	0.0411985	0.0580524	0.0617978	0.0243446	0.0299625	0.0430712	0.0337079	0.0318352	0.088015	0.0093633	0.0187266	0.0674157	0.0636704	0.082397	0.0674157	4	0	6	10	6
Boledp1_1164811	jgi|Boledp1|1164811|e_gw1.13.119.1	LDPGSASVLGPVSQLNISNGYIAPDGYNRSAALVNAALGPLIRANKGDQFSIQVFNELTDDTMPLETSIHFHGIFQRKSNWADGASYITQCPIRQQKTFVQKFNPTNQTGTYWYHSHYSTQLCDGVRGPLVIYDPEDPLASMYDVDDENTVITLSDWYHEPSIEIGEYFTRVDPNATLINGSGRYSGGPSVPLSVINVQQGLRYRFRLISMSCHPLFNFTIDGHRMSIIEVDGTEVQPVEVDYIPILSGQRYSVVVTANQSVGNYWIRSLPDQANATFDGGQNLAILRYEGAADEDPTTEATYELAFDEGDLHPLIDPGAPGTPGIGKADVTLQLSPGMNSSGYFTFGNTSFDNPSVPVLLQILSGARQASELLPSGSVYTLPPNKVIEISFPSPTAAP…	test	Boletus edulis	NA	0.122056	NA	-1	1	54792.3	4.75006	0.648	0.068	0.284	0.086	0.11	0.342	0.366	0.096	0.038	0.014	0.072	0.078	0.062	0.032	0.068	0.06	0.016	0.04	0.042	0.044	0.044	0.076	0.01	0.014	0.066	0.06	0.082	0.082	5	0	6	9	6
Boledp1_1216469	jgi|Boledp1|1216469|estExt_Genewise1.C_13_t10058	ISVSKKLDSGITVLGPVSQMQVANGFIAPDGFNRSASLVNGALGPLIRANKGDRFSIQVTNELTDDTMPLDTSIHWHGIFQRDSNWADGPSFITQCPIRQQKTFVQTFTPVGQTGTYWWHSHYTTQYCDGVRGALVIYDPHDPLRKLYDVDDETTVITLSDWYHTPSIQLGELFARVIANSTLINGRGRYAGGPSAPLSVVNVQQGLRYRFRLVSIACDPSFNFTIDGHRMTIIEVDGTEVEPVEVDSIPILVAQRYSVVITADHPVGNYWIRALSDLPNASFDGGQNLAILRYDGAPDQDPTTVPTYDLAFDEGSLHPLLHPGAPGIPEIGKADVSLSLAPGINASGFFTLGGVSFVDPGVPVLLQILSGARQASQLLPQGSVYTLPLNKVIELNFPN…	test	Boletus edulis	NA	0.0106866	NA	-1	1	54786	5.40939	0.6389	0.0575	0.3036	0.0972222	0.0952381	0.319444	0.400794	0.0873016	0.0436508	0.00793651	0.0853175	0.0793651	0.0634921	0.0357143	0.0654762	0.0714286	0.0178571	0.0257937	0.0436508	0.0277778	0.0456349	0.0853175	0.00992064	0.0178571	0.0674603	0.0515873	0.0873016	0.0674603	5	1	5	9	6
Boledp1_1307835	jgi|Boledp1|1307835|fgenesh1_kg.1_#_677_#_Locus10743v1rpkm18.51	VSLSKSGSRVLRTRSDASDSPGVIDATSGQLEIVNKVIAPDGFSRSATLASGTFPGPVIKAQKGHNFSINVINNLHDPSMDLTTTIHWHGIFQNRSNWADGVSFITQCPIEPGQSFQYRLAHIGITSHHELQYCDGLRGPLIIYDPHDPHADLYDVDDENTIITLADWWHKPSRQIDPPFTPNTTTINGKGRYSGGPKTPLSVVNVEKGKRYRFRIIGASCDAWHNFTIDGHRMTIIEADGVEVVPYEVDWLQILAGQRYSVVVAANQPIDNYWMRALPNHGNQTFIDGQNSAILRYAGALTRDPTTSQGQATAHFEESNLHPLENLPPPGVPELEKADVVLSLIPGFNNSFNVNGVRFRPPPAPVLLQILSGARHPTELLPGGSVYELPRNKVIEVHM…	test	Boletus edulis	NA	0.0650668	NA	-1	1	62182	6.30955	0.6743	0.0753	0.2504	0.115587	0.0875657	0.355517	0.366025	0.0753065	0.0507881	0.0140105	0.0735552	0.084063	0.0700525	0.0420315	0.0735552	0.0718039	0.0227671	0.0192644	0.0402802	0.033275	0.033275	0.061296	0.00875657	0.0157618	0.0542907	0.0665499	0.0753065	0.089317	4	1	4	6	5
Cananz1_2912328	jgi|Cananz1|2912328|e_gw1.12.512.1	KQQRYTLKVVDANVNPDGFPRPAVTVDGTFGPLLAAGRYDDFQIEVNNRLSDPRMLKGTSIHWHGIFQHRTAAMDGPAFVTQCPIASGHNFTYEFPTGGQTGTYWQALSQYHSHYSTQYCDGLRGPIVIYDPQDPYLGFYDIDDASTVITFADWYHAFAPVVAARPGPPTPDSTLINGLGRWVGNPTGSLSVVSVKHGKRYRMRLINIACDPNYFITFEGHTLTVIEADGITTKPQVVNSVQLFVGQRYSVILTANRPVANYWIRANPSSGPPGFLGGINSAILRYEGAPASQPIGVTQFLGKTLLEQSLVPQSNPHPPGGHNPPDVDFVFNITSGNHSFFMNGVTYQSPSVPIILQILNGADPRNLLPKGSVYILPKNSVIQISVPGGSLGAPHPFHL…	test	Cantharellus anzutake	NA	0.00465167	NA	-1	1	54847	6.60733	0.5968	0.0798	0.3234	0.10978	0.0758483	0.337325	0.369261	0.107784	0.0419162	0.00798403	0.0638723	0.0918164	0.0618762	0.0419162	0.0658683	0.0618762	0.0259481	0.0399202	0.0499002	0.0159681	0.0518962	0.0778443	0.00998004	0.0179641	0.0598802	0.0479042	0.0958084	0.0698603	4	0	6	11	5
Cananz1_2912622	jgi|Cananz1|2912622|e_gw1.12.568.1	KQQRYTINVVDANVDPDGFPRPAITVDGAFGPLLTAKRNDDFKIEVNNRLSDPRMLKGTSIHWHGIFQHRTAAMDGAAFVTQCPIASGHSFTYEFPAGGQSGTYWYHSHYSTQYCDGLRGPIVIYDPRDPYRWMYDVDDASTVITFADWYHAFAPVVAARHVPPRPDSHLINGLGRYPGSTGGPLSVVSVEKGKRYRMRLINMACDPNYLVTFEGHTMTVIEADGVTTKPRVVNSLQIFVGQRYSVILSANQPIGNYWIRANPSSGSQGFAGGINSAILRYEGAPALEPNGTAQTLGTTLLEQSLVPYYNPKPPGGHHPPDVDFVFNITFNNGSFLMNGVSYQPPSVPVLLQILNGADPRELLPKGAVYILPRNSVIQISVPGGSLGAPHPFHLHGHAF…	test	Cantharellus anzutake	NA	0.00352059	NA	-1	1	54657.8	6.74488	0.5827	0.0786	0.3387	0.118952	0.0826613	0.314516	0.375	0.108871	0.0524194	0.0141129	0.0625	0.0887097	0.0564516	0.0423387	0.0564516	0.0685484	0.0241935	0.0443548	0.046371	0.0221774	0.0423387	0.0806452	0.0100806	0.0181452	0.0604839	0.0504032	0.0927419	0.0665323	3	0	4	12	7
Cananz1_2912862	jgi|Cananz1|2912862|e_gw1.12.103.1	KQRHYTLNILDANVNPDGYTRPAVTVDGTFGRLLTAERHDDFQVEVNNQLNDPRMLKGTSIHWHGIFQHRTAAMDGPAFVTQCPIASGYSFKYKFPTGGQTGTYWYHSHYATQYCDGLRGPIVVYDPQDPYQRMYDVDDASTVITFADWYHTFAPVLSGGPPPRPDSHLINGLGRIPGNTTQPLSVISVQKGKRYRMRLVNIACSPNYLITFEGHTMTVIEADGITTKPQVVNSLQIFVGQRYSVIVTADQPIGNYWIRASPSNGPQGFVGGINSAILRYQGAPVLEPNGTAQTLGTTLLEQNLIPYSDPTPPGGHNPPDVPPFVFNIVFSNGSFLINGASYESPSVPILLQILNGADPKDLLPKGSVYVLPRNSVIEISVPGGSPGAPHPFHLHGHKF…	test	Cantharellus anzutake	NA	0.00165528	NA	-1	1	54576.7	6.58414	0.5685	0.0766	0.3548	0.112903	0.0806452	0.344758	0.358871	0.102823	0.0423387	0.0100806	0.0645161	0.0947581	0.0625	0.0403226	0.0685484	0.0524194	0.0302419	0.0443548	0.0423387	0.0181452	0.0524194	0.0766129	0.0100806	0.016129	0.0625	0.0524194	0.0927419	0.0665323	4	0	6	10	6
Cananz1_2943538	jgi|Cananz1|2943538|e_gw1.110.77.1	KQQRYTINVVDANVDPDGFPRPAITVDGAFGPLLTAKRNDDFKIEVNNRLSDPRMLKGTSIHWHGIFQHRTAAMDGAAFVTQCPIASGHSFTYEFPAGGQSGTYWYHSHYSTQYCDGLRGPIVIYDPRDPYRWMYDVDDASTVITFADWYHAFAPVVAAKHVPPRPDSHLINGLGRYPGSTGGPLSVVSVEKGKRYRMRLINMACDPNYLVTFEGHTMTVIEADGVTTKPRVVNSLQIFVGQRYSVILTANQPIGNYWIRANPSSGSQGFAGGINSAILRYEGAPALEPNGTVQTLGTTLLEQSLVPYYNPKPPGGHHSPDVDFVFNITFNNGSFLMNGVSYQPPSIPVLLQILNGADPRELLPKGAVYILPRNSVIQISVPGGSLGAPHPFHLHGHAF…	test	Cantharellus anzutake	NA	0.00694319	NA	-1	1	54647.9	6.74476	0.5685	0.0847	0.3468	0.118952	0.0826613	0.314516	0.375	0.108871	0.0504032	0.0141129	0.0625	0.0866935	0.0584677	0.0423387	0.0584677	0.0685484	0.0262097	0.0443548	0.046371	0.0221774	0.0423387	0.078629	0.0100806	0.0181452	0.0604839	0.0504032	0.0927419	0.0665323	3	0	4	12	7
Cananz1_2970440	jgi|Cananz1|2970440|estExt_Genewise1Plus.C_16_t10342	APKSYTLNLVDANVIPDGFTRQAVTVDGSFAPLLTAQKDDIFQITVNNHLTNSTMLKSTSIHWHGLFQHRTAAMDGVAFVTQCPITPNTSFVYQFATAGQTGTYWYHSHYSLQYCDGLRGPIVVYDPNDPQNGLYDVDDASTVITIADWYHIPAQLNFNPKTGFPPTPSSHLINGRGRGDSTSTAPLSVITVQSGKRYRLRFVSMSCDPNYIVTVEGHNLTMIEADGVAHHPVTINSFQIFAGQRYSAIITADQPVGNYWIRTLPSSGPTSFLNGMNSAILRYQGAPVNEPSSTTQNIGSTLSESDLHPLVNPGAPGGSASPDVAFNLAIAFQNARFFINGATFVPPTVPVLLQILSGASTASQLLPSGSVFVLPPNKTIEISIPGGTIGSPHAFHLHG…	test	Cantharellus anzutake	NA	0.242164	NA	-1	1	54018.5	5.76003	0.5932	0.0701	0.3367	0.0861723	0.0721443	0.38477	0.360721	0.0961924	0.0320641	0.01002	0.0661323	0.0841683	0.0621242	0.0420842	0.0861723	0.0741483	0.012024	0.0320641	0.0480962	0.0160321	0.0501002	0.0701403	0.01002	0.0160321	0.0561122	0.0661323	0.0781563	0.0881764	3	0	6	9	8
Cananz1_2979156	jgi|Cananz1|2979156|estExt_Genewise1Plus.C_1100003	KQQRYTLKVLDANVNPDGFPRPAVTVDGTFGPLLAAGRYDDFQIEVNNRLSDPRMLKGTSIHWHGIFQHRTAAMDGPAFVTQCPIASGHNFTYEFPTGGQTGTYWQALSQYHSHYSTQYCDGLRGPIVIYDPQDPYLGFYDIDDASTVITFADWYHAFAPVVAARPGPPTPDSTLINGLGRWVGNPTGSLSVVSVKHGKRYRMRLINIACDPNYFITFEGHTLTVIEADGITTKPQVVNSVQLFVGQRYSVILTANRPVANYWIRANPSSGPPGFLGGINSAILRYEGAPASQPIGVTQFLGKTLLEQSLVPYSNPHPPGGHNPPDVDFVFNITSRNHSFFMNGVTYQSPSVPILLQILNGADPRNLLPKGSVYILPKNSVIQISVPGGSLGAPHPFHL…	test	Cantharellus anzutake	NA	0.00228227	NA	-1	1	54995.2	6.74261	0.5828	0.0858	0.3313	0.111776	0.0758483	0.335329	0.367265	0.10978	0.0439122	0.00798403	0.0678643	0.0918164	0.0598802	0.0419162	0.0658683	0.0618762	0.0259481	0.0419162	0.0499002	0.0159681	0.0499002	0.0758483	0.00998004	0.0179641	0.0598802	0.0479042	0.0938124	0.0698603	4	0	6	11	5
Cananz1_3002712	jgi|Cananz1|3002712|estExt_Genewise1.C_1100009	KQRHYTLNILDANVNPDGYTRPAVTVDGTFGRLLTAERHDDFQVEVNNQLSDPRMLKGTSIHWHGIFQHRTAAMDGPAFVTQCPIASGYSFKYKFPTGGQTGTYWYHSHYATQYCDGLRGPIVVYDPQDPYQRMYDVDDASTVITFADWYHTFAPVLSGGPPPRPDSHLINGLGRISGNTTQPLSVISVQKGKRYRMRLVNIACSPNYLITFEGHTMTVIEADGITTKPQVVNSLQIFVGQRYSVIVAADQPIGNYWIRASPSNGPQGFVGGINSAILRYQGAPVLEPNGTAQTLGTTLLEQNLIPYSDPTPPGGHNPPDVPPFVFNIVFSNGSFLINGASYESPSVPILLQILNGADPKDLLPKGSVYVLPRNSVIEISVPGGSPGAPHPFHLHGHKF…	test	Cantharellus anzutake	NA	0.00355791	NA	-1	1	54509.6	6.58414	0.5907	0.0665	0.3427	0.112903	0.0806452	0.342742	0.360887	0.102823	0.0423387	0.0100806	0.0645161	0.0927419	0.0625	0.0403226	0.0665323	0.0544355	0.0302419	0.0443548	0.0423387	0.0181452	0.0524194	0.0766129	0.0100806	0.016129	0.0625	0.0504032	0.0927419	0.0705645	4	0	6	10	6
CerAGI_255672	jgi|CerAGI|255672|CE255671_762	AIVPYDFRIRNVNAAPDGFTRSVVSVNGLIPGTLITARKGDTLRINVTNELTDSTMRRSTTIHWHGLFQTGSASEDGPAFVTQCPISQFNSYMYEIPLDQQTGTFWYHSHLSSQYVDGLRGALVIYDPQDPQQNLYDVDDATTVITLEDWYHTPAPVLQEQFFSTNNTALAAPVPDSGLINGKGRYVGGPAVKRSVINVTKGKRYRLRVINTSAIGSYTFSVEGHRLTIIEADGIAHQPLVVDSLDIYAGQRYSVILNANQTAANYWIRSPMTVANAVNNANLDATNVFAVLHYQGAPDAEPTTEQGTAIGTPLVEENLHALINPGAPGGSAAADVVVNLAIGRTTVNGSAAFTLNDIQYKSPSLPTLLKILANNATTNADFATSEHTLALPFNKTIEL…	test	Ceratobasidium sp.	NA	0.0604899	NA	-1	1	55265.5	5.99989	0.5914	0.0904	0.3183	0.100196	0.0844794	0.320236	0.412574	0.0825147	0.0491159	0.00785855	0.0805501	0.0628684	0.0609037	0.0333988	0.0884086	0.0943026	0.0176817	0.0353635	0.0333988	0.0294695	0.0451866	0.0903733	0.00589391	0.0137525	0.0550098	0.064833	0.0785855	0.0530452	4	1	4	10	5
CerAGI_458398	jgi|CerAGI|458398|e_gw1.197.3.1	ATVDYDFNISNVNLSPDGFERSVVAVNGLIPGTLITANKGDTLRVNVTNQLTDSSMRRSTTIHWHGLFQSSTAMEDGPAFVTQCPISQFNSYTYEIPLHDQTGTFWYHSHLSSQYVDGLRGALVIYDPEDPQKSLYDVDDASTVITLADWYHTPAPVLQEQFFATSNTALTAPVPDSGLINGKGRYVGGPTVDRAVLNVTPGKRYRFRVINISAIGSYTFSIEGHSLTIIEADGIAHEPLVVDSFDVYAGQRYSVIVEANQTVANYWVRAPMTVAAAGTNANLDATDVFAVLHYDGAPDAEPTTEQGTAIGTNALVEENLHALINPGAPGGSAAADVVVNLAIGRTTIDGSAAFTFNGIQYKSPSLPTLLQILANNATNNADFATSENTIALPFNKTIE…	test	Ceratobasidium sp.	NA	0.132985	NA	-1	1	57687.3	5.61424	0.5854	0.1032	0.3114	0.0919325	0.0863039	0.322702	0.412758	0.0863039	0.0506567	0.0131332	0.0806754	0.0619137	0.0619137	0.0300188	0.0844278	0.0938086	0.011257	0.0337711	0.0412758	0.0300188	0.0356473	0.0881801	0.00938086	0.011257	0.0562852	0.0600375	0.0750469	0.0712946	4	0	6	8	4
CerAGI_493657	jgi|CerAGI|493657|estExt_Genewise1Plus.C_220172	RTVNYNLNVANGQVAPDGVTRNAVLVNNRFPGPLITANKGDTLKITVNNDLTDPTMRRSTTIHWHGLFQTRSADEDGPAFVTQCPIAPKASYTYTIPLDDQTGTYWYHSHLGSQYVDGLRGPLVISDPLDPHRWLYDVDNESTVFTLADWYHRSSEAIRATGNVLDTIPDSGTINGKGRYDPLNITATPDTLYTLKVKRGKRYRLRVINASAIASFRFSVQGHKLTVIEMDGVSTIPIEVDQFDIQAGQRYSVILKANQDPASYWINAPITNVLNTNVQALLVYEDVKTPYKPPYGPFLKWQIPGDIIRYWQHKHSHHQHRSMHKSHKIRALGVARAHARRTLSIEPGAELEKRDNTTVVLDESKLAPLERPGAPGGARPADVVVPLDFGLNFANGRWM…	test	Ceratobasidium sp.	NA	0.105852	NA	-1	1	62317.8	7.48441	0.6201	0.0735	0.3065	0.143369	0.102151	0.297491	0.369176	0.0878136	0.0537634	0.0107527	0.0806452	0.078853	0.0573477	0.0412186	0.078853	0.0716846	0.0483871	0.0394265	0.0286738	0.0340502	0.0322581	0.0824373	0.00537634	0.0197133	0.0681004	0.0573477	0.0663082	0.0448029	3	3	3	12	5
CerAGI_546141	jgi|CerAGI|546141|estExt_fgenesh1_pg.C_420017	AIVNYNFDIKNVNASPDGFQRSVVSVNGLLPGTLITANKGDTLRINVTNSLTDSTMRRATTIHWHGLFQATTAQEDGPAFVTQCPIAQFQSYTYEIPLHDQTGTFWYHGHLASQYVDGVRGALVIYDPNDPQKSLYDEDDENTVIMLEDWYHTVAPVLEQQMFSTSNTALLSPVPDSGLINGKGRYVGGPATPRSVINVASGKKYRLRVINASAIASYTFSIEGHSLTIIEADGIAHEPLVVDSFQIYAGQRYSVIVNANQPAANYWIRAPMTVAGAGANANLDPTNVFAVLHYSGAPNAEPTTEQGTAIGTPLVEENLHALVNPGAPGGSAPADVSLNLAIGRSTVNGVLQFTFNNIKYHSPDLPTLLKILANGATNNADFATSEHTIVLPHDKVIEL…	test	Ceratobasidium sp.	NA	0.139935	NA	-1	1	52634.1	5.60781	0.5679	0.0782	0.3539	0.102881	0.0946502	0.314815	0.409465	0.0781893	0.0411523	0.00823045	0.0823045	0.0617284	0.0596708	0.0411523	0.0781893	0.0925926	0.0205761	0.037037	0.0308642	0.0390947	0.0432099	0.0843621	0.00205761	0.0102881	0.0555556	0.0699588	0.0823045	0.0596708	4	2	6	8	3
CerAGI_552039	jgi|CerAGI|552039|gm1.2331_g	AFVDTTLNIVNARISPDGFSRSASLVNGLFPGTVIFANKGDILRNTVVNQLTDPTMRRSTTIHWHGLYQRTTAYEDGPAFVTQCPISPANSYQYVIPTRDQAGTHWYHSHLGAQYVDGVRSAIVIYDPNDPHKALYDVDDASTVIQLSDWYHRPSNGLVEEYFKSGQEPVPDAGLINGRGRYKGGPAAPWSVFNVQKGKRYRLRVVNNSALGYFRFEIDKHMLKIIEADGLPHKPLVVKSLDIHPGERYSIVIEANQTVGNYWIRAPITARRSSSTLDPELVKAVLRYTGAPATDPSSSKDSGLVLDSNLLKPVENPGAPGGSGPADVVIDLKYGGVSGGKTGWQVNDSQYKPPTVPTLLKILSNNASTNADFARSENTIVLPYNKVIELQIHGSSNGF…	test	Ceratobasidium sp.	NA	0.116948	NA	-1	0	51725.5	7.93794	0.5842	0.0618	0.3539	0.132196	0.0916844	0.30064	0.377399	0.098081	0.0533049	0.00426439	0.0724947	0.0767591	0.0597015	0.0383795	0.0554371	0.0660981	0.0405117	0.0469083	0.0319829	0.0277186	0.0298507	0.0895522	0.00426439	0.0191898	0.0639659	0.0597015	0.0852878	0.0746269	3	2	7	8	6
CerAGI_603048	jgi|CerAGI|603048|estExt_Genemark1.C_40160	AFADYILNINNAQIAPDGFTRTAALVNGQFPGTVIFANKGDIIRNTVVNQLTDPSIRRSTLIHWHGLFQMTTAYEDGPAFVTQCPISPGNSYQYVIPTRDQAGTHWYHSHLGSQYVDDPNDPHKALYDVDDASTVIQLSDWYHTPANALVEKYFASGSEPSPDSGLINGRGRYKGGPATPYSVINVQKGKRYRFRVLNNGAIGYYTFQIDGHPFTVIEADGVAHKPLVVKSLEIHPGERYSIIVEANQTVGNYWVRAPITPGRSNNNLDPELVKAVFRYGGAPATEPTTSKTSGTLLDQNLLKPVENPGAPGGSGPADLVFDLNFGTISGGKTGWQVNGSQYKSPTLPTLLKILSNNATTSADFASSENTIVLPPGKVIELRIHGSANGFKHPWHLHGH…	test	Ceratobasidium sp.	NA	0.0994864	NA	-1	0	51886.4	6.59488	0.5732	0.0795	0.3473	0.110879	0.0857741	0.330544	0.376569	0.0962343	0.0376569	0.0041841	0.0669456	0.083682	0.0606695	0.0313808	0.0711297	0.0774059	0.041841	0.041841	0.039749	0.0334728	0.0460251	0.0690377	0.0041841	0.0146444	0.0523013	0.0627615	0.0983264	0.0627615	2	1	7	6	3
Cersu1_115063	jgi|Cersu1|115063|estExt_fgenesh1_kg.C_70498	AIGPDTQLIISNKNIAPDGFTRATVLAGGTFPAPLIKGNKGDTFRINVVNELQNETMLKTTSIHWHGIFQHTTAWADGPAFVTQCPIASGDSFLYEFTVPDQAGTFWYHSHLATQYCDGLRGPLVVYDPYDPHKDLYDVDDENTVITLADWQHLAATVGPRFPMNISSTLINGLGRFSGDPTSELAVVSVEYGKRYRFRLTSISCEPNWNFTIDDHTMTVIEADAQNTEPLTVDQIQIFAAQRYSFVLHANQPIGNYWIRANPNQQPQGFDGGINSAILRYVGAPNEEPNTTFVQPVNPLNEANLHALSDPEAPGEPDQNPGAIDASFNLALGFDAQVGNFTIDGVSFIPPTTPVLLQILSGTQDAHDLMPIGSVFNISLGQSVQISFPIPPGGVPGGP…	test	Gelatoporia subvermispora	white-rot fungus	0.0955726	NA	-1	1	54718.4	4.85333	0.6056	0.0837	0.3108	0.0876494	0.103586	0.332669	0.374502	0.101594	0.0278884	0.00796813	0.0677291	0.0896414	0.0697211	0.0378486	0.0677291	0.0816733	0.0219124	0.0298805	0.0557769	0.0298805	0.0438247	0.0677291	0.00996016	0.0159363	0.0737052	0.0657371	0.0796813	0.0557769	4	0	5	11	6
Cersu1_115068	jgi|Cersu1|115068|estExt_fgenesh1_kg.C_70503	AIGPTADLVIANKDIKPDGFERATVLAGGAFPGPLIEGNKGDTFRINVVNELKNETMFKTTSIHWHGILQHTTAWADGPAFVTQCPIASGDSFLYEFSVPDQAGTFWYHSHLVDQYCDGLRGPLVVYDPHDPHKDLYDVDNEDTVITLADWLHVAAELGPRFPFNISSTLINGLGRYQEDPTSELAVIKVEYGKRYRFRLTSLSCDPNYTFSIDGHNMTIIEADAENTRPLTVDQIQIFAAQRYSFVLHANQPVNNYWVRANPNLQPQGFEGGINSAILRYVGAPHEEPNGAFVPPVSPLKEVELRPLSDPAAPGKPSQDPGSVDAPFNLELGFNGVNFTIDGETFVPPPVPVLLQILSGVQDAHDLLPMGSVFNISQGQIVQISFPIPDTGLAGSPHP…	test	Gelatoporia subvermispora	white-rot fungus	0.126149	NA	-1	1	54908.8	4.87078	0.598	0.082	0.32	0.1	0.12	0.302	0.376	0.102	0.038	0.006	0.076	0.092	0.06	0.038	0.052	0.074	0.024	0.032	0.056	0.048	0.034	0.08	0.01	0.014	0.072	0.058	0.08	0.056	4	0	5	10	7
Cersu1_137686	jgi|Cersu1|137686|estExt_Genewise1.C_70870	AIGPVANLAITDTNISPDGYERAAVLAGGTFPGPLIQGNIGDNFQINVVNQLTNETMLESTTIHWHGLFQEGTTWADGAAFVSQCPIATGNSFLYDFTVPDQAGTFWYHSHLATQYCDGLRGPLVVYDPNDAYLSDYDVDNETTVITLADWYHTAATLGPRFPVQADATLINGLGRYSGGPASNLTVITVESGKRYRFRLVSIACDENFVFSIDGHEMIVIEADGVETEPVTVDSIQIFAAQRYSFILNATEAVDNYWIRAQPNEGNTSFTGGINSAILRYVGATNADPTTTSTASNLLSEVDLHPLTNAAAPGAASQDPGSVDVSMNLDLGFDGTNFTINGATFVPPTVPVLLQILSGAQSATDLLPSGSVFTLPANSTVQVTLAASTVAGGPHPFHL…	test	Gelatoporia subvermispora	white-rot fungus	0.0358538	NA	-1	1	52987.8	4.2177	0.6016	0.0765	0.3219	0.056338	0.10664	0.338028	0.402414	0.0965795	0.0261569	0.00603622	0.0764588	0.0623742	0.056338	0.028169	0.0965795	0.102616	0.00201207	0.0321932	0.0482897	0.0321932	0.0321932	0.0784708	0.0100604	0.0160966	0.0744467	0.0663984	0.082495	0.0704225	4	0	4	11	7
Cersu1_84170	jgi|Cersu1|84170|fgenesh1_kg.7_#_486_#_isotig09252	QIGPVANLPIVDATIAPDGYARAAVLANGTFPGPLIQGNKGDTFQINVIDQLTNETMLKTTSIHWHGIFQQGTAWADGPAFVTQCPIASGDSFLYEFTVNNQAGTYWYHSHLATQYCDGLRGPLVIYDPNDPYSDMYDVDDESTIITLADWYHTAAMLGPRFPMGADSTLINGLGRWNAPNGTTTGNLTVITVESGKRYRFRLVSISCDPNYNFTIDGHSMTIIEADGVPTEPLTVDSLQIFAAQRYSFILNATQDVDNYWIRANPDLGNIGYSNGINSAILRYVGASDSEPTTSPTYENPLLETALRPLTNPTAPGLPSQDPGAVDYALNLNMGFDGTNFSINGATFIPPTMPVLLQILSGTTNANQLLPPGSVYNLPANSSIQISMLGGGLAGAPHP…	test	Gelatoporia subvermispora	white-rot fungus	0.206452	NA	-1	1	54103.7	4.50002	0.5848	0.0758	0.3393	0.0638723	0.0918164	0.353293	0.39521	0.0958084	0.0259481	0.0159681	0.0858283	0.0798403	0.0698603	0.0279441	0.0878244	0.0878244	0.00998004	0.0419162	0.0359281	0.0219561	0.0399202	0.0499002	0.00998004	0.0179641	0.0698603	0.0758483	0.0858283	0.0598802	3	0	4	12	7
Clapy1_1797713	jgi|Clapy1|1797713|e_gw1.8.504.1	GIGPVATLTIVNQVISPDGYSRDAVLANGVFPGPLITGSMGSHFQLNVVDELTDTNMDTATSIHWHGLFQHATNHMDGPSFVTQCPIIPGNSFLYDFTVPDQAGTYWYHSHFRNQYCDGLRGAIVIYDSNDPHLSLYDVDNDDTVITLADWNSPSHLRPSSAPAAGLINGMGRYLGGPNSPLSVVNVVKGTRYRLRLVSISCDPSFTFSIDNHQFTIIEVDGQNVQPLLVDNLEIFNGKRYSVVLNANQPVNNYWIRALPSTLLQLPTTANGLNCAILRYSGAAVAEPTTSQTTNLPMVETNLHVRSAPGKPEAGGADVTYVLDVVSLAVLFTVNGVSFQPPSVPVLLQILSGTSSAASLLPQGSIYSVQKGQVVELVIPGGALGGPHPVHLHGHTFSV…	test	Artomyces pyxidatus	NA	0.120959	NA	-1	0	53087	5.34044	0.5935	0.0752	0.3313	0.0833333	0.0813008	0.339431	0.408537	0.0873984	0.0325203	0.0101626	0.0894309	0.0711382	0.050813	0.0386179	0.0630081	0.0711382	0.0121951	0.0345528	0.0365854	0.0182927	0.0406504	0.105691	0.0121951	0.0162602	0.0630081	0.0691057	0.0813008	0.0833333	4	0	9	7	6
Clapy1_1803531	jgi|Clapy1|1803531|e_gw1.20.401.1	SIGPIAELPIVNAVIAPDGFSRDAVLAAGSFPGPVISGFKGENFQINVKDELTDTTMDTATSIHWHGLFQHSTNYADGPSFVTQCPIIPGNSFLYNFNVPDQAGTFWYHSHFRNQYCDGLRGALIIYDPLDPHLLLYDVDNDDTVITLADWYHYLSTDAPLVPDFTSGLINGKGRYSGGSAVDLAVVNVVFGLRYRLRLVSISCDPSFTFSIDGHQLTIIEVEGQNVQPLVVDNLKIFVGQRYSAVLHANQPIGNYWIRSLPTEDGATTDGGINSAILRYLGASNTEPKSNSSLSLPLIETNLHPLTNPAAPGTPAPGEADINLTFNVQFVRVGSQFQVNGVSFEPPTIPVLLQILSGTSSATSLLPAGSVYGVEPNKTVELVIPGGAVGGPHPIHLHG…	test	Artomyces pyxidatus	NA	0.0404942	NA	-1	0	53501.3	4.91375	0.6109	0.0565	0.3327	0.078629	0.0907258	0.336694	0.397177	0.0967742	0.0302419	0.00201613	0.0887097	0.078629	0.0645161	0.0342742	0.0685484	0.0665323	0.0141129	0.0322581	0.0483871	0.0282258	0.0322581	0.0887097	0.0100806	0.016129	0.0625	0.0645161	0.0866935	0.0826613	4	0	6	9	7
Clapy1_1803571	jgi|Clapy1|1803571|e_gw1.20.279.1	GIGPITNLPIVNSVIAPDGYSRDAVLAGGIFPGPLITGLKGENFQINVQDQLTDTSMDTVTSIHWHGLFQHTSNYADGPAFVTQCPIIPGNSFLYNFNVPDQAGTYWYHSHFRNQYCDGLRGAIVIYDLLDPHLLLYDVDNDDTVITLADWYHYLSPDAPAVPDFTSGLINGKGRYSGGTAVDLAVVNVVSLLRYRLRIVSISCDPSFTFSIDGHQLTIIEVDGQNVQPLVVDNLKIFNGQRYSVVLNANQPIGNYWIRSLPTVAGATTDGGINSAILRYLGAPVADPTSTSSLSLPLVETNLHPLTNPAAPGNPVPGGADINLEFDVAFVRHVSGQFQVNGATFDPPTIPVLLQILSGASSASSLLPAGSIYGVQPNKVVELVIPGGAVGGPHPVHLH…	test	Artomyces pyxidatus	NA	0.0646912	NA	-1	0	53537.3	4.73721	0.6044	0.0643	0.3313	0.0722892	0.0883534	0.329317	0.413655	0.0963855	0.0301205	0.00200803	0.0863454	0.0783133	0.0682731	0.0341365	0.0662651	0.0682731	0.00803213	0.0381526	0.0421687	0.0160643	0.0341365	0.0963855	0.0100402	0.0160643	0.0722892	0.0682731	0.0923695	0.0722892	4	0	4	11	7
Clapy1_1809219	jgi|Clapy1|1809219|e_gw1.41.205.1	AVVSQDLHIVNQILSPDGYSRDTVLAGDTFPGPLISGNKGDNFQINVFDDLTDSALDLVTSIHWHGIDQKGTNEMDGVSMVTQCPIIPGDSFLYNFNIPDQAGTFWYHSHYGTQYCDGLRGPLVVYDPSDPQASLYDVDDATTILTLADWYHYLSPVGPIVAQPNSTLINGQGRYPGGPASTLAVVSVTQGKRYRMRMINIACDPNFMFSIDGHQLTIIEVDGSNVQPLLVDQIQIFAAQRYSFVLNANQPVDNYWIRALPNTPGASYTGGLNSAILRYAGAADTDPTSTLTTSTIPLVETNLHVRVCIAPGTPTPGAADINLNLAVSFVRVGTHFTVNQVTYESPPIPVLLQILNGTQDAASLLPTGSVIGLQPNKVVEIVIPGGAGGGPHPVHLHGH…	test	Artomyces pyxidatus	NA	0.158365	NA	-1	1	53261	4.5493	0.5859	0.0606	0.3535	0.0686869	0.0929293	0.337374	0.410101	0.0909091	0.0282828	0.010101	0.0767677	0.0747475	0.0707071	0.0323232	0.0787879	0.0767677	0.00808081	0.0383838	0.0363636	0.0141414	0.0444444	0.0909091	0.0121212	0.0161616	0.0787879	0.0585859	0.0848485	0.0686869	3	1	4	12	6
Clapy1_1835997	jgi|Clapy1|1835997|fgenesh1_pg.8_#_20	SIGPVANINVANKVISPDGYSRDAVLANGVFPGPIISGNKGDNFQLTVSDQLTDTNMDTATSIHWHGLFQHTTNYVDGPSFVTQCPIIPGNSFLYDFTVPDQAGTYWYHSHFRNQYCDGLRGAIVIYDPNDPHLSLYDVDNDDTVITLADWYHYYSPDAPPVPIPASGLINGVGRYIGGPNTTLSVVNVVQGTRYRLRIAQIACDPSFTFSIDNHQFTIIEVDGQNVEPLLVDNISIFVGQRYSVVLNANQPVNNYWIRALPSTLLQVPTTDGGQNCAILRYSGAPAVEPTTSSTTNLPMVETDLHPLTAPAAPGNPVPGGADVNYQFDVLSLGVVFTINGVSFQPPTVPVLLQILSGASSAAALLPKGSIYSANSGQVVELSIPGGAFGGPHPVHLHG…	test	Artomyces pyxidatus	NA	0.0421419	NA	-1	1	53296.8	4.73892	0.6069	0.0766	0.3165	0.0665323	0.0806452	0.358871	0.393145	0.100806	0.0262097	0.00403226	0.0665323	0.0826613	0.0645161	0.0322581	0.0685484	0.0705645	0.00806452	0.0403226	0.0443548	0.0120968	0.0403226	0.102823	0.0120968	0.016129	0.0685484	0.0745968	0.0846774	0.0806452	4	0	8	7	7
Clapy1_1838188	jgi|Clapy1|1838188|fgenesh1_pg.20_#_89	AIGPIANLPIVNAVIAPDGFSRNSVLAAGTFPGPLISGIKGDNFQINVQDELTDTTMDTATSIHWHGLFQHSTNYADGPSFVTQCPIIPGNSFLYNFQVPDQAGTFWYHSHFRDQYCDGLRGAMVIYDPLDPHLLLYDVDNDDTVITLADWYHYVSTDAPLVPDPASGLINGKGRYSGGTAVDLAVVNVVFGLRYRLRIVSISCDPSYTFSVDGHQLTIIEVDGQNVQPLVVDNIQIFAAQRYSAVLHANQPIGNYWIRSLPSEDGATTNGGINSAILRYLGALSVDPKSTSSLSLPLVETNLHPGTPAPGEADINITLDVEFVVSQFQVNGVSFEPPSMPVLLQILSGTSSAASLLPAGSVYGLEPNKVVELVIPGGAAGGPHAFSVVRSAGNASYNF…	test	Artomyces pyxidatus	NA	0.0579001	NA	-1	1	51542.1	4.47786	0.5917	0.0688	0.3396	0.0666667	0.0979167	0.325	0.416667	0.09375	0.0291667	0.00625	0.0875	0.0770833	0.0625	0.0291667	0.05625	0.0791667	0.00833333	0.0354167	0.0416667	0.025	0.0375	0.0979167	0.0104167	0.0166667	0.0729167	0.0604167	0.0833333	0.0833333	4	0	6	9	7
Clapy1_1914846	jgi|Clapy1|1914846|gm1.4589_g	SIGPVADLPIVNKVIAPDGFSRDTVLAGGTFPGPIISGFNGDTFKLNVKDKLNDTNLDTVTSIHWHGLFQHTTNYADGPAFVTQCPITPGDSFLYKFNVPTQAGTFWYHSHYRNQYCDGLRGAIVIKDPHDPHRSLYDIDDDSTVITLADWYHVLSPAAPLVPPFDSVLINGKGRYGGGTKVALSVVNVRHGLRYRLRLVSISCNPSFTFSIDEHQLTIIEADGQNVRPLVVDNLAIFAGQRYSAVLHANQPVGNYWIRSLPSVAGATTNGGLNSAILRYRGAPNADPTTNSALSYPLVETDLHPLTKPAAPGKPVPGGADINLTFNVQFNTTERLFEVNGKAFNPPSVPVLLQILSGVPPASLLPDGSIYKVAGNKVVELVIPGIAIGGAHPVHLHGH…	test	Artomyces pyxidatus	NA	0.0932837	NA	-1	0	53685	6.23213	0.5827	0.0786	0.3387	0.108871	0.0846774	0.302419	0.407258	0.0967742	0.0403226	0.00201613	0.0826613	0.0846774	0.0584677	0.0383065	0.0584677	0.078629	0.0302419	0.0342742	0.046371	0.0181452	0.0221774	0.0967742	0.0100806	0.016129	0.0665323	0.0665323	0.0887097	0.0604839	5	0	4	10	7
Clapy1_1914850	jgi|Clapy1|1914850|gm1.4593_g	SIGPVATIPIVNKVIAPDGFSRDTVLADGTFPGPTISGFKGNTFELNVIDQLKDKNLDTVTSVHWHGLFQHTSNSADGPAFVTQCPIIPGDSFLYKFTVPTQAGTFWYHSHYRNQYCDGLRGAIVVKDPFDPHGSLYDVDDDSTVITLADWYHVLSPAASLVPAFDSVLINGKGRYSGGTDVALSIVNVVHGLRYRLRLVSISCDPSFTFSIDGHQLTIIEVDGQNVQPLVVDNLKIFVGQRYSAVLHANQPVGNYWIRSLPTVTGATTDGGINSAILRYLGAPNKDPTTNSTLNLPLVETNLHPLTNPAAPGKPVPGGADINLTFDVQFTSQLVFQVNGATFNPPSVPVLLQILSGVPPASLLPAGSVYPVQGNKVVELVIPAGAAGGPHPVHLHGHA…	test	Artomyces pyxidatus	NA	0.0591112	NA	-1	1	54208.3	5.68722	0.6119	0.0614	0.3267	0.0891089	0.0792079	0.340594	0.39802	0.0930693	0.029703	0.0019802	0.0811881	0.0811881	0.0514851	0.0356436	0.0772277	0.0693069	0.0237624	0.029703	0.0475248	0.0138614	0.0336634	0.106931	0.00990099	0.0158416	0.0653465	0.0653465	0.0871287	0.0732673	4	0	4	11	7
Clapy1_1914882	jgi|Clapy1|1914882|gm1.4625_g	AIGPIATLPIVNKVIAPDGYSRDTVLAGGTFPGPLIQGNKGNDFKINVIDQLTDTSMPTATSIHWHGLFQHTTNYVDGPAFVTQCPIIPGHSFLYDFNVPQQAGTFWYHSHFANQYCDGLRGPLVVYDPNDPQKHLYDVDNESTVITLADWYHYLSTNAPPIPAFNSSLINGKGRYPGGPAVALSVVNVSRGQRYRFRLVSISCDPSFTFSIDGHQLTIIEVDGNNVQPLHVDNLEIFAGQRYSVVMTANQPVGNYWIRSVPPGGEVDNSGLNAAILRYNGAPSKNPTSNSSLSLPLVETNLHPLTNPRAPGNPVPGGADININLNVVINDAHTQFLVNGVVFDPPSVPVLLQILSGASSAASLLPSGSIYGLEPNKVVELVIPGGAVGGPHPVHLHGH…	test	Artomyces pyxidatus	NA	0.094169	NA	-1	0	53392.2	5.5832	0.6048	0.0766	0.3185	0.0846774	0.0766129	0.346774	0.397177	0.0947581	0.0282258	0.00403226	0.0766129	0.0907258	0.0604839	0.0383065	0.0524194	0.0625	0.0181452	0.0362903	0.0443548	0.0181452	0.0362903	0.102823	0.0100806	0.0141129	0.0584677	0.078629	0.0907258	0.078629	3	0	6	11	6
Clapy1_1916753	jgi|Clapy1|1916753|gm1.6496_g	QANPAINVPATLQIVNKQISPDGFQRPTVLAGGVYPAPLIRLNNNKEFDVTVVNKLHNTVMDTNTSIHWHGLFQHSTNWADGVVGVTQCPIPPSDQFQYKFGLGDQVGTYWYHSHLSTQYCDGLRGPIVIDDPNDPYVKNKSYDVDNENTVITLSDWYHTPSPKQVIPAVADSILINGLGRYPGGPNSTLAVVNVAHGKRYRFRLLSLSCDPNFQFSIDGHTFEIIEADGGYTKPLVVDTIHIFAGQRYSFIMTANQTVGNYWIRALPNVGPTGFANGINSAILRYKGAKAVNPTTKEGSHTNPLVETNLHPLVSSPVPGNPVPGGADISINIAATFNTTLNMFTVNGLPWVYDYPLPVLLQILRGATNVNQLFPNVTYFGLAPNKSVEITLPAGAAGG…	test	Artomyces pyxidatus	NA	0.437753	NA	-1	1	54144.5	6.18439	0.6331	0.0524	0.3145	0.0987903	0.0745968	0.33871	0.391129	0.0967742	0.0282258	0.00806452	0.0745968	0.0846774	0.0645161	0.0403226	0.0725806	0.0645161	0.0302419	0.0362903	0.0423387	0.0181452	0.0383065	0.0947581	0.0100806	0.0181452	0.0564516	0.0826613	0.0846774	0.0504032	3	0	4	13	6
Clapy1_1918608	jgi|Clapy1|1918608|gm1.8351_g	SIGPVADLPIVNRNISPDGLQRPTVLAGGTFPGPIIKGNKGDNFRINVIDLQLTDTRMDVATSVHWHGIDQHKSNAYDGAAFVTQCPITPGHSFLYNFNVPDQAGTFWYHSHFSNQYCDGLRGPLIVYDPHDPFAHLYDVDDDTTVITLADWYHYLSFNSPPVPAFNSTLINGLGRYSGGPTNAPLAVVNVQRGKRYRIRLVSISCDPNFTFSIDSHQMTIIEVDGSNVQPLLVDQIQIFAAQRYSVILNANQPVNNYCADSLDSDVPDASIDGGLNAAILRYRGAPAHDPTTNQTGGSLPLIETNLHPYQKSVVPGQHVPGGADININLAVVLNDAHTNFFVNNYTFEPPTVPVLLQILSGAKTAQELLPSGSVYGLQRNKSVEITIPGGAIGGPHPV…	test	Artomyces pyxidatus	NA	0.0615108	NA	-1	1	54404.1	5.45412	0.646	0.054	0.3	0.096	0.09	0.338	0.382	0.094	0.034	0.006	0.074	0.08	0.066	0.044	0.062	0.074	0.018	0.038	0.042	0.014	0.038	0.084	0.012	0.014	0.076	0.076	0.078	0.07	3	0	6	11	6
Clapy1_1921217	jgi|Clapy1|1921217|gm1.10960_g	SIGPVADLPIVNRILAPDGYERSTVVAGGVFPGPIIKGNKGDNFRINVIDELTDTTMDVVTSVHWHGIDQHKSNAYDGVAFVTQCPITPGNSFLYNFDVPDQAGTFWYHSHFSDQYCDGLRGALIVYDPHDPFAHLYDVDDDSTVITLADWYHYVSLVAPPLPAVNATLINGLGRYAGGPITPLTVVNVQRGKRYRFRLIAISCDPNFTFSIDNHQMTIIEVDGGNVEPLLVDQIQIFAAQRYSVVVTANQPINNYWIRSIPNHQGASIEGGLNAAILRYRGAPEQDPATSDTGGILPLIETNLHPFEKSVVPGKPFPGGADININLNVVLNSDFLFEINNSTYAPPTVPVLLQILSGAKTPQELLPSGSIYSLQRDKSVEITIPGGVIAGPHPLHLHG…	test	Artomyces pyxidatus	NA	0.131954	NA	-1	1	53858.8	4.98077	0.6004	0.0669	0.3327	0.0892495	0.0993915	0.318458	0.395538	0.0973631	0.0344828	0.00608519	0.0709939	0.0811359	0.0831643	0.0365112	0.0628803	0.0669371	0.0182556	0.0385396	0.0425963	0.0243408	0.030426	0.0892495	0.010142	0.0162272	0.0750507	0.0709939	0.0791075	0.0628803	3	0	5	11	7
Clapy1_1978402	jgi|Clapy1|1978402|MIX55448_9834_60	SIGPVATIDIVNKVISPDGFSRDAVLASGVFPGPIISGNKGDNFKLTVVDQLTDTNMDTATSIHWHGLFQHSTNYADGPAFVTQCPIVPGNSFLYDFTVPDQAGTYWYHSHFHNQYCDGLRGAIVIYDPDDPHASLYDVDNDETVITLSDWYHYYSPLAPPVPIPASGLINGVGRYIGGPNTPLSVVNVVKGTRYRLRIAQIACDPSFTFSIDDHQFTIIEADGQNVQPLLVDNIEIFVGQRYSVVLNANQPVNNYWIRALPSTLLQVPTTAGGQNCAILRYSGAPAVEPTTSGTTNLPMVETNLHPLTSPTAPGKPVPGGADVNYQFDVLSLGVAFLINGVTFLPPSVPVLLQILSGASSAASLLPQGSIYSANQGQVVELVIPGGAFGGPHPVHLHG…	test	Artomyces pyxidatus	NA	0.0452647	NA	-1	0	53206	5.00634	0.5988	0.0605	0.3407	0.0725806	0.078629	0.340726	0.409274	0.0987903	0.0241935	0.00403226	0.0766129	0.0846774	0.0625	0.0362903	0.0625	0.078629	0.0120968	0.0383065	0.0443548	0.0141129	0.0443548	0.100806	0.0120968	0.016129	0.0645161	0.0625	0.0866935	0.0745968	4	0	7	8	7
Cligib1_1433292	jgi|Cligib1|1433292|e_gw1.3.167.1	ITRQYNFDIVNAKVAPDGFERDAVLVNGGFPGPVVVASKGDSVQIRTNNKLTNPDMRRSTSIHWHGFFQHRTSGMDGPSFVNQCPIPPNTTFLYEFDTAGQTGNFWYHSHLSTQYCDGLRAHSQFMVGYPQDPLAHLYDVDDGYRIRYHDLAPHAQQVFFSSGTVPIPDSGLINGVGRYNGGPAVPYAVINVVQGKRYRFRVFSLSCRPFHTLSFDNHTFDVMEFDGIEHNPVPAQNVDVYAAQRVSIILNANQTVGNYWIRAPPTGGSPAANPNFNPALALAILRYKGAPVADPTTVNVAGVKLNEADMHPLIDPGITGSQPPDVAIVLNIAQPNPPFFDINGISYVSPSVPVLLQLLSGASKPQDLLPSVFILPANKTIEISIPGTGAHPFHLHGHA…	test	Clitocybe gibba	NA	0.0764916	NA	-1	1	54070.1	5.87433	0.5931	0.085	0.3219	0.101215	0.0850202	0.325911	0.380567	0.107287	0.0425101	0.0121457	0.062753	0.0951417	0.0607287	0.0404858	0.048583	0.082996	0.0182186	0.034413	0.0607287	0.0182186	0.0425101	0.082996	0.0101215	0.0121457	0.0668016	0.0708502	0.0789474	0.0587045	3	1	8	7	5
Cligib1_1433318	jgi|Cligib1|1433318|e_gw1.3.218.1	AIRHFNFDIVNGKVAPDGFERDAVLVNGKFPGPVVVASKGDYVKIQTNNKLSNPDMRRSTSIHWHGFFQHRTSGMDGPSFVNQCPIPPNTTFLYEFDTAGQTGNFWYHSHLSTQYCDGLRGAFPVYDPHDPLGHLYDIDDASTIITLADWYHDLAPHAQQVFFTSGTVPIPDSGLINGVGRYNGGPTVPYAVINVVQGKRYRFRVFSLSCRPFHTLSFDNHTFDVMEFDGIEHDPVPVQNVDIYAAQRVSIILHANQTVGNYWIRAPPTGGSPAANPNFNPALALAILRYKGAPIAEPTTTNVPGVKLNEADMHPIKQVGPGSLGNGAADVAIVLNIAQPNPPFFDINGISYISPSVPVLLQLLSGASKPQDLLPSVFILPANKIVEISIPGTGAHPFH…	test	Clitocybe gibba	NA	0.0287003	NA	-1	1	54558.7	5.95413	0.5872	0.0922	0.3206	0.104208	0.0841683	0.322645	0.380762	0.108216	0.0360721	0.01002	0.0641283	0.0921844	0.0661323	0.0440882	0.0521042	0.0781563	0.0240481	0.0300601	0.0641283	0.0200401	0.0380762	0.0801603	0.01002	0.0140281	0.0641283	0.0701403	0.0821643	0.0601202	3	1	8	7	5
Cligib1_1433884	jgi|Cligib1|1433884|e_gw1.3.161.1	VTRKYNFDIVNANVAPDGFERTGVLVNGMFPGPVVVANKGDSVQIQTNNKLTNPNMRRSTSIHWHGFFQHRTADMDGPSFVTQCPIPPNTTFLYEFDTAGQTGNFWYHSHLSTQYCDGLRGAFPVYDPQDPLQHLYDIDDASTIITLADWYHDFAPHAQQVFLTSTIVPVPDSGLINGVGRFNGGPAVPYAVINVTQGKRYRFRIFSLSCRPFHTFSVDNHTFDVMELDGTEHDPVAVQNVDVYAGQRISIILNANQTVDNYWIRAPPTGGSPTNNPNFNPDLTLAILRYQGAPEVDPTTVNVTGNKLNEADMHPIKEVGPGNLGDKPADYAINLQITQPHIPFFDINGISYVSPSVPVLLQILSGAAKPQDFLPSVIIIPANKIIEVSIPGGGVSHHV…	test	Clitocybe gibba	NA	0.144834	NA	-1	1	55670.8	5.49675	0.5711	0.085	0.3439	0.0988142	0.0928854	0.337945	0.367589	0.102767	0.0355731	0.013834	0.0592885	0.0889328	0.0612648	0.041502	0.0711462	0.0671937	0.0217391	0.0296443	0.0573123	0.0237154	0.0434783	0.0909091	0.00988142	0.0158103	0.06917	0.0711462	0.0750988	0.0533597	3	1	7	9	5
Cligib1_1438940	jgi|Cligib1|1438940|e_gw1.17.15.1	AAGVTRTFSLDIVNALLAPDGFKRSTVVANGLFPGPLLMANKGDTMQVIVNNRLTDPTMRRSTSINFDGIFFTTANAFNEGTPFVTTCPIAPNASYTHTLPLGTQAGTFWYHSQLSAQHADGLRGPLIIYDPEDPMKSLYDVDDGTTMNHVTIGDWWHDPSVSILAEYLETGISPTPDSGTFNGVGRFPGGPATPFFVQNVQQGKRYRFRIINISAFSLFSLSVDQHNITIIEADGVEVRPIIVNEIDILAGQRYSAVLLANQPVGNYWINTPYFAGCVSNESMTLARGILRYAGAQQINPAGPMTLGPENPNLLVEANLQVPLPDVNLTLSIAFVNEILRWTVNNSSYAPPQIPTLLKVLEGADVAADFNTTENTLLFPVNAVVQIEFLPFGDGAVHP…	test	Clitocybe gibba	NA	0.341565	NA	-1	1	54277.8	5.00947	0.5562	0.0924	0.3514	0.0763052	0.0863454	0.331325	0.409639	0.0963855	0.0381526	0.0140562	0.0943775	0.0783133	0.0662651	0.0240964	0.0803213	0.0783133	0.0140562	0.0240964	0.0542169	0.0321285	0.0361446	0.0783133	0.0060241	0.0180723	0.0542169	0.0763052	0.0783133	0.0542169	3	2	7	8	6
Cligib1_1473859	jgi|Cligib1|1473859|fgenesh1_pg.73_#_12	ASVQPRVNAVTLNIVNTQLAPDGFQRSVIVANGTYPGPIITATKGDTLHVKVNNKLTDPTMRRSTSINFDGVFVSTSNAYDEGSPFVTTCPIAPGASYTYTLPLGTQTGTFWYHSQLSVQYVDGLRGPLIIYDPQDPMKSLYDVDDATTIWSVGDWWQNSTIPLLAGYVATGIVPVSDSGTFNGVGRYQGGPAVPFFVQHVQAGKRYRFRMINMSARNVFTMSVDSHDLTIIEADGVATKPMVVNQIDMLAGQRYSVVLTANQPVGNYWINAPFVGGTPSRNLHQNATLTRAILRYAGAPAADPVAPMSLGPANPNALLEANLRPFVDERPPPPISTSPSTLLSAMERQQRVVLAPQTPTLVKILNGANTSADFNVTENTFILPKNKVVQIDFPPMTMT…	test	Clitocybe gibba	NA	0.117657	NA	-1	1	54796.5	6.3266	0.5913	0.0992	0.3095	0.0873016	0.0753968	0.353175	0.396825	0.0873016	0.0436508	0.0277778	0.0674603	0.0833333	0.0555556	0.0178571	0.0873016	0.0873016	0.0257937	0.0297619	0.0396825	0.0178571	0.0416667	0.0892857	0.00793651	0.0178571	0.0575397	0.0714286	0.0694444	0.0615079	1	0	7	11	3
Cligib1_1671357	jgi|Cligib1|1671357|gm1.5162_g	VSVQPRATVKDVTLDIVNTRLAPDGFERSVIVANGTYPGPLVTATKGQTLRVKVNNKLTDPTMRRSTSMNFDGVFITTSNAFNEGSSFVTTCPIAPEASFTHTLPLGTQTGTFWYHSQLSVQYVDGLRGPLVIYDPEDPMKALYDVDDATTIWSVGDWWQNSTIPLLAGYVATGIVPVSDSGTFNARQAGKRYRFRIINMSARNVFTMSVDSHELTIIEADGVATTPMVVNQIEMLAGQRYSVVLNATQPVDNYWINAPFVGGDPTRNLHQNATLSRAILRYAGAPAVDPVAPMSLGPVNPNALLEANLRPFRADTPPSPDINITLNLVVTAGKAQWNVNNVSYLPPKTPTLVKILDGANSAADFNVTENTFILPRNKVVQITFPPNDDDEAHPFHLHG…	test	Clitocybe gibba	NA	0.0611441	NA	-1	1	53841.2	5.54495	0.5639	0.1014	0.3347	0.0933063	0.0912779	0.336714	0.391481	0.0872211	0.0466531	0.020284	0.0750507	0.0791075	0.0486815	0.0223124	0.0933063	0.0912779	0.0243408	0.0243408	0.0425963	0.0263692	0.030426	0.0953347	0.00608519	0.020284	0.0649087	0.0730223	0.0608519	0.0547667	2	2	7	10	5
Cligib1_1671361	jgi|Cligib1|1671361|gm1.5166_g	LAVQPSIKDVTLNIVNTNLAPDGFSRSVVTANGTYPGPPITAVKGQTLRVKVNNKLTDATMRRSTSINFDGVFVSTPDVYDEGSPFVTTCPIAPASSYTYELPLGDQTGTFWYHSQLSVQYVDGLRGPLIIYDPQDPWPTSMMSMTCPQSSKSGLVAELHLAPARRYEATGVVPVSDSGTVNGAGRFNGGPAVPWSVVNVLLVNVTASGSSTISLLPAVPNNILIYAQIAVIEADGVATQPSTVDTLDLLAGQRYSVVLHADQPVANYWINAPFVGGAPARNLHQNATLSRAILRYAGAAKADPVAPMTSGPVNGTAMIEADLRPLVPTAVLVPDVNITLDLEVIAGKAIWTVNNISYLHPTVPTLNKILAGPVNASSFDPTENTFILPAHKTIQITFP…	test	Clitocybe gibba	NA	0.156998	NA	-1	1	54119.1	5.8325	0.5846	0.0925	0.3228	0.0728346	0.0669291	0.358268	0.427165	0.0748031	0.0334646	0.0255906	0.0748031	0.0925197	0.0590551	0.0177165	0.0885827	0.102362	0.0216535	0.0314961	0.0275591	0.0177165	0.0334646	0.100394	0.00984252	0.015748	0.0492126	0.0610236	0.0649606	0.0728346	2	0	6	13	5
Cligib1_1671363	jgi|Cligib1|1671363|gm1.5168_g	LAVQPSVKDVTLDIVNTNLAPDGFSRSVVTANGTYPGPPITAVKGQTLRVKVNNKLTDATMRRSTSINFDGVFVSTPDVYDEGSPFVTTCPIAPASSYTYELPLGDQTGTFWYHSQLSVQYVDGLRGPLIIYGPLAHLYDVDDLSTIIQIELYLPLLAGYEATGVVPVSDSGTVNGAGRFNGGPEVAWSVVNVVAGKRYRLRIINESARNVFTMSIDSHTLTVIEADGVATQPSTVDTLDLLPDNATQCENATLSRAILRYAGAPRPTRLPNDLRPVNGTAMIEADLRPLVPTPVLVPDVNITLDLEVVRNITALLSGLVTLIARHLDCRKAIWTVNNISYLHPTVPTLNKILAGPVNASSFDPTENTFILPAHKTIQITFPPTDDDDAHPLHLHGVRD…	test	Clitocybe gibba	NA	0.140203	NA	-1	1	50660.7	5.18147	0.5856	0.0888	0.3256	0.0909091	0.0972516	0.346723	0.408034	0.0570825	0.0549683	0.00845666	0.0951374	0.0824524	0.0634249	0.0190275	0.103594	0.0739958	0.0169133	0.0274841	0.0232558	0.02537	0.02537	0.0972516	0.00845666	0.0063425	0.0718816	0.0549683	0.0697674	0.0718816	2	2	6	6	3
Cligib1_1672461	jgi|Cligib1|1672461|gm1.6266_g	AIGPVADLHIVNRNIAPDGFNRSAVLAGGTHPGPLITGFKGDRFLLNVIDELTDTSMLRSTSIHWHGFFQHGSSWADGPAFVTQCPIAPSHSFQYDFSAADQAGTFWYHSHLSTQYCDGLTGAFVVYDPDDPHKSRYDIDDESTVITLSDWYHLPAKSAGLVPTPASTLINGKGRYAGGPAIPLTVISVNPGSRYRFRLVSLSCNPNFVFSIDGHTMTVIEADGVSTEPLVVDSIQIFAGQRYSFVLTADRPVGNYWVRAKPNRPNFGEDSFNGGINSAILRYAGAAEADPTTTQGTSTAPLVEANLHPLSNPGAPGDPGPDGADVGLNLAMAFDATKLMFTINGASFIPPTAPVLLQILSGTKAAQDLLPEGNVYTLPPNQVIELSIPGGAPGSPHPF…	test	Clitocybe gibba	NA	0.17926	NA	-1	0	53522.3	5.04448	0.622	0.06	0.318	0.09	0.098	0.318	0.402	0.092	0.038	0.008	0.082	0.096	0.058	0.038	0.066	0.092	0.014	0.03	0.046	0.026	0.024	0.072	0.01	0.016	0.072	0.05	0.09	0.072	3	1	5	12	5
Cligib1_1785059	jgi|Cligib1|1785059|estExt_fgenesh1_pg.C_150048	LAVDSNIKDVTLNIVNTKLAPDGFSRSVVTANGTYPGPPITAIKGQTLRVKVNNKLTDPTMRRSTSINFDGIFVGTSEAYDEGSPFVTTCPIAPGASYTYELALNDQAGTFWYHSQLSVQYVDGLRGPLIVYDPLDPLRHLYDVDDLSTVIQIGDWWQNSTLPLLDGYVATGVVPVSDSGTVNGAGRFNGGPAVPWSVVNVVAGKRYRFRIINQSARNVFTMSIDSHTLTVIEADGVATQSMTVDTLDLLAGQRYSVVVHANQPVANYWINAPFVGGAPARNLHQNATLSVPSSATLPLVPTPVMVPDVNITLDLVVTDGKAIWNVNNISYLHPTVPTLNKVLAGPVNASSFDPTENTFILPAHKTIQITFPPTDDDDAHPLHLHGNNFQVIKSMTSPD…	test	Clitocybe gibba	NA	0.0542474	NA	-1	1	51977.1	5.54421	0.5708	0.0958	0.3333	0.0895833	0.0854167	0.339583	0.402083	0.0833333	0.0375	0.0145833	0.08125	0.0791667	0.0520833	0.0270833	0.0916667	0.0770833	0.025	0.0291667	0.0354167	0.0104167	0.03125	0.108333	0.00625	0.01875	0.075	0.06875	0.06875	0.0625	3	2	6	10	5
Conol1_1031643	jgi|Conol1|1031643|estExt_Genemark1.C_1770017	DADSDFIPVYSPPPVGPFANLIVNDIIVAPDGFVRPATVVNGGTPGPLIKINKNDQIKINVINNLTNPALAEVTSVHWHGIFEHGRQWADGVAFVTQCPIIPNDAFTYKLNATGQTGTYWYHSHYSVQYCDGLRGPLVIYDPEDPLAYMYDVDDESTVITIADWYHTPANILNATAGAVLPDATLINGKGRYWDGPQVDLGVVEVEQGKSYRFRIVGMQCNLYYNFTIAGHKMTVIETDGIEIEPVEVDSISVFAAQRYSVVVTANQPIDNYWIRVTSENTTSTFINDMNSAIFRYKGAPDAQPTNSTVAPVTAPLIDSNIHPLINPGAPGVPGIGEADVNINLDLGFNFNPGLFTINNVSFFNPDVPVLLQILNGAVHPSQLLPNGSVYVLPRNKVIE…	test	Coniophora olivacea	NA	0.0628742	NA	-1	1	60548.3	4.92069	0.609	0.0883	0.3027	0.0864865	0.0990991	0.317117	0.396396	0.100901	0.0288288	0.0108108	0.0630631	0.0918919	0.0774775	0.0414414	0.0612613	0.0756757	0.0162162	0.036036	0.0504505	0.0306306	0.0252252	0.0936937	0.00900901	0.0144144	0.0684685	0.0774775	0.0756757	0.0522523	4	0	2	13	7
Conol1_211240	jgi|Conol1|211240|CE211239_3830	VSISRLNPVTRTHANGTIGVKSPPPVGPVADLTISDAVVAPDGFSRLATVVNGGTPGPLIQAQKGDNFSINIINNLTNPTMAEVTSVHWHGIFQHGSQWADGTSFVTQCPVVPHESFTHEFNAQGQAGTYWYHSHYAVQYCDGLRGPLVIYDPEDPYADMYDVDDESTVITLSDWYHVPAPILNGIFGPVYPNSTLINGRGRYPGGPSVNISVIEVEPGKSYRFRILGMQCNPYYNFTIAGHKMTVIETDGVLTEPVEVDSITVFASQRYSVIVEANQPVDNYWIRAPSNMPNQTFEGGLNSAILRYKGAPDAEPTNHTVVPGMPLIESDLHPLINPGAPGVPEIGKADVNINFDLGMANNLYTMNNVTFKNPGVPVLLQILNGAIHPSELMPAGSVYE…	test	Coniophora olivacea	NA	0.0388612	NA	-1	1	58117.7	5.4926	0.6206	0.0785	0.3009	0.0934579	0.0878505	0.340187	0.390654	0.0878505	0.035514	0.0280374	0.0542056	0.0953271	0.0616822	0.0429907	0.0728972	0.0691589	0.0149533	0.0373832	0.0373832	0.0392523	0.0261682	0.0915888	0.00934579	0.0130841	0.0485981	0.0747664	0.0859813	0.0616822	4	0	4	12	6
Conol1_93921	jgi|Conol1|93921|CE93920_768	ASIFSRTTTTRALHASRSDVLNATTELPIVNKAISPDGFNRSATLAGGTLPGPLIAANKGDDFRINVTNQMTDPSMYLSTTVHWHGIYQNGTNYNDGTAFVTQCPIPANDSYLYKFSANNQAGTYWYHSHYTTQYCDGLSGPLVIYDPEDPMADMYDVDDETTVITLQDWYHFPAPVDNQILGISPNSTLINGLGRYAGGPASPLSNITVQPGKRYRFRLVSLSCDPTFTFSIDGHNLTIIEADGQLTEPLTVDSLQILAGQRYSFVLNATEAVDNYWIRAMPNSGNSVGTFANGLNLAVLRYQGAPAEDPTTEQTKSVNPLLEKNLHAFINPGAPGIPELGKADINLAMIVDNRKGTYYINNSTFVNPTVPVLLQILSGTYAATDLLPEGSVYVLEPN…	test	Coniophora olivacea	NA	0.223464	NA	-1	1	57323.4	5.14583	0.5779	0.1084	0.3137	0.0855513	0.0912548	0.34981	0.380228	0.0931559	0.0323194	0.0171103	0.0836502	0.0760456	0.0570342	0.0323194	0.0836502	0.0741445	0.0209125	0.0418251	0.0342205	0.0323194	0.0361217	0.0665399	0.0095057	0.0171103	0.0589354	0.0760456	0.081749	0.0684411	3	1	5	10	7
Conol1_94085	jgi|Conol1|94085|CE94084_3615	VQVIGPEGELVIKNTVVNPDGFERVAVTAGDDFVGPIITGQKGDRFKINVINQLSNDSMLVSTTVHWHGILQTGQNSMDGLSMVTQCPIAPNTNFTYDFVPYGQTGTYWYHSHIGIQYCDGLRGPLIIYDPEDPYLGWYDVDDASTVITLADWYHVPSPQIPRQVVPGTALINGMGSYVGGPPMPNAVINVEWGKRYRFRLLNIACKPNYIFAIDGHRFTVIEADGENVEPYQVDSIQIYAAQRYSFVMQADQEPSNYWIHADSNTGANATAILRYAGAPDANPINRTTPSSFPLNETFLNPLVPESYPGFQDPEPDIRINLVLQKNMTSYNYLINGAQYYPPDTPILMQLLSGKTQAVELIPSGSIYTLPRNKIVEVSMPPDDAPGRPHPFHLHGHKF…	test	Coniophora olivacea	NA	0.0397792	NA	-1	1	57375.1	4.88124	0.6301	0.0636	0.3064	0.0789981	0.0944123	0.344894	0.375723	0.105973	0.0346821	0.0250482	0.0578035	0.0982659	0.0732177	0.026975	0.0655106	0.0597302	0.017341	0.0520231	0.0385356	0.0366089	0.0423892	0.0847784	0.0134875	0.0154143	0.0578035	0.0674374	0.0751445	0.0578035	5	0	4	12	5
Conpu1_132245	jgi|Conpu1|132245|estExt_Genewise1Plus.C_170407	VSISRLNHVARSHANGTIGIRSPTPVGPVANLTISDAVVSPDGFTRLATVVNGGTPGPLIQAQKGDNFSINVINNLTNPTMAEVTSVHWHGIFQHGSQWADGTSFVTQCPIVPDDSFTHNFNAQGQAGTYWYHSHYAVQYCDGLRGPIVIYDPEDPYADMYDVDDETTVITLADWYHIPAPILNNIYGPVYPNSTLINGRGRYPGGPAVNLSVIEVEQGKSYRFRILGMQCNPFYNFTIAGHKMTVIETDGILIEPVEVDSIMVFAAQRYSVIVKADQPVDNYWIRVPSNMPNQTFEGGQNSAILRYKGAPDAEPTNSTVVPSTPLLNSDIHPLINPGAPGVPEIGKADVNINFDLGMANNLYTMNNVTFNNPGVPVLLQILNGAIHPSELMPKGSVYE…	test	Coniophora puteana	NA	0.0369956	NA	-1	1	58558	5.56666	0.6082	0.1026	0.2892	0.0951493	0.0876866	0.343284	0.384328	0.0895522	0.0373134	0.0223881	0.0559701	0.0914179	0.0727612	0.0410448	0.0597015	0.0671642	0.016791	0.0391791	0.0373134	0.0335821	0.0279851	0.0858209	0.00932836	0.0130597	0.0541045	0.0895522	0.0802239	0.0652985	4	0	6	10	6
Conpu1_159442	jgi|Conpu1|159442|gm1.11433_g	VSVSRVESGDYGPVTAYAPPPVGPSANLIVNDVIVAPDGFVRPATVVNGGTPGPLIKINKNDPIKINVINNLTNPNLAEVTSVHWHGIFEHGRQWADGVAFVTQCPIIPNDAFTYKLNATGQTGTYWYHSHYSVQYCDGLRGPLVIYDPEDPYADMYDVDDESTVITIADWYHQPANLLNATFGAVLPDATLINGKGRYWNSTSDVDLGVIEVEQGKSYRFRIVGMQCNLYFNFTIAGHKMTVIETDGIEIDPVEVDSISVFAAQRYSVVVTANQPIDNYWIRLTSENTTSTFINGMNSAIFRYKGAPDADPTNSTVTSTTPLIDSNIHPLINPGAPGVHEIGQADVNINLDLGFNLTNTVNPYFFINNVTFFNPDVPVLLQILNGAVHPSQLLPKGSV…	test	Coniophora puteana	NA	0.0485645	NA	-1	1	62108.9	4.99901	0.6102	0.0882	0.3016	0.0899471	0.100529	0.328042	0.38448	0.0970018	0.031746	0.0123457	0.0687831	0.0828924	0.0705467	0.0405644	0.0705467	0.0687831	0.0176367	0.0352734	0.0458554	0.0352734	0.0229277	0.0917108	0.00881834	0.015873	0.0652557	0.0828924	0.0723104	0.0599647	4	0	4	11	7
Conpu1_66397	jgi|Conpu1|66397|e_gw1.17.213.1	VQVIGPEGELVIKNTVVNPDGFERVAITAGDDFIGPIITAQKGDRFKINVVNQLSNDTMLTSTTVHWHGIFQKGQNSMDGLGMVTQCPIAPSTNFTYDFTAYEQTGTYWYHSHIGVQYCDGLRGPLIIYDPEDPFLGWYDVDNASTIITLADWYHVPSPQVPRQVVPQTALINGMGSYVGGPSMPNAVINVEWGKRYRFRLLNIACKPNYIFAIDGHRFTVIEADGENVEPYQVDSIQIYAAQRYSFIMQADQEPDNYWIHSDSNTGANATAILRYIGAPDATPINRTTPSSFPLNETFLNPLVPESYPGFQDPEPDIRINLVLNKNMTNYNYLINGAQYYPPDTPILMQLLSGKTQALDLIPSGSIYTLPRNKIVEVSMPPDDAPGRPHPFHLHGHKF…	test	Coniophora puteana	NA	0.0319791	NA	-1	1	55750.1	4.86584	0.6267	0.0579	0.3154	0.0818363	0.0978044	0.345309	0.365269	0.10978	0.0339321	0.0239521	0.0578842	0.0938124	0.0778443	0.0279441	0.0678643	0.0578842	0.0199601	0.0518962	0.0419162	0.0339321	0.0439122	0.0758483	0.00998004	0.0159681	0.0638723	0.0758483	0.0718563	0.0538922	5	0	3	13	5
Copang1_1017288	jgi|Copang1|1017288|estExt_Genewise1Plus.C_940084	VEVIGPTSEIRVTNVELAPDGFSRLAAVANGVHPGPLIKAHEGDRFKLNVANKLTDPFANDTSIHWHGFFQRGTTWADGAEGVSQCPIPTGSSFLYNFPSGGQTGTFWYHSHLGTQYCDGLRGPMVVYDKIDPYKHLYDVDDENTVITLADWFHLQSRELALNGAGASANSSLINGKGRYPDGPAVPLAVISVQKNKRYRFRLVSLSCDANFNFTIDGHKLTVIEADGQLVKPLVVDSIRIFAGQRYSFVLHANQSVSNYWIRAQPSTGFGRLPDTTEGGLNSAILRYAGAPDEDPKSIEVPSKLPLREPNLHPLLNPAPPGSPTFEMTLAIGFNGTKWSMNNVTWDAPVKNPILLQILTGAANASALLPKGSIYDIPRGATVELTVVASPIAAPHPFH…	test	Coprinellus angulatus	NA	0.00620597	NA	-1	1	54652.3	6.42078	0.576	0.088	0.336	0.12	0.094	0.296	0.392	0.098	0.044	0.008	0.084	0.08	0.056	0.036	0.06	0.086	0.04	0.028	0.052	0.038	0.026	0.078	0.01	0.018	0.056	0.054	0.08	0.066	4	2	1	15	4
Copang1_1031995	jgi|Copang1|1031995|estExt_fgenesh1_pm.C_160079	AIGPSTNLYLANQVIGPDGFNRSAVLAGQDANSLSFPGPVIQGNKGSTFNINAIDALTDTTMLRATSIHWHGLLQAGSAWADGPAGVTQCPIVPGNSFQYEFSVPDQAGTFWYHSHYSSQYCDGLRGAIVVYDPNDPHSSLYDTDNEDTIITIADWYHTVAPEAGLVPTPDSTLINGKGRYAGGPTVPLTAIVVQPNRRYRFRLVSMSCDPNFTFKIDGHTMTIIEVDGTNVQPLTVDSIQIFAGQRYSFVLNANQAISNYWIRANPNVGTTGYNGGLNSAILRYVGAASEDPTTTEDTSTAPLVETSLHPLTNAAAPGVAGVGMADVNLNLDILFDFASLKFQVNGATFAEPSVPVLLQILSGASTAQDLLPSGSVYVLPKNKVIEISMPGGSTGSPH…	test	Coprinellus angulatus	NA	0.00320262	NA	-1	1	53152.6	4.80246	0.6092	0.0741	0.3166	0.0701403	0.0841683	0.352705	0.402806	0.0901804	0.0280561	0.012024	0.0741483	0.0761523	0.0621242	0.0300601	0.0781563	0.0841683	0.012024	0.0360721	0.0380762	0.0200401	0.0380762	0.0801603	0.01002	0.0160321	0.0641283	0.0601202	0.0901804	0.0901804	3	1	5	12	5
Copang1_1032901	jgi|Copang1|1032901|estExt_fgenesh1_pm.C_270049	AIGPTTNVHIANKVISPDGFERSAVLAGASADTLEFPGPVIHASKGDTFNLNVVDALTDATMLRTTSIHWHGFFQAGTAWADGPAGVTQCPIAPGNSFLYQFSTANQAGTFWYHSHHLSQYCDGLRGAMVVYDPQDPHASLYEVDNEDTVITLADWYHKPGPQLDGQVPPPDATLINGKGRSNGGPTTPFAIIAVQPNKKYRFRLVSISCNPAYTFSIDGHTMTVIEADSISTKPLVVDSIQIFPGQRYSIIVETNQAPNTNYWVRANPNRGTSGFAGGLNSAVLRYEGAPTDQDPTTTQAPNNAPLLEQNLHPLTNAAAPGTPTLGAADVNLNLAIAIGAQGFTVNGAHFSEPTLPVLLQILNGASTPQDLLPAGSVYVLPRNKVIEISIPGGSPGSP…	test	Coprinellus angulatus	NA	0.0737945	NA	-1	1	53394.1	5.29077	0.6016	0.0797	0.3187	0.0836653	0.0836653	0.350598	0.400398	0.0816733	0.0278884	0.00796813	0.0737052	0.0916335	0.061753	0.0378486	0.0816733	0.0996016	0.0179283	0.0278884	0.0378486	0.0258964	0.0378486	0.0737052	0.00996016	0.0159363	0.0577689	0.0577689	0.0836653	0.0717131	4	1	6	12	3
Copang1_1033041	jgi|Copang1|1033041|estExt_fgenesh1_pm.C_290015	ADVNYVFNIANGNIAPDGFTRPAVLVNGVFPGTLIEATPADTLHITVNNQLTNPLMRRSTSVHWHGLFQGRTASEDGPAMVTQCPIAPGHSYTYDIPLRGQAGTHWYHSHLSSQYVDGLRGVIVVRDPNDPHLSLYDEDNANTVITLGDWYHNPAPGIQEIYMAGNHEPIPDSGTINGRGRYIGGPTVQRTRVNVVQGKKYRLRVVNISAYSGFTFSIEGHSLTIIEVDGVSHVPKVVGGFDIYVGQRYSVIVDANQAIKNYWIRAPMELQHDSDNDNLDTDNVYAVLHYEGAPDAEPTTPAKVGASNVLEEYQLAALENPGAPGGSAPADRIIDLQFSRETSGGTKWKFNGIQYQSPSVPTLLQIISGATNPADFTTSEHTLVLNHNEIVEIHLHGSA…	test	Coprinellus angulatus	NA	0.0708515	NA	-1	0	55231.9	5.68955	0.5771	0.0968	0.3261	0.114625	0.100791	0.298419	0.401186	0.0849802	0.041502	0.00790514	0.0652174	0.0731225	0.0711462	0.0513834	0.0573123	0.0790514	0.0217391	0.0395257	0.0296443	0.041502	0.041502	0.083004	0.00592885	0.0158103	0.0592885	0.0671937	0.0948617	0.0533597	5	2	6	9	4
Copang1_1033982	jgi|Copang1|1033982|estExt_fgenesh1_pm.C_450030	VEVIGPTSEIRVTNVELAPDGFLRLAAVANGVHPGPLIKAHEGDRFKLNVVNKLTDPFANDTSIHWHGFFQRGTTWADGAEGVSQCPIPTGSSFLYNFPSGGQTGTFWYHSHLGTQYCDGLRGPMVVYDKIDPYKHLYDVDDENTVITLADWFHLQSRELALNGAGASANSTLINGKGRYPDGPAVPLAVISVQKNKRYRFRLVSLSCDANFNFTIDGHKLTVIEADGQLVKPLVVDSIRIFAGQRYSFVLHANQSVSNYWIRAQPSTGFGRLPDTTEGGLNSAILRYAGAPDEDPKSIEVPSKLPLREPNLHPLFNPAPPGSPTFEMTLAIGFNGTEWSMNNVTWDAPILTGAANASALLPKGSIYDIPHGATVELTVVASPIAAPHPFHLHGHAFSV…	test	Coprinellus angulatus	NA	0.00735737	NA	-1	1	53811.2	6.12022	0.6057	0.0874	0.3069	0.119919	0.097561	0.29065	0.390244	0.101626	0.0426829	0.00813008	0.0813008	0.0792683	0.054878	0.0406504	0.0630081	0.0873984	0.0365854	0.0284553	0.054878	0.0406504	0.0223577	0.0772358	0.0101626	0.0182927	0.0569106	0.0528455	0.0813008	0.0630081	4	2	1	15	4
Copang1_47991	jgi|Copang1|47991|CE47990_1527	AIGPSTNLQIGNKNISPDGFDRSAVLAGADADTLDFPGPVIHASKGDTFNINVVDALTDASMLRTTSIHWHGFFQSGSAWADGPAGVTQCPIAPGNSFLYEFSAADQAGTFWYHSHHVSQYCDGLRGAMVVYDPEDPHLSLYDVDNEETVITLADWYHTPGPQLDGTVPPPDSTLINGKGRSDGGPTVPLAVIAVRPNKRYRFRLVNIACNPAYTFSIDGHTMTVIEADGISTEALEVDSLQIFAGQRYSIVVETNQAVDNYWIRADPNRGTSGFAGGLNSAILQYEGAPINTDPTSTQSPNSNPLLEQNLHPLTNAAAPGTPTEGAADVNLNLAIAIGANGFTVNGAHFSEPNVPVLLQILSGTTAAQDLLPAGSVYNLPLNSVIEISMPGGSPGSPH…	test	Coprinellus angulatus	NA	0.00158729	NA	-1	1	52954.2	4.68196	0.5928	0.0739	0.3333	0.0758483	0.0978044	0.333333	0.41517	0.0778443	0.0319361	0.00998004	0.0738523	0.0818363	0.0578842	0.0359281	0.0718563	0.10978	0.00798403	0.0279441	0.0339321	0.0279441	0.0319361	0.0758483	0.00998004	0.0159681	0.0698603	0.0618762	0.0878244	0.0758483	4	1	6	12	3
Copang1_48241	jgi|Copang1|48241|CE48240_593	AIGPVANVHIANQNVQPDGFTRSAVLAGASASSLTFPGPVIRGWKGNIFYLNVVDALTDTTMLRSTSIHWHGFFQSGSAWADGPAGVTQCPIAPGHSFLYKFSVPDQAGTFWYHSHHVSQYCDGLRGAMVVYDRFDPHRSRYDIDNEATIITLADWYHTPAPSAGLVPTADATLINGKGRYAGGPTVPLTVIAVKRNKRYRFRLVSISCDPNYVFSIDGHTLSIIEVDGINVVPLTVDSIRIFAGQRFSFVLNTNQPVDNYWIRADPDVGTTGFAGGINSAILRYIGAPNADPTTAQTPNSDPMVETNLHPLTNAAAPGTPTLGAADVNLNLDILFDFPTLKFKVNGATFDEPTVPVLLQILSGASTPAALLPAGSVYVLPKNKVIELSLPGGSVGSPH…	test	Coprinellus angulatus	NA	0.012554	NA	-1	0	53381.6	5.85666	0.6012	0.0741	0.3246	0.0941884	0.0801603	0.310621	0.420842	0.0941884	0.0400802	0.00801603	0.0761523	0.0821643	0.0621242	0.0360721	0.0741483	0.0981964	0.0180361	0.0320641	0.0440882	0.012024	0.0240481	0.0901804	0.01002	0.0180361	0.0681363	0.0501002	0.0861723	0.0701403	4	1	3	14	4
Copang1_533332	jgi|Copang1|533332|CE533331_1579	AIGPSTNLQIGNKNISPDGFDRSAVLAGADADTLDFPGPVIHASKGDTFNINVVDALTDASMLRTTSIHWHGFFQSGSAWADGPAGVTQCPIAPGNSFLYEFSAADQAGTFWYHSHHVSQYCDGLRGAMVVYDPEDPHLSLYDVDNEETVITLADWYHTPGPQLDGTVPPPDSTLINGKGRSDGGPTVPLAVIAVRPNKRYRFRLVNIACNPAYTFSIDGHTMTVIEADGISTEALEVDSLQIFAGQRYSIVVETNQAVDNYWVRADPNRGTSGFAGGLNSAILQYEGAPINTDPTSTQSPNSNPLLEQNLHPLTNAAAPGTPTEGAADVNLNLAIAIGANGFTVNGAHFSEPNVPVLLQILSGTTAAQDLLPAGSVYNLPLNSVIEISMPGGSPGSPH…	test	Coprinellus angulatus	NA	6e-09	NA	-1	1	52940.1	4.68196	0.5928	0.0699	0.3373	0.0758483	0.0978044	0.333333	0.41517	0.0778443	0.0319361	0.00998004	0.0738523	0.0818363	0.0558882	0.0359281	0.0718563	0.10978	0.00798403	0.0279441	0.0339321	0.0279441	0.0319361	0.0778443	0.00998004	0.0159681	0.0698603	0.0618762	0.0878244	0.0758483	4	1	6	12	3
Copang1_533589	jgi|Copang1|533589|CE533588_801	AIGPVANVHIANQNVQPDGFTRSAVLAGASASSLTFPGPVIRGWKGNTFYLNVVDALTDTTMLRSTSIHWHGFFQSGSAWADGPAGVTQCPIAPGHSFLYKFSVPDQAGTFWYHSHHVSQYCDGLRGAMVVYDRFDPHRSTYDIDNEATIITLADWYHTPAPSAGLVPTADATLINGKGRYAGGPTVPLAVIAVKRNKRYRFRLVSISCDPNYVFSIDGHTLTIIEVDGINVVPLSVDSIRIFAGQRFSFVLNTNQPVANYWIRADPDVGTTGFAGGINSAILRYIGAPNADPTTTQTPNSNPMVETNLHPLTNAAAPGTPTLGAADVNLNLDILFDFPTLKFKVNGATFDEPTVPVLLQILSGASTPATLLPAGSVYVLPKNKVIELSLPGGSVGSPH…	test	Coprinellus angulatus	NA	0.00553737	NA	-1	0	53267.5	5.93873	0.6172	0.0601	0.3226	0.0921844	0.0761523	0.318637	0.418838	0.0941884	0.0380762	0.00801603	0.0761523	0.0841683	0.0601202	0.0360721	0.0781563	0.1002	0.0180361	0.0320641	0.0440882	0.012024	0.0240481	0.0881764	0.01002	0.0180361	0.0641283	0.0521042	0.0861723	0.0701403	4	1	3	14	4
Copang1_614293	jgi|Copang1|614293|CE614292_706	AIGPSTNLYLANQVIGPDGFNRSAVLAGQDANSLSFPGPVIQGNKGSTFNINAIDALTDTTMLRATSIHWHGLFQAGSAWADGPAGVTQCPIVPGNSFQYEFSVPDQAGTFWYHSHYSSQYCDGLRGAIVVYDPNDPHSSLYDTDNEDTIITIADWYHTVAPEAGLVPTPDSTLINGKGRYAGGPTVPLTTIVVQPNRRYRFRLVSMSCDPNFTFKIDGHTMSIIEVDGTNVQPLTVDSIQIFAGQRYSFVLNANQAISNYWIRANPNVGTTGYDGGLNSAILRYVGAADEDPTTTEDTSTAPLVETSLHPLTNAAAPGIAGVGMADVNLNLDIVFDFASLKFQVNGATFAEPSVPVLLQILSGASTAQDLLPSGSVYVLPKNKVIEISMPGGSTGSPH…	test	Coprinellus angulatus	NA	0.00317309	NA	-1	1	53277.7	4.7072	0.6152	0.0661	0.3186	0.0701403	0.0881764	0.354709	0.39479	0.0921844	0.0280561	0.012024	0.0701403	0.0761523	0.0641283	0.0300601	0.0781563	0.0801603	0.012024	0.0360721	0.0400802	0.0200401	0.0380762	0.0801603	0.01002	0.0160321	0.0681363	0.0581162	0.0881764	0.0941884	3	1	5	12	5
Copang1_636617	jgi|Copang1|636617|CE636616_1959	SILQLFDPLDLVNINHQSIVISNQNMSPDGFDRPSTVVNGTIPGPLIKAQKGDLMQINVINDLTDNTMYRATSIHWHGMNQHGTTWADGAAGVNQCPISPQESFQYQFSTTNQAGTFWYHSHYRTQYCDGLRGPFVIYDPQDPAAYMYDVDDETTIITLSEWYHLQSPSITGVAASDATLINGQGRYPGGPLVDLAVINVVPGKRYRFRILAMSCDPNYIFSIDGHQLTIIEADGQNVRPVTVDSIDILSGQRYSVVLNADQPVDNYWIRALPNSGNYNLSTGYVDGTNSGILRYVGADIVDPTTIALDDPVQLDETTLHPLVPIPVPGLPYSGGADVNINLALDFNVDAWRFYINGISFDPPTIPVLLQILSGEQLAQNLLPQGMVYSIPKNSSVEIS…	test	Coprinellus angulatus	NA	5e-09	NA	-1	1	57343.5	4.50338	0.6042	0.0727	0.3231	0.0707457	0.0994264	0.347992	0.390057	0.0917782	0.0325048	0.0133843	0.082218	0.0783939	0.0860421	0.0305927	0.0707457	0.0554493	0.00764818	0.042065	0.0325048	0.0172084	0.0478011	0.0783939	0.00956023	0.0172084	0.082218	0.0688337	0.0745698	0.0726577	4	1	2	12	7
Copang1_804693	jgi|Copang1|804693|e_gw1.11.464.1	AIGPSAILHIANQNIAPDGFTRSAVLAGATPSTLQFPGPLVIGNKGNTFSLNVVDSLTDTTMLRTTSIHWHGFFQAGSAWADGPAGVTQCPIAPGHSFLYKFAVPNQAGTFWYHSHHVSQYCDGLRGAMVVYDPSDPHRTRYDVDNEATVITLADWYHVPAPSAGIVPTADATLINGKGRYAGGPTAALAVISVVRDRRYRFRLVSISCDPNYVFSIDGHVLTVIEVDGINVSPINVDSIQIFAGQRYSFVLNANRPTANYWIRANPDVGTTGFAGGINSAILRYVGAPNADPVSTQTPNSAPLLETNLHPLTNPAAPGVPGLGNADVKINLDIQFDFSVLKFKVNGATFDEPTVPVLLQILSGASTPQTLLPAGSVYVLPKNKVIEISMPGGSTGFPH…	test	Coprinellus angulatus	NA	0.0763643	NA	-1	0	53128.3	6.11027	0.6032	0.0641	0.3327	0.0901804	0.0701403	0.326653	0.422846	0.0901804	0.0380762	0.00801603	0.0701403	0.0841683	0.0641283	0.0360721	0.0741483	0.1002	0.0160321	0.0320641	0.0420842	0.012024	0.0280561	0.0941884	0.01002	0.0160321	0.0581162	0.0581162	0.0861723	0.0721443	4	1	4	13	4
Copang1_804698	jgi|Copang1|804698|e_gw1.11.40.1	YPQRPHRPPAGGVSLGAIGPSSSLVIANKVISPDGFNRSAVLAGASASSLSFPGPVVRGYKGDHFAMNVIDQLTDTTMLRSTSIHWHGIFQRGSAYADGPVGVTQCPITPGNSFLYDFRVPDQAGTFWYHSHYLSQYCDGLRGAFVVYDRNDPHRGLYDVDDESTILTVGDWYHGPAPSLAAIPEADSTLINGKGRFAGGPAAELAIVNVVRNKRYRFRLISISCDPNFVFSIDGHVMIIIEVDGINVQPLTVDSIQIFAGQRYSFVLNANRPIDNYWIRANPNVGKSGFAGGINSAILRYQGAPTAEPTTSRSPFDNPMIETRLSPLTNHAAPGTARVGAADVNINLDVNFLPSGIFTVNNATFTPPNVPVLLQLISGARTAQDLLPSGSVYTLPRNK…	test	Coprinellus angulatus	NA	0.103497	NA	-1	1	55483.7	6.27283	0.6175	0.0718	0.3107	0.102913	0.0815534	0.318447	0.403883	0.0932039	0.0543689	0.00970874	0.0660194	0.0873786	0.0679612	0.0330097	0.0543689	0.0893204	0.015534	0.0330097	0.0466019	0.0174757	0.0271845	0.0815534	0.00970874	0.0135922	0.0640777	0.0621359	0.0893204	0.0776699	3	0	4	14	5
Copang1_810800	jgi|Copang1|810800|e_gw1.27.30.1	LHIANKNIAPDGFDRSAVLAGGSANSLSFPGPLIHGWKGSTFLLNTIDALTDTTMLRSTSIHWHGFFQAGSAWADGPAGVTQCPIAPGNSFLYRFKTAGQAGTFWYHSHHMSQYCDGLRGAMVVYDPFDPHRSRYNVDNEGTVITLADWYHAPGPTLDGTVPRPASTLINGKGRYVGGPVTPLSVIAVRRNRKYRFRLVSISCNPAYTFSIDSHTLTIIEVDSINVQPLTVDSIQIFPGQRFSFVLETNQAVANYWVRANPSRGDAGFAGGLNSAILRYAGAPVADPTTSQEPNSNPMLEQNLHPLNNAAAPGPPTLGAADVSLNMVIGFAAGHFTVNGATFTEPNVPVLLQILSGASTPQDLLPSGSVYVLPRNKVIEVSFPGGSPGSPHPIHLHGHA…	test	Coprinellus angulatus	NA	5e-09	NA	-1	0	52679.6	6.23873	0.5813	0.0772	0.3415	0.0955285	0.0711382	0.333333	0.406504	0.0934959	0.0426829	0.0142276	0.0731707	0.0873984	0.054878	0.0386179	0.0670732	0.0934959	0.0142276	0.0304878	0.0447154	0.0182927	0.0304878	0.0772358	0.0101626	0.0182927	0.0528455	0.0589431	0.0934959	0.0792683	4	1	5	12	4
Copang1_881404	jgi|Copang1|881404|fgenesh1_kg.11_#_198_#_TRINITY_DN11652_c0_g2_i1	AIGPSTNLYLANQVIGPDGFNRSAVLAGQDANSLSFPGPVIQGNKGSTFNINAIDALTDTTMLRATSIHWHGLFQAGSAWADGPAGVTQCPIVPGNSFQYEFSVPDQAGTFWYHSHYSSQYCDGLRGAIVVYDPNDPHSSLYDTDNEDTIITIADWYHTVAPEAGLVPTPDSTLINGKGRYAGGPTVPLTTIIVQPDRRYRFRLVSMSCDPNFTFKIDGHTMTIIEVDGTNVQPLTVDSIQIFAGQRYSFVLNANQAISNYWIRANPNVGTTGYDGGLNSAILRYVGAADEDPTTTEDTSTAPLVETSLHPLTNAAAPGIAGVGMADVNLNLDIVFDFASLKFQVNGATFAEPSVPVLLQILSGASTAQDLLPSGSVYVLPKNKVIEISMPGGSTGSPH…	test	Coprinellus angulatus	NA	0.00494016	NA	-1	1	53023.4	4.66491	0.6008	0.0726	0.3266	0.0705645	0.0907258	0.350806	0.395161	0.0927419	0.0282258	0.0120968	0.0685484	0.0745968	0.0665323	0.0302419	0.0806452	0.0826613	0.0120968	0.0362903	0.0403226	0.0201613	0.0383065	0.078629	0.0100806	0.016129	0.0705645	0.0564516	0.0866935	0.0907258	3	1	5	12	5
Copang1_886228	jgi|Copang1|886228|fgenesh1_kg.16_#_553_#_TRINITY_DN11652_c0_g2_i1	AIGPSTNLYLANQVIGPDGFNRSAVLAGQDANSLSFPGPVIQGNKGSTFNINAIDALTDTTMLRATSIHWHGLLQAGSAWADGPAGVTQCPIVPGNSFQYEFSVPDQAGTFWYHSHYSSQYCDGLRGAIVVYDPNDPHSSLYDTDNEDTIITIADWYHTVAPEAGLVPTPDSTLINGKGRYAGGPTVPLTAIVVQPNRRYRFRLVSMSCDPNFTFKIDGHTMTIIEVDGTNVQPLTVDSIQIFAGQRYSFVLNANQAISNYWIRANPNVGTTGYDGGLNSAILRYVGAANEDPTTTEDTSTAPLVETSLHPLTNAAAPGIAGVGMADVNLNLDILFDFASLKFQVNGATFAEPSVPVLLQILSGASTAQDLLPSGSVYVLPKNSVVEISMPGGSTGSPH…	test	Coprinellus angulatus	NA	0.00501898	NA	-1	1	53127.5	4.69742	0.6052	0.0701	0.3246	0.0681363	0.0861723	0.350701	0.40481	0.0901804	0.0280561	0.012024	0.0741483	0.0741483	0.0621242	0.0300601	0.0781563	0.0881764	0.01002	0.0360721	0.0380762	0.0200401	0.0380762	0.0801603	0.01002	0.0160321	0.0661323	0.0601202	0.0881764	0.0901804	3	1	5	12	5
Copang1_905558	jgi|Copang1|905558|fgenesh1_kg.45_#_504_#_TRINITY_DN6074_c0_g1_i2	SILQLFDPLDLVNINHQSIVISNQNMSPDGFDRPSTVVNGTIPGPLIKAQKGDLMQINVINDLTDNTMYRATSIHWHGMNQHGTTWADGAAGVNQCPISPQESFQYQFSTTNQAGTFWYHSHYRTQYCDGLRGPFVIYDPQDPAAYMYDVDDETTIITLSEWYHLQSPSITGVAASDATLINGQGRYPGGPLVDLAVINVVPGKRYRFRILAMSCDPNYIFSIDGHQLTIIEADGQNVRPVTVDSIDILSGQRYSVVLNADQPVDNYWIRALPNSGNYNLSTGYVDGTNSGILRYVGADIVDPTTIALDDPVQLDETTLHPLVPIPVPGLPYSGGADVNINLALDFNVDAWRFYINGISFDPPTIPVLLQILSGEQLAQNLLPQGMVYSIPKNSSVEIS…	test	Coprinellus angulatus	NA	0.00150359	NA	-1	1	57313.5	4.50338	0.608	0.0631	0.3289	0.0707457	0.0994264	0.34608	0.391969	0.0917782	0.0325048	0.0133843	0.082218	0.0783939	0.0860421	0.0305927	0.0688337	0.0573614	0.00764818	0.042065	0.0325048	0.0172084	0.0478011	0.0783939	0.00956023	0.0172084	0.082218	0.0688337	0.0745698	0.0726577	4	1	2	12	7
Copang1_939587	jgi|Copang1|939587|fgenesh1_kg.196_#_7_#_TRINITY_DN11652_c0_g2_i2	AIGPSTNLYLANQVIGPDGFNRSAVLAGQDANSLSFPGPVIQGNKGSTFNINAIDALTDTTMLRATSIHWHGLLQAGSAWADGPAGVTQCPIVPGNSFQYEFSVPDQAGTFWYHSHYSSQYCDGLRGAIVVYDPNDPHSSLYDTDNEDTIITIADWYHTVAPEAGLVPTPDSTLINGKGRYAGGPTVPLTAIVVQPNRRYRFRLVSMSCDPNFTFKIDGHTMTIIEVDGTNVQPLTVDSIQIFAGQRYSFVLNANQAISNYWIRANPNVGTTGYDGGLNSAILRYVGAASEDPTTTEDTSTAPLVETSLHPLTNAAAPGVAGVGMADVNLNLDILFDFASLKFQVNGATFAEPSVPVLLQILSGASTAQDLLPSGSVYVLPKNKVIEISMPGGSTGSPH…	test	Coprinellus angulatus	NA	0.0016476	NA	-1	1	52900.3	4.7529	0.6069	0.0726	0.3206	0.0705645	0.0866935	0.350806	0.40121	0.0907258	0.0282258	0.0120968	0.0725806	0.0745968	0.0625	0.0302419	0.078629	0.0866935	0.0120968	0.0362903	0.0383065	0.0201613	0.0383065	0.0806452	0.0100806	0.016129	0.0665323	0.0584677	0.0866935	0.0907258	3	1	5	12	5
Copang1_988116	jgi|Copang1|988116|fgenesh1_pm.11_#_28	AIGPTGTLTISNAEVSPDGVTRKAVVAGGLHPGPLIKGNKGDRFRINIVNQLTEWDMYRGTSVHWHGLHMNKQNFDDGAAWVTQCPISPNNSFAYDFTAPGQAGTFWYHSHMSTQYCDGLRGPLVIYDPRDPHKHLYDVDDENTIITLSDWFHSASRTAMPHGSLPPIPNSTLINGRGSIVNVRRGKKYRFRIIAMACDPFWDFSIDGHSFSVIEADGENTAPLPVDSFRIFAGQRYSVVLNANQPVANYWIRANPYERRGNEGFDGGRNMAILRYAGAPNADPVSTETPSVQPLREENLHPLTNPAAPGQPIQGGADVNLNFHQEFDFNAFVFKMNGVSFTPPSVPVLLQILSGAQQAQDLLPTGSVYSLPPNKVIELSIPGTIAGQGGPHPFHLHGH…	test	Coprinellus angulatus	NA	0.283075	NA	-1	1	51825.3	6.11317	0.6017	0.0742	0.3242	0.114407	0.0911017	0.32839	0.368644	0.0974576	0.0529661	0.0169492	0.0635593	0.0868644	0.059322	0.0423729	0.0614407	0.0783898	0.0190678	0.0317797	0.0487288	0.0317797	0.0360169	0.0635593	0.00847458	0.0169492	0.059322	0.0699153	0.0868644	0.065678	3	1	5	10	6
Copang1_993081	jgi|Copang1|993081|fgenesh1_pm.104_#_20	LHIANKNIAPDGFDRSAVLAGGSANSLSFPGPLIHGWKGSTFLLNTIDALTDTTMLRSTSIHWHGFFQAGSAWADGPAGVTQCPIAPGNSFLYRFKTAGQAGTFWYHSHHMSQYCDGLRGAMVVYDPFDPHRSRYNVDNEGTVITLADWYHAPGPTLDGTVPRPASTLINGKGRYVGGPVTPLSVIAVRRNRKYRFRLVSISCNPAYTFSIDSHTLTIIEVDSINVQPLTVDSIQIFPGQRFSFVLETNQAVANYWVRANPSRGDAGFAGGLNSAILRYAGAPVADPTTSQEPNSNPMLEQNLHPLNNAAAPGPPTLGAADVSLNMVIGFAAGHFTVNGATFTEPNVPVLLQILSGASTPQDLLPSGSVYVLPRNKVIEVSFPGGSPGSPHPIHLHGHA…	test	Coprinellus angulatus	NA	0.00168109	NA	-1	0	51730.5	6.26811	0.6012	0.0764	0.3223	0.0929752	0.0702479	0.336777	0.404959	0.0950413	0.0433884	0.0123967	0.0723141	0.088843	0.053719	0.035124	0.0681818	0.0950413	0.0144628	0.0309917	0.0454545	0.018595	0.0309917	0.0764463	0.00826446	0.018595	0.0516529	0.0599174	0.0950413	0.0805785	3	1	5	9	4
Copci_AmutBmut1_408308	jgi|Copci_AmutBmut1|408308|estExt_Genewise1.C_2990035	QIVNSVDTMTLTNANVSPDGFTRAGILVNGVHGPLIRGGKNDNFELNVVNDLDNPTMLRPTSIHWHGLFQRGTNWADGADGVNQCPISPGHAFLYKFTPAGHAGTFWYHSHFGTQYCDGLRGPMVVYDDNDPHAALYDEDDENTIITLADWYHIPAPSIQGAAQPDATLINGKGRYVGGPAAELSIVNVEQGKKYRMRLISLSCDPNWQFSIDGHELTIIEVDGQLTEPHTVDRLQIFTGQRYSFVLDANQPVDNYWIRAQPNKGRNGLAGTFANGVNSAILRYAGAANADPTTSANPNPVQLNEADLHALIDPAAPGIPTPGAADVNLRFQLGFSGGRFTINGTAYESPSVPTLLQIMSGAQSVNDLLPAGSVYELPRNQVVELVVPAGVLGGPHPFH…	test	Coprinopsis cinerea	litter-decomposer	0.00167444	NA	-1	1	56521.5	5.11451	0.6219	0.0825	0.2956	0.0959693	0.103647	0.305182	0.40499	0.0902111	0.0441459	0.0134357	0.0767754	0.074856	0.0518234	0.0364683	0.0614203	0.0882917	0.0153551	0.0287908	0.0460653	0.0383877	0.0383877	0.0806142	0.00959693	0.0153551	0.0652591	0.0710173	0.0940499	0.049904	3	1	2	14	6
Copci_AmutBmut1_443425	jgi|Copci_AmutBmut1|443425|fgenesh1_kg.254_#_6_#_Locus14808v1rpkm7.71	QSIIGNQDTMTISNINAGPDGFTRPVIAVNGEFPSPLVRANKGDDFRINVVNNLDDDTMLRQTSVHWHGVFQHQSAWADGPDGVTQCPIPQSGQEFEYAFNAGQEAGTFWYHSHYGTQYCDGLRGPLVIYDPEDPHQDLYDVDDENTIITLADWYHLQAPSIQGPAVSQATLINGKGRRPGSTEGDIAVVNVEKDSRYRFRIVSLSCDPDYTFSIDNHTMTIIEADGQNTKPLEVESIRVFAGQRYSVVVNADQAIGNYWIRAEPNIGDTGLVGTSGGGVNSAILRYATADEVEPDTPRLTNRPALQESNLRALTSGVPGGDGPADITFTFNLGLNFATGTFSMNPGESWVHPDTPVMVQIMNGVPAEDLVPAESLHTITRGQVVEVVIPPFGIAGPHP…	test	Coprinopsis cinerea	litter-decomposer	5e-09	NA	-1	0	54205.6	4.59068	0.6362	0.0596	0.3042	0.083499	0.117296	0.326044	0.387674	0.0854871	0.0437376	0.0139165	0.0497018	0.0894632	0.0656064	0.0298211	0.0675944	0.0815109	0.00994036	0.0238569	0.0457256	0.0437376	0.0417495	0.083499	0.00994036	0.0159046	0.0735586	0.0536779	0.0934394	0.0636183	3	1	2	11	4
Copci_AmutBmut1_449540	jgi|Copci_AmutBmut1|449540|fgenesh1_kg.71_#_9_#_Locus6832v2rpkm0.64_PRE	AFGSSGNLIVGNKFISPDGFNRSAVLAGSSRSGLTFPGPVITGIRGSRFNLNVVNELTDPTMLRTTSIHWHGLFQRGSQWADGPAGVTQCPIVPGSSFLYQYRVPDQAGTFWYHSHHQSQYCDGLRGALVVYDPRDPHRRLYDIDNESTIITLADWYHVPAPSAGVVPTFDSTLINGKGRYAGGPAVDLAVINVERNRRYRFRLISISCDPNYIFSIDGHQLTVIEVDGINVQPHTVDSIQIFVGQRVSFVLHANRPVGNYWIRADPNFGTTGFAGGINSAILRYRGAQPVDPVTERLPFSNPFREVDLRPLVPKRPPGRPEIGGADININLDIGFDPSSITFSVNNATMLQPTVPVLLQILSGARTPQELMPQGSIYVLPRNKVVELSIPGGSVGSPH…	test	Coprinopsis cinerea	litter-decomposer	5e-09	NA	-1	1	54826.2	6.4517	0.5843	0.0884	0.3273	0.116466	0.0883534	0.309237	0.38755	0.0983936	0.0662651	0.0060241	0.0702811	0.0823293	0.0763052	0.0381526	0.0502008	0.0562249	0.0120482	0.0321285	0.0502008	0.0341365	0.0321285	0.0863454	0.0100402	0.0160643	0.0542169	0.0562249	0.0923695	0.0783133	4	0	5	14	3
Copci_AmutBmut1_449549	jgi|Copci_AmutBmut1|449549|fgenesh1_kg.71_#_18_#_Locus11145v1rpkm19.91	GFGSSGDLIVGNRFISPDGFSRSAVLAGSSVSGLTFPGPIITGTRGGRFHLNVVNELIDPAMLRTTSIHWHGLFQRGSQWADGPAGVTQCPIVPGSSFLYQFQVPDQAGTFWYHSHHQTQYCDGLRGAFVLYDPHDPHHQLYDIDDESTIITLADWYHTPTLSAGALPIFNSTLINGKGRFAGGPPVDLAVIHVERNRRYRFRLISMSCDPNYIFSIDGHPLTVIEVDGVNVQPHTVDSIQIFAAQRVSFVLNANRPIDNYWIRADPNFGNTGFAGGINSAVLRYHGAEPADPVTERLPFSSPFREFDLRPLFPEPVPGRPEVGGADININLEIGFDSQSTRFSVNNATMIQPTVPVLLQILSGARTPQELMPPGSIYTLPRNRVVELSIPGGSAGSPH…	test	Coprinopsis cinerea	litter-decomposer	5e-09	NA	-1	1	54715.7	5.68551	0.5964	0.0823	0.3213	0.110442	0.0983936	0.301205	0.383534	0.106426	0.060241	0.00803213	0.0682731	0.0863454	0.0702811	0.0461847	0.0522088	0.0702811	0.00401606	0.0281125	0.064257	0.0401606	0.0361446	0.0742972	0.0100402	0.0140562	0.0582329	0.0441767	0.0923695	0.0722892	5	0	5	13	3
Copci_AmutBmut1_501548	jgi|Copci_AmutBmut1|501548|gm1.9054_g	AHVNYTFNIVNANLAPDGFTRPTVVVNGQFPGTLIQANKDDILHITVNNQLTNPLMRRSTAIHWHGLFQRQTASEDGPAGVTQCPISPGHSYTYDIPLNGQAGTHWYHSHLSSQYVDGLRGAIVIYDPDDPHKSLYDEDDANTIIQLGDWYHKPAPGIQAAYLADRTDEPVPDCGTINGVGRYVRGPRLPWSRINVVRGKRYRLRVINISAYGSFEFSIENHPVTIIEVDGINHVPKTVGGFEIFAGQRYSVVLNANQPVRNYWIRAPMDVKGDSDNDNLDDELIYAVLHYDGAPNADPTTRADRDADNMLREHELVPLDNPGVPGGSGPADRVIDLQYSRSTSGGTKWTFNGIQYHSPNTNTLLKVMAGATIASDFTPSEHTIILNHNETVELRLHGS…	test	Coprinopsis cinerea	litter-decomposer	5e-09	NA	-1	1	56252	5.75014	0.5641	0.0848	0.3511	0.128205	0.112426	0.29783	0.372781	0.0887574	0.0552268	0.00788955	0.0690335	0.0769231	0.0710059	0.0512821	0.0571992	0.0670611	0.0216963	0.0394477	0.0315582	0.0374753	0.0374753	0.0710059	0.00788955	0.0177515	0.0749507	0.0670611	0.086785	0.0512821	4	3	6	9	4
Copci_AmutBmut1_545120	jgi|Copci_AmutBmut1|545120|estExt_Genemark1.C_1890002	QAVLNPSDTMVISSANVSPDGVPRSAVVVNGVHPGPVLVGQKDDNFAINVVNELTDPTMLRSTSVHWHGLFQRGTNWADGAEGVNQCPIAPERSFLYRFSPAGHAGTFWYHSHFGTQYCDGLRGPMVVYDPEDPYKDEYDVDDVNTIITLADWYHTPAPSIRGAFRPDATLINGLGRTPGGPPVDLAVVNVQEGQKYRFRIVSLACDVNFQFSIDGHKLTVIEADGQLTDPLEVDRIQIFTGQRYSVILHANQAPNNYRIRAIPNAGVAGLTGTVDGGVNSAILRYAGAPVAEPTTEAPSNMIDLSESQLHAYAGGDPAAPGRPEAGGADVTIPLRFTFSGGRFFVNGTSYTSPSVPTLLQIMNGANPGELLPENSVYYLPRNQVVEVEIPSTGISGSG…	test	Coprinopsis cinerea	litter-decomposer	0.00162924	NA	-1	1	56453.4	5.07785	0.605	0.0859	0.3092	0.0992366	0.108779	0.301527	0.40458	0.0858779	0.0515267	0.0133588	0.0667939	0.0839695	0.0515267	0.0362595	0.0591603	0.0820611	0.0114504	0.0324427	0.0419847	0.0400763	0.028626	0.0954198	0.00954198	0.0114504	0.0687023	0.0515267	0.0954198	0.0687023	3	1	3	13	6
Copci_AmutBmut1_545665	jgi|Copci_AmutBmut1|545665|estExt_Genemark1.C_2250004	ADVYYTFDIVNANLAPDGFTRPTVVVNGQFPGTLIQANKDDVLHITVNNLLTNPLMRRSTAIHWHGLFQKKTASEDGPAGVTQCPISPGHSYTYDIPLNGQAGTHCHLSSQYVDGLRGPIVIYDPTDPHLSLYDEDDENTIIQLGDWYHNPAPAIQEDYLNDITDEPVPDSGTINGVGRYRGGPAIPWARVNVVQGKRYRLRVINNSAYGSFEFSIENHDLTIIEVDGINHVPKTVGGFEIYAGQRYSVVIDANKPIRNYWIRAPMDVKDDSPTLDDENIYAVLHYEGAPNANPTTRADRSPSNVLKEHELVPLDPGPPGGCGPADKIIDLQYSRDTSGTTKWKFNGVRYHSPTDNTLLNIMGGATIASDFTPSEHTLILNHNDIVEIHLHGSSNGHVH…	test	Coprinopsis cinerea	litter-decomposer	0.00163629	NA	-1	0	55260.8	5.31265	0.5729	0.0918	0.3353	0.11976	0.11976	0.307385	0.369261	0.0838323	0.0439122	0.00598802	0.0718563	0.0798403	0.0778443	0.0499002	0.0618762	0.0598802	0.0259481	0.0399202	0.0279441	0.0379242	0.0339321	0.0658683	0.011976	0.0159681	0.0818363	0.0658683	0.0878244	0.0538922	4	3	6	9	4
Copci_AmutBmut1_89107	jgi|Copci_AmutBmut1|89107|CE89106_198	QMILSPSDTMVISNANVSPDGVTRSAVVVNGVHPGPVLIGEKDDVFAINVVNELTDPTMLRSTSVHWHGLFQRGTNWADGAEGVNQCPISPERSFLYRFSPAGHAGTFWYHSHFGTQYCDGLRGPMVVYDPDDPYKNEYDVDDVNTIITLADWYHTPAPSIRGPFFPDSTLINGIGRTPGGPKVDLAVVNVEAGKKYRFRIVSLACDVNFQFSIDKHKLTIIEADGQLTDPLEVDRIQIFTGQRYSVILNANQTPDVYRIRAIPNAGVHGLTDTTAGGVNSAILRYANAEATELPQEDELPSNLVDLQEWMLHAYAGGDPAAPGRPEAGGADVRIPLRFTFSGGRFFVNGTAYSSPSVPTLLQIMSGANPGELLPENSIYYLPRNQVIEVEIPSAGISA…	test	Coprinopsis cinerea	litter-decomposer	0.00156292	NA	-1	1	57601	5.06608	0.5977	0.074	0.3283	0.104364	0.11575	0.29222	0.394687	0.0929791	0.0493359	0.0151803	0.0702087	0.0796964	0.0664137	0.0322581	0.056926	0.0740038	0.0227704	0.0360531	0.0436433	0.0436433	0.0246679	0.0834915	0.00948767	0.0132827	0.0721063	0.0531309	0.085389	0.0683112	3	1	4	12	6
Copci1_2194	jgi|Copci1|2194|CC1G_02533T0	AIGPVGNLVIANANVSPDGFVRSAVLAGATGTSLEHPGPVIVGQKGDTFHINVIDDLTDPTMLRTTSIHWHGFLQEGTAWADGPAGVTQCPIAPGHSFLYKFQAKNQAGTFWYHSHHMSQYCDGLRGVMVVYDPLDPHRHLYDVDNENTIITLADWYHDPAPSAGLVPTPWSTLINGKGRYPGGPVVPLAVIHVSRGKRYRFRLVSLSCDPNYVFSIDGHTMTVIEVDGVNHEPLVVDHIQIFAGQRYSFVLNANRPVNNYWVRANPNLCSVGFGGGINSAILRYVGAPAVDPTTSQLPFSNPLLETNLHPLVNPAAPGGPSPGDVDVAINLDILFDVSILKFTVNGATFDEPPVPVLLQILSGAHTASSLLPSGSVYTLPPNKVIELTIPGGGIGAPH…	test	Coprinopsis cinerea	litter-decomposer	0.00165376	NA	-1	0	53748.2	5.8005	0.604	0.068	0.328	0.1	0.082	0.308	0.424	0.086	0.034	0.008	0.084	0.094	0.06	0.05	0.06	0.07	0.016	0.03	0.038	0.02	0.024	0.108	0.012	0.018	0.062	0.056	0.094	0.062	4	1	3	14	4
Copci1_3439	jgi|Copci1|3439|CC1G_03940T0	GFGSSGDLIVGNRFISPDGFSRSAVLAGSSGGRFHLNVVNELIDPAMLRTTSIHWHGLFQRGSQWADGPAGVTQCPIVPGSSFLYQFQVPDQAGTFWYHSHHQTQYCDGLRGAFVLYDPHDPHHQLYHTPTLSAGALPIFNSTLINGKGRFAGGPPVDLAVIHVERNRRYRFRLISMSCDPNYIFSIDGHTLTVIEVDGVNVQPHTVDSIQIFAAQRVSFVLNANRPIDNYWIRADPNFGNTGFAGGINSAVLRYHGAEPADPVTERLPFSSPFREFDLRPLFPEPVPGRPEVGGADININLEIGFDSQSTRFSVNNATMIQPTVPVLLQILSGARTPQELMPPGSIYTLPRNRVVELSIPGGSAGSPHPVHFHGHTFHVIRSAGSSEYNYFDPIQRDV…	test	Coprinopsis cinerea	litter-decomposer	0.00179633	NA	-1	1	51470.1	5.93441	0.5897	0.0897	0.3205	0.115385	0.0940171	0.301282	0.382479	0.106838	0.0619658	0.00854701	0.0683761	0.0854701	0.0641026	0.0491453	0.0470085	0.0726496	0.0042735	0.0277778	0.0662393	0.0405983	0.0384615	0.0769231	0.0106838	0.0128205	0.0534188	0.0470085	0.0918803	0.0726496	5	0	5	13	3
Copci1_5146	jgi|Copci1|5146|CC1G_05965T0	AAVYSKNDYVDNLFGSSSYSDRLASVASARTSPSPAAAASPAVTTSPATLFSAARTFSASTAASSSSVAEAVATTSIASDDSDDNSVDNAGNVGDGNSISGGDDDSASVGSVGDDVAVSSTGDEAAAPEDVDGAAPAPQPSAVIAAGSTSFPFVGSVATLNIGNANLSPDGFERPSSVVNGVFPAPLIKANKGDHFSLNVVNDMTDDTQFRATSIHWHGIYQKHTNWADGVAGVNQCPIGPGDSFLYQFDVPNQAGTFWYHSHFRTQYCDGLRGPLVIYDPEDPYRDLYDVDDENTVITIGDWYHLQSPSITGVASNDATVINGKGRYVGGPLVDLAIINVVPGKRYRLRIMAISCDPNYIFSIDGHQLTVIEADAQSTQPLVVDSIQIFAGQRYSAIL…	test	Coprinopsis cinerea	litter-decomposer	0.164267	NA	-1	0	73952.5	4.12545	0.6809	0.0922	0.227	0.058156	0.116312	0.341844	0.402837	0.0808511	0.0255319	0.00567376	0.0652482	0.0808511	0.0524823	0.0212766	0.0723404	0.107801	0.0113475	0.0326241	0.035461	0.022695	0.0269504	0.0964539	0.0070922	0.012766	0.093617	0.0553191	0.0751773	0.0992908	4	1	2	13	6
Copci1_5176	jgi|Copci1|5176|CC1G_05998T0	QILGPTSTMTVSNIDASPDGFNRPVVAVNGQHPGPLVRANKGDNFRINVVNDLNDPTMLRQTSVHWHGVFQHGTAWADGPDGVTQCPIAQNGESFEYRFNAGNEAGTFWYHSHFGTFTMGRHSDNYPIADLQLTMTGKISIQYNRCSFVNHESRYHLQAPSIEGPALSDATLINGKGRRPGGPETDIAIVNVQRNRRYRFRLVSMSCDPNYKFSIDGHKLTVIEADGQLTEPLMVDEIQIFAGQRYSFVLSANRPVGNYWIRAIPNVGSNNLPNFSSGGINSAILRYAGAPNANPTSTPVTNPVALHESNLHALLNPGAPGGSGPADENIVLQMGLGPAGFEINGVTWANPDSPVMVQIMNGVPPADIVPSGAIHTLPRNRVVEVSIPGFELAGPHPFH…	test	Coprinopsis cinerea	litter-decomposer	0.0709961	NA	-1	1	55549.7	5.96363	0.6277	0.0799	0.2924	0.0994152	0.0818713	0.346979	0.384016	0.0877193	0.0487329	0.0214425	0.0623782	0.0955166	0.0584795	0.0389864	0.0545809	0.0721248	0.0116959	0.0253411	0.0487329	0.037037	0.0311891	0.0779727	0.00974659	0.0136452	0.0448343	0.0760234	0.0916179	0.079922	3	1	4	13	5
Copci1_5197	jgi|Copci1|5197|CC1G_06019T0	IPPVATMTVSNINASPDGFTRPVVAVNGQHPPPPILANKGDDFQITVVNNLDDPTMLRQTSVHWHGIFVHKAAWADGPDGVTQCPIAQSGDSFTYSFDAGNEAGTFWYHSHYGTQYCDGLRGPLVIYDDNDPYKNLYDVDDESTIITLADWYHLPTPSIAGIALSDATLINGKGRRPGGPLTDIEIVNVQPGTRYRFRLISMACEPTYKFSIDGHNMTIIEADGQLTEPHTVQEITIFTGQRYSFILEANQPVGNYWIRAIPNLGARNLPDFSSGGINSAILRYAGARPRNPTTRAPRNPVVLKEANLRTLLNPGAPGGSGPADENIVFNLALNAEETGFVMNGVAWANPDIPVMVQLMNGVPAEDIIPQGAYRTLPRNSVVEVSIPGFEIAGPHPFHL…	test	Coprinopsis cinerea	litter-decomposer	0.147034	NA	-1	1	55068.3	5.2345	0.6351	0.0651	0.2998	0.0946746	0.0986193	0.323471	0.392505	0.0907298	0.0473373	0.0157791	0.0591716	0.100592	0.0749507	0.0315582	0.0670611	0.0828402	0.0157791	0.0315582	0.0433925	0.0335306	0.0276134	0.0729783	0.00986193	0.0157791	0.0650888	0.0670611	0.086785	0.0512821	3	1	4	13	5
Copci1_587	jgi|Copci1|587|CC1G_00686T0	AAALTTPRAIHSKDTMFISNIRASPDGFERPVIAVNGHHPALLIKAKKGDEFELTVANHLTEETMLRQTSIHGIFQHKSSWADGPEGVTQCPVAQFGNSFTYKFNAGNETGTYWYHSHFAPLILSVTAETQYCDGLRGPLVIYDDNDPYRNDYDGGHILICSIISVQPVFPAVDNEDTIITLADWYHLQAPSINTTIAPPVNATLINGKGRQPVKPDSPLAIVNVKQGKRYRFRILSLSCDPNYNFSIDGHDLTVIEADGQLTRKLVVQRLQIPMTRGELLTLLVFSIRSICAGHAFSVIQSAGSPNKNYIDPVRRDVVSIGDPDRKENVTIRFVTDNPGPWFFHCHIEFHLSGGLGAVFVEDQKDIKSSDRAPPPSWSELCPTFDALPTNATFVSTVA…	test	Coprinopsis cinerea	litter-decomposer	0.423549	NA	-1	1	45374.8	6.00069	0.6262	0.0922	0.2816	0.118932	0.101942	0.32767	0.36165	0.0898058	0.0461165	0.00728155	0.0703884	0.0800971	0.0776699	0.0364078	0.0776699	0.0752427	0.0364078	0.026699	0.0509709	0.0364078	0.0339806	0.0679612	0.0169903	0.0121359	0.065534	0.0509709	0.0631068	0.0679612	2	1	4	8	3
Copci1_591	jgi|Copci1|591|CC1G_00690T0	QSIIGNQDTMTISNINAGPDGFTRPVIAVNGEFPSPLVRANKGDDFRINVVNNLDDDTMLRQTSVHWHGVFQHQSAWADGPDGVTQCPIPQSGQEFEYAFNAGQEAGTFWYHSHYGTQYCDGLRGPLVIYDPEDPHQDLYDVDDENTIITLADWYHLQAPSIQGPAVSQATLINGKGRRPGNTEGDIAVVNVEKDSRYRFRIVSLSCDPDYTFSIDNHTMTIIEADGQNTKPLEVESIRVFAGQRYSVVVNADQAIGNYWIRAEPNIGDTGLVGTSGGGVNSAILRYATADEVEPDTPRLTNRPALQESNLRALTSGVPGGDGPADITFTFNLGLNFATGTFSMNPGESWVHPDTPVMVQIMNGVPAEDLVPAESLHTITRGQVVEVVIPPFGIAGPHA…	test	Coprinopsis cinerea	litter-decomposer	5e-09	NA	-1	0	54383.8	4.53867	0.6468	0.0635	0.2897	0.0813492	0.119048	0.325397	0.388889	0.0853175	0.0436508	0.0138889	0.0496032	0.0873016	0.0674603	0.0277778	0.0694444	0.0813492	0.00992064	0.0238095	0.0456349	0.0456349	0.0416667	0.0853175	0.00992064	0.015873	0.0734127	0.0555556	0.0912698	0.0615079	4	1	3	13	5
Copci1_7360	jgi|Copci1|7360|CC1G_08587T0	ADVYYTFDIVNANLAPDGFTRPTVVVNGQFPGTLIQANKDDVLHITVNNLLTNPLMRRSTAIHWHGLFQKKTASEDGLGLLCLFLQYLINSTAEYTVPLNGQAGTHWYHSHLSSQYVDGLRGPIVIYDPTDPHLSLYDEDDENTIIQLGDWYHNPAPAIQEDYLNDITDEPVPDSGTINGVGRYRGGPAIPWARVNVVQGKRYRLRVINNSAYGSFEFSIENHELTIIEVDGINHVPKTVGGFEIYAGQRYSVVIDANKPIRNYWIRAPMDVKDDSPTLDDENIYAVLHYEGAPNANPTTRADRSPSNVLKEHELVPLDPGPPGGCGPADKIIDLQYSRDTSGTTKWKFNGVRYHSPTDNTLLNIMGGATIASDFTPSEHTLILNHNDIVEIHLHGSSN…	test	Coprinopsis cinerea	litter-decomposer	0.041809	NA	-1	0	58805.9	5.18726	0.5782	0.0942	0.3277	0.111111	0.116761	0.306968	0.374765	0.0903955	0.0451977	0.00564972	0.086629	0.0715631	0.0753296	0.0414313	0.0602637	0.0640301	0.0244821	0.039548	0.0282486	0.039548	0.0320151	0.0621469	0.0112994	0.0225989	0.0772128	0.0677966	0.0809793	0.0640301	3	4	6	9	4
Copci1_7363	jgi|Copci1|7363|CC1G_08591T0	AHVNYTFNIVNANLAPDGFTRPTVVVNGQFPGTLIQANKDDILHITVNNQLTNPLMRRSTAIHWHGLVRSQLLTESVALAEDIYSFKGKPLLRMDRLALHSAPSLRAIRTPMISLSMDRQEPIDPDDPHKSLYDEDDANTIIQLGDWYHKPAPGIQAAYLADRTDEPVPDCGTINGVGRYVRGPRLPWSRINVVRGKRYRLRVINISAYGSFEFSIENHPVTIIEVDGINHVPKTVGGFEIFAGQRYSVVLNANQPVRNYWIRAPMDVKGDSDNDNLDDELIYAVLHYDGAPNADPTTRADRDADNMLREHELVPLDNPGVPGGTGPADRVIDLQYSRSTSGGTKWTFNGIQYHSPNTNTLLKVMAGATIASDFTPSEHTIILNHNETVELRLHGSSNG…	test	Coprinopsis cinerea	litter-decomposer	0.0826366	NA	-1	1	54780.9	5.8396	0.565	0.1037	0.3313	0.132114	0.117886	0.29065	0.382114	0.0772358	0.0650407	0.0142276	0.0813008	0.0772358	0.0711382	0.0406504	0.0569106	0.0691057	0.0264228	0.0325203	0.0284553	0.0426829	0.0325203	0.0711382	0.00609756	0.0162602	0.0752033	0.0670732	0.0752033	0.050813	2	3	5	5	4
Copci1_7925	jgi|Copci1|7925|CC1G_09263T0	QATLNPTDTMIISNAQVSPDGFARSAVVVNGVHPGPLLTGQKDDTFAINVVNELNDPTMLRSTSVHWHGLFQKGTNWADGAEGVNQCPISPASPENTENAFEYRFTPAGHAGTFWYHSHFGTQYCDGLRGPMVVYDPQDPYLGDYDASTVITLADWFHTPAPSLRAPFRPDATLINGIGRTPGGEQVDLAVVNVEAGKKYRFRVVSLACDVNFQFSIDGHKLTIIEADGQLTDRLEVDRIQIFTGQRYSVILNANQEPGNYRIRAIPNAGVPGLVGTVDEGVNSAILRYAGAPIEEPSSDPPANPVDLREWELHAFSGPGFDPSAPGTPEIGAADVVLPLQFTFVGGKFQVNGVAYESPDVPTLLQIMSGRNPGELMPEGSVHYLPRNQVVEVQIPSGS…	test	Coprinopsis cinerea	litter-decomposer	5e-09	NA	-1	1	54750.5	4.90187	0.6213	0.071	0.3077	0.0927022	0.110454	0.315582	0.392505	0.0887574	0.0433925	0.0118343	0.0650888	0.0887574	0.0493097	0.035503	0.0552268	0.0788955	0.0138067	0.025641	0.0512821	0.0493097	0.0374753	0.0946746	0.0118343	0.0118343	0.061144	0.0571992	0.0927022	0.0650888	4	2	5	9	5
Copci1_8214	jgi|Copci1|8214|CC1G_09609T0	QMILSPSDTMVISNANVSPDGVTRSAVVVNGVHPGPDDVFAINVVNELTDPTMLRSTSVHWHGLFQRGTNWADGAEGVNQCPISPERSFLYRFSPAGHAGTFWYHSHFGTQYCDGLRGPMVVYDPDDPYKNEYDVDDVNTIITLADWYHTPAPSIRGPFFPDSTLINGIGRTPGGPKVDLAVVNVEAGKKYRFRIVSLACDVNFQFSIDKHKLTIIEADGQLTDPLEVDRIQIFTGQRYSVILNANQTPDVYRIRAIPNAGVHGLTDTTAGGVNSAILRYANAEATELPQEDELPSNLVDLQEWMLHAYAGGDPAAPGRPEAGGADVRIPLRFTFSGGRFFVNGTAYSSPSVPTLLQIMSGANPGELLPENSIYYLPRNQVIEVEIPSAGISASGPHPF…	test	Coprinopsis cinerea	litter-decomposer	5e-09	NA	-1	1	56961.2	5.05579	0.6142	0.0749	0.3109	0.103647	0.115163	0.295585	0.391555	0.0940499	0.049904	0.0153551	0.0710173	0.0806142	0.0633397	0.0326296	0.0575816	0.074856	0.0211132	0.0364683	0.0441459	0.0422265	0.024952	0.0825336	0.00959693	0.0134357	0.0729367	0.0537428	0.084453	0.0690979	3	1	4	12	6
Copci1_8218	jgi|Copci1|8218|CC1G_09614T0	QIVNSVDTMTLTNANVSPDGFTRAGILVNGVHGPLIRGGKNDNFELNVVNDLDNPTMLRPTSIHWHGLFQRGTNWADGADGVNQCPISPGHAFLYKFTPAGHAGTQYCDGLRGPMVIYDDNDPHAALYDEDDENTIITLADWYHIPAPSIQGAAQPDATLINGKGRYVGGPAAELSIVNVEQGKKYRMRLISLSCDPNWQFSIDGHELTIIEVDGQLTEPHTVDRLQIFTGQRYSFVLDANQPVDNYWIRAQPNKGRNGLAGTFANGVNSAILRYAGAANADPTTSANPNPAQLNEADLHALIDPAAPGIPTPGAADVNLRFQLGFSGGRFTINGTAYESPSVPTLLQIMSGAQSANDLLPAGSVYELPRNQVVELVVPAGVLGGPHPFHLHGHAFSVV…	test	Coprinopsis cinerea	litter-decomposer	5e-09	NA	-1	1	55316.1	5.01345	0.6113	0.0859	0.3027	0.09375	0.105469	0.306641	0.410156	0.0839844	0.0449219	0.0136719	0.078125	0.0761719	0.0546875	0.0332031	0.0605469	0.09375	0.015625	0.0273438	0.0429688	0.0390625	0.0390625	0.0761719	0.00976562	0.0136719	0.0664062	0.0722656	0.09375	0.0488281	2	1	2	13	5
Copmar1_301338	jgi|Copmar1|301338|CE301337_194	FGPSGDLLIGNRFISPDGFNRSAVLAGSSRSGLTFPGPVIVANRDDRFNLNVIDQLTDPTMLRTTSIHWHGLFQRGTQWADGPAGVTQCPITPGSSFLYQFQPRNQAGTFWYHSHHQSQYCDGLRGALVLYDRRDPLRYMYDVDDESTIITLADWYHVPAPSAGAVPTPDSTLINGKGRYAGGPPVALSVVNVVRDRRYRFRLISISCDPNFVFSIDGHQLTVIEVDGESVQPHTVDNIQIFVGQRYSVVLNANRPVGNYWIRAEPNIGTTGFAGGVNSAILRYRGAPATDPVSDRAPFNNRLNEANLRNLRPVPAPGIPRLGAADVNINLDIAFDPNTVQFSVNNATMLQPPVPILLQILSGARTPQELMPQGSVYVLPRNKVIEISIPGGSVGTPHP…	test	Coprinopsis marcescibilis	litter-decomposer	0.102207	NA	-1	1	54459.7	6.2011	0.6097	0.0684	0.3219	0.104628	0.0865191	0.31992	0.39839	0.0905433	0.0684105	0.00804829	0.0804829	0.0865191	0.0643863	0.0301811	0.0503018	0.0684105	0.00603622	0.0321932	0.0422535	0.0201207	0.0382294	0.0905433	0.0100604	0.0160966	0.0663984	0.0684105	0.0865191	0.0663984	4	0	5	14	3
Copmar1_361833	jgi|Copmar1|361833|CE361832_1419	QSMGPVGDMRVSNIRAAPDGFDRPVVGVNGQFPAPLITAQKGANFQINLVNDLDDTTMLRQTSVHWHGVFQKGTPWMDGPEGVTQCPLPQNGATFRYDFTAGQEAGTYWYHSHYKTQYCDGLRGPIVIYDDDDPHKARYNVDDETTVITLADWYHRQAPSIRGAALSDATLINGKGRDPLRPDVGEIHTVGVEATQRYRLRIVSMSCDPDYTFSIDNHNLTIIEADGQPTEPLTVQELRIFAGQRYSVVLEANAAVGSAHWIRAIPNIGRGQLPRISGGGVNSAILRYADPANPNDTKLPETSAATNPIKLAEKNLRALLNPAAPGGSAEADIVVPIKMSFTGGLWRIDGQSWPHQEEPIMVKLMNNVPPSDLGLPNELMKVLPKGKVVEIRVEALSTG…	test	Coprinopsis marcescibilis	litter-decomposer	0.0550719	NA	-1	1	57176.8	5.68824	0.5962	0.0971	0.3067	0.12	0.112381	0.295238	0.398095	0.0742857	0.0533333	0.0190476	0.0742857	0.0857143	0.0571429	0.0342857	0.0666667	0.0857143	0.032381	0.0228571	0.0342857	0.0457143	0.0342857	0.072381	0.00952381	0.0171429	0.0666667	0.0495238	0.0895238	0.0495238	5	2	2	11	6
Copmar1_590731	jgi|Copmar1|590731|e_gw1.43.154.1	DVFYTFNIQNANIAPDGFTRAAVTVNGVFPGTLIQATKNDVLHITVNNQLTNPNMRRSTSIHWHGLFQGRTASEDVTAMVTQCPIAPGNSYTYDIPLNGQSGTHWYHSHLSSQYVDGLRGTIVVYDPTDPHAALYDEDNANTVIQLGDWYHLAAPGIQATYMAGNHEPVPDSGTINGIGRYVGGPSVTRARVNVVQGKKYRLRIVNISAYGSFLFSVESHKLTIIEVDGVNHVAKTVDGFNIYAGQRYSAVLHANQPVRNYWIRAPMDLQHHSDNDNRTLDEEDVYAVLHYDGAPNAQPSTRADRDPDDVLQEYQLAPLENPGPPGGSGPADRVIDLEFSRSTSGGTKWMFNGIQYHSPNIPTLLKIMSGATLPSDFATTEHTLVLNHNEVVELHLHGS…	test	Coprinopsis marcescibilis	litter-decomposer	0.0702744	NA	-1	1	56229.1	5.85433	0.5605	0.0898	0.3496	0.117188	0.0976562	0.304688	0.394531	0.0859375	0.0488281	0.0136719	0.0742188	0.0683594	0.0585938	0.0507812	0.0644531	0.0859375	0.0175781	0.0410156	0.0292969	0.0332031	0.0429688	0.078125	0.0078125	0.015625	0.0644531	0.0683594	0.0839844	0.0527344	5	2	6	9	4
Copmar1_644894	jgi|Copmar1|644894|estExt_Genewise1Plus.C_1090041	DNVAHSSSTSDQVRILATNGTLHVYNKYISPDGFNRSAIVVNGVHPSPLIKAKQGGTFSLNLVNEMKDPTMLRSTSVHWHGLFQHGAAWADGSESITQCPVSPGREFLYHFPTGYHPGTFWYHSHFGTQYCDGLRGPLVVYDDNDPYKDWYDVDDEHTIITLVDWYHTPAPSIVPPAFADSTLINGKGRAPGGPNTELAVVNVKQGKRYRFRLLSLACESNFQFSIDGHRLKVIEADGHLTEPLYVDRLQIFAGQRYSFILKANQPIGNYWIRALPNFGNNGLTEGLTEGFKDGINSAILRYAAAPEIEPLALPVSPFVGKQLLESELHALHSAKSPGLAHPGGADINIRLDLGINMEAMPPHYTVNNGTFEPPSVPILLQIMSGARNAADILPKGGFI…	test	Coprinopsis marcescibilis	litter-decomposer	0.263676	NA	-1	1	60616.5	5.74565	0.6108	0.0721	0.3171	0.115315	0.100901	0.302703	0.389189	0.0918919	0.0378378	0.0126126	0.0828829	0.0882883	0.0576577	0.0486486	0.0504505	0.0774775	0.0288288	0.0324324	0.045045	0.0540541	0.0288288	0.0720721	0.00900901	0.0144144	0.0468468	0.0558559	0.0864865	0.0702703	4	1	6	12	3
Copmar1_646500	jgi|Copmar1|646500|estExt_Genewise1Plus.C_1410059	QVLGPVDEMTISNMDASPDGRLRPVIAVNRQYPAPLIRARKGDNFRINVVNNLTDPTMLRQTSVHWHGIFQRQTAWADGPEGVTQCPVAQFGQSFQYAFSAGEEAGTYWYHSHFGTQYCDGLRGPIVIYDDNDPHQNLYQVDDENTVITLADWYHVQAPTLGTGPAQSNATLINGKGRRPGGPPTEIAVVNVEQTKTYRMRLISMSCDPDYTFSIDNHNLTIIEADGQSTEPYTVQQLRIFAGQRYSFVLNANQPNGSYWIRARPNLGFNMLNQFDSGGINSAILRYVDPSTPETDPTTSPHVNPVVFKEENLHALLSPAAPGGPNPAPEDIEKVDIDFGFGRVTPARWDINGSVWAAPDSPVMVQILNHVPPSEVVPKESIRILPRNKVVEVTIHGVG…	test	Coprinopsis marcescibilis	litter-decomposer	0.152334	NA	-1	1	57253.4	5.26581	0.6081	0.0714	0.3205	0.100386	0.104247	0.34556	0.361004	0.0888031	0.0501931	0.0173745	0.0559846	0.0945946	0.0637066	0.034749	0.0694981	0.0617761	0.015444	0.030888	0.0405405	0.046332	0.046332	0.0868726	0.00965251	0.0173745	0.0579151	0.0675676	0.0752896	0.0579151	3	1	2	14	6
Copmar1_673644	jgi|Copmar1|673644|fgenesh1_kg.161_#_20_#_Locus1599v1rpkm96.41	AIGPTTNLVVANANISPDGFARSSVLAGQTQAGVTFPGPIIAGNKGNTFSINVIDKLTDPTMLRTTSIHWHGFFMAGTAWADGPAGVTQCPIAPDHAFLYKFQAKNQAGTFWYHSHHESQYCDGLRGAMVVKDPVDPHLSRYDVDNDATVITLADWYHIPAPSAGLVPTPDATLINGKGRYAGGPTVPLAIISVTRNRRYRFRLVSISCDPNYVFSIDGHTMTIIEADGINTQPLIVDSIHIFAGQRYSFVLNANRPVGNYWVRANPNVGTTGFAGGVNSAILRYVGAPATDPTTTQTPNSQPLLEVNLHPLTSPAAPGIPTPGAADVNINLNAVFDFATLTFAVNGAKFEQPTVPVLLQIMSGAQTPQTLLPAGSVYVLPRNKVIELSMPGGSTGSPH…	test	Coprinopsis marcescibilis	litter-decomposer	0.0745637	NA	-1	0	53067.4	6.20201	0.5952	0.0701	0.3347	0.0901804	0.0681363	0.328657	0.42485	0.0881764	0.0380762	0.0140281	0.0661323	0.0941884	0.0621242	0.0360721	0.0821643	0.108216	0.0160321	0.0280561	0.0440882	0.012024	0.0300601	0.0861723	0.01002	0.0160321	0.0561122	0.0581162	0.0881764	0.0541082	4	1	4	13	4
Copmar1_707742	jgi|Copmar1|707742|gm1.8958_g	QVMNPVDTMRVSNIRVSPDGFDRPVVAVNGQYPAPLIRARKGDNFKINVVNELTDPTMLRQTSVHWHGIFQHGSPWADGPEGVTQCPIAQSGEAFEYAFSAGEETGTYWYHSHFGTQYCDGLRGPLVIYDDNDPHSALYQDDNENTIITLADWYHTQAPSLGSGPALSDATLINGKGRRPGGPATEIAIVNVAQGRRYRIRLISMSCDPDYTFSIDNHDLTIIEADGQLTEPLTVQQLRIFAGQRYSFVLNANQPVGNYWIRARPNIGAGSLPSIDSGGINSAILRYARATLDDPATTPHINPVVFQEVNLHTLLNPAAPGGPNPAPADIERVTTNFGFDFATATWNINGASWTHPHEPVMVQLLNGVPPGDVLPEGAIRVLPRNKVVEVTIPGVSLAG…	test	Coprinopsis marcescibilis	litter-decomposer	0.122805	NA	-1	1	55869	5.48857	0.6172	0.0684	0.3145	0.101562	0.0976562	0.330078	0.384766	0.0859375	0.0546875	0.0136719	0.0644531	0.0957031	0.0683594	0.0371094	0.0683594	0.0800781	0.00976562	0.0292969	0.0390625	0.0351562	0.0351562	0.0742188	0.00976562	0.0175781	0.0625	0.0644531	0.0839844	0.0566406	4	1	2	13	6
Copmar1_709309	jgi|Copmar1|709309|gm1.10525_g	QTSVSTTMGPVGTMIVANKVVGPDGHDRPVVVVNDVHPGPLITAKKGDTFQITVVNNLEDATMLRQTSVHWHGVFQHASAWADGPEGVTQCPIAQSGESFIYRFTCGQDAGTYWYHSHFGTQYCDGLRGPMVVYDPDDPHLALYDVDNENTVLTLADWYHTPAPWVVLPARAEATLINGKGRQPGNTNSTLEIVNVEPNRRYRFRLVSLSCDPNYLFSIDGHNLTVIEVDGQSVQPLHGVASIQTFAGQRYSFILNTHDKTIDNYWIRALPNVGAGSLPDGYEGGVNSAILRYVGAPDVEPNTSENNGYRLLEADLRSLLNPQAPGGSDPADLSINLALGFDLDSRKWTVDGATWVSPTEPVLVQMMNGVPPSEILPAGSIRVLPRNKVVEVSIPSLLV…	test	Coprinopsis marcescibilis	litter-decomposer	0.318166	NA	-1	1	55892.9	5.17663	0.6511	0.0663	0.2827	0.0994152	0.105263	0.317739	0.391813	0.08577	0.0448343	0.0116959	0.079922	0.0818713	0.0467836	0.0389864	0.0662768	0.0662768	0.0155945	0.0331384	0.0331384	0.042885	0.0311891	0.101365	0.0116959	0.0194932	0.0623782	0.0565302	0.08577	0.0701754	5	1	3	11	6
Copmar1_748197	jgi|Copmar1|748197|MIX36214_138_46	QAMGPVGNLRVSNIRAAPDGFDRPVIGVNGQFPAPLIAAQKGDDFRINLVNDLVDTTMLRQTSVHWHGVFQHGTPWMDGPEGVTQCPLPQKGQTFGYHFTAGQEAGTYWYHSHYKTQYCDGLRGPIVIYDNDDPHKALYDEDDENTVLTLADWYHLQAPSIRGAALSDATLINGKGRDPLRPDVGEIHTVNVEATKRYRIRLVSMSCDPDYTFSIDNHNMTIIEADGQATVPHTVQELRIFAGQRYSIVVEANGAVGSAHWIRAIPNIGRGQLPRISGGGVNSAILRYADPANPNDTKLPNTTATREPIKLFEKDLHALLNAEAPGGSAKADEVIPIKMSFTGGLWRIDGQSWPHQEEPLMVKLMNNVPPKDLGLPEQLMKVLPRGKVVEIRVEALSTG…	test	Coprinopsis marcescibilis	litter-decomposer	0.0657078	NA	-1	1	57800.6	5.70359	0.5882	0.1044	0.3074	0.127135	0.117647	0.27704	0.402277	0.0759013	0.0512334	0.0208729	0.0759013	0.0777989	0.0588235	0.0398482	0.0645161	0.085389	0.0360531	0.0246679	0.0341556	0.056926	0.0341556	0.0721063	0.00948767	0.0170778	0.0607211	0.0493359	0.0891841	0.0417457	5	2	2	11	6
Copmar1_755908	jgi|Copmar1|755908|estExt_Genemark1.C_430001	ADVYYNFDIVNANIAPDGFTRAAVLVNGVFPGTLIQATRNDVLHITVNNLLTNPNMRRSTSIHWHGLFQGRTASEDGAAMVTQCPIAPGHSYTYDIPLNGQSGTHWYHSHLSSQYVDGLRGAIVIYDPTDPHLALYDDDNANTVIQLGDWYHLAAPGIQDNYLTNTHDEPVPDSGTINGVGRYDGGPAVPWTRINVVAGRKYRLRIINISAYGSFEFSIENHQLTIIEADGVNHQPRTVDGFHIYAGQRYSAVLHANKAVRNYWIRAPMEVKNDSDNDNLDDELIYGVLHYDGAPSANPTTRADRDPDNVLNEYQLVPLENPGPPGGSGPADRVINLSYDRTTSGGVTQWRFNNKAYHSPNIPTLLKILSGATVDSDFTASEHTITINHNDIVELHLSG…	test	Coprinopsis marcescibilis	litter-decomposer	0.122956	NA	-1	0	55923.3	5.54836	0.5591	0.0906	0.3504	0.11811	0.108268	0.295276	0.385827	0.0925197	0.0511811	0.00590551	0.0728346	0.0708661	0.0708661	0.0531496	0.0590551	0.0866142	0.0137795	0.0452756	0.0295276	0.0275591	0.0314961	0.0649606	0.00590551	0.0177165	0.0807087	0.0748031	0.0846457	0.0531496	4	3	5	10	4
Copmic2_1090091	jgi|Copmic2|1090091|CE1090090_2227	SGTLTIANAVIAPDGFQRSAVLAGDSPTTLSFPGPVIQGTKGTSFSLNVVDNLADTTMERLTSIHWHGFFQSGSAWADGPTGVTQCPIVPGNSFLYEFSAAEQAGTFWYHSHFSSQYCDGLRGAMVVYDPNDPHLDLYDVDNEATVITLADWYQIPAPSQGVVPTPDSTLINGKGRFLGGPLSPLAVVMVNQNSRYRFRLVSISCDSSFVFSIDGHTMNIIESDGISTEQLTVDSLEIFAGQRYSFVLEANQAVDNYWIRANPSAGTAGFDGGLNSAILRYVGAADQDPTTLQQPNNNPLLETNLHPLTDPAAPGTPEPGSADVNINIAVAFDFNTLQFQVNGAPFIEPSVPVLLQILSGATAAQDMLPPGSVYELPLNSVVELTLPGGSTASPHPIHL…	test	Coprinellus micaceus	NA	5e-09	NA	-1	0	53453.8	4.42784	0.5996	0.0543	0.3461	0.0663984	0.104628	0.346076	0.390342	0.0925553	0.0342052	0.0140845	0.082495	0.0784708	0.0523139	0.028169	0.0704225	0.082495	0.00402414	0.0241449	0.0523139	0.0362173	0.0382294	0.0784708	0.0100604	0.0160966	0.0684105	0.0603622	0.0804829	0.0885312	4	1	6	10	5
Copmic2_1641915	jgi|Copmic2|1641915|e_gw1.97.63.1	AIGPSAILHIANQNISPDGFARSAVLAGATPNTLTFPGPLIVGNKGNTFSLNVVDQLTDTTMLRSTSIHWHGFFQAGSAWADGPAGVTQCPIAPGHSFLYKFSAAGQAGTFWYHSHHVSQYCDGLRGAMVVYDPNDPHRSRYDVDNEATVITLADWYHIPAPSAGLVPTPDATLINGKGRFATGPASPLAVITVTRNTRYRFRLVSISCDPNYVFSIDGHTFTILEVDGINVVPITVDSIQIFAGQRYSFTLSANRPVDNYWIRANPDVGTTGFAGGINSAILRYAGAPVADPTSTQTPNSAPMLETNLHPLTNAAAPGIATLGAADVNLNLDILFDFTSLKFQVNGATFDEPTVPVLLQILSGASTPQTLLPAGSVYVLPKNKVIEISMPGGSTGSPH…	test	Coprinellus micaceus	NA	0.0468257	NA	-1	0	53166.2	5.7702	0.628	0.062	0.31	0.086	0.074	0.334	0.416	0.09	0.038	0.01	0.076	0.086	0.066	0.036	0.082	0.102	0.012	0.028	0.046	0.014	0.026	0.076	0.01	0.016	0.06	0.054	0.086	0.076	4	1	4	13	4
Copmic2_1641923	jgi|Copmic2|1641923|e_gw1.97.69.1	AVGPSASLYIGNAVISPDGYDRSAVLVGESPSALSFPGPVVRGNKGANFNLNVVDNLTDTTMHRLTSVHWHGFLQAGSAWADGPSGVNQCPIIPGNSFLYQFSASTQAGTFWYHSHYSSQYCDGLRGAMVVYDPNDPHRSRYDVDNEDTVITLADWYHVPAPSAGLVPTPDSTLINGKGRYLGGPVSPLAVIAVTRGRRYRFRLVSTSCDPNFTFSIDGHNMTIIEADGVNTQPLAVDSIQIFAGQRYSFVLNANQAVNNYWIRANPNVGTTGFDGGLNSAILRYVGATEADPTTSSTTSNPLLETNLHPLTNAAAPGVATVGAADVNINLDMVFDFTTLKFQVNGYTFNEPSVPVLLQILSGASAAQDLLPGGSVYELPRNKVVELSMPGGSVGSPHP…	test	Coprinellus micaceus	NA	0.0768928	NA	-1	1	53288.7	5.23205	0.6072	0.0621	0.3307	0.0801603	0.0821643	0.336673	0.406814	0.0941884	0.0400802	0.012024	0.0721443	0.0681363	0.0480962	0.0320641	0.0681363	0.0941884	0.00801603	0.0360721	0.0420842	0.0220441	0.0300601	0.0921844	0.01002	0.0160321	0.0601202	0.0681363	0.0881764	0.0921844	3	1	5	12	5
Copmic2_1681271	jgi|Copmic2|1681271|estExt_Genewise1Plus.C_3_t10122	DTLPSLDGTQATLVISNQNLSPDGFERPVTLANGIHPGPIIKAHRGDLLQINLVNNMTDPTQYRGTSIHWHGMFQHTTNYEDGVAGVNQCPIGPGDSFLYQFSTTNQAGTYWYHSHYRTQYCDGLRGPLIIYDHQDPFRTMYDVDDESTIITLADWYHLQSPSITGIAAADATLINGQGRYEGGPAVDLAVLNVVAGKRYRIRLINMACDPDFLFSIDGHDLTVIEADGNNVQPVVVNQIHILAGQRYSAILTANQAVDNYWLRALPNDGAGNLPNTFDGGLNSAIVRYAGAPSIDPTSAQQDPFTPLDETTLHPLVPQQVPGAPYPGGADVNLNLALSFDFDAWRFYINGLTFNPPSIPVLLQILSGEQVAQNLLPQGQVYSIPKNATVEISIPGGLI…	test	Coprinellus micaceus	NA	0.225409	NA	-1	1	57212.2	4.63826	0.6114	0.0781	0.3105	0.0780952	0.100952	0.335238	0.394286	0.0914286	0.0342857	0.00952381	0.0933333	0.087619	0.0666667	0.0361905	0.0704762	0.08	0.00761905	0.04	0.0361905	0.0190476	0.0514286	0.0628571	0.00952381	0.0152381	0.0819048	0.0666667	0.0819048	0.0495238	4	1	2	12	7
Copmic2_1682971	jgi|Copmic2|1682971|estExt_Genewise1Plus.C_5_t20063	AIGPSASLFIANGNISPDGFERAAVLAGDTVESLTFPGPVIQGNKAGYSLNVVDSLTDTTMERVTSIHWHGFFQKSSAWADGPSGVTQCPIIPDNSFLYEFAAADQAGTFWYHSHFSSQYCDGLRGAMVVYDPNDPHLSLYDVDNEATIITLADWYHVPAPSAGLVPTPDSTLINGKGRYLDGPLAPLSVITVNSGARYRFRLVSTSCDPNFTFSIDGHTMTIIEADGVNTEPLTVDSIQIFAGQRYSFVLEATQDPSNYWIRANPNIGTTGFDGGLNSAILRYVGAADEDPTTSQEPNSNPLLEANLHPLTNAAAPGTPTLGAADVNLNLELAFDFTSLQFQVNGAAFTEPSVPVLLQILSGASTAQDLLPASSIYELPLNSVIELSIPGGSVGSPHP…	test	Coprinellus micaceus	NA	0.0772904	NA	-1	0	53859.2	4.51759	0.6302	0.0636	0.3062	0.0715706	0.105368	0.333996	0.395626	0.0934394	0.0357853	0.00795229	0.0815109	0.0735586	0.0576541	0.0298211	0.0715706	0.0974155	0.00596422	0.0298211	0.0477137	0.0377734	0.0298211	0.0735586	0.00994036	0.0159046	0.0675944	0.0536779	0.0775348	0.0954274	3	1	5	12	5
Copmic2_1716323	jgi|Copmic2|1716323|fgenesh1_pg.97_#_8	AIGPSASLYIANGVVSPDGFQRSAVLVGASPDSLTFPGPVIRGNKGTTFNLNVIDSLTDTTMHVLTSVHWHGFLQAGSAWADGPSGVTQCPIVPGNSFLYKFSAARQAGTFWYHSHYSSQYCDGLRGAMVVYDPNDPHRNRYDVDNENTIITLSDWYHVPAPSAGLVPTPDSTLINGKGRYIGGPIAPLAVIAVTRGRRYRFRLVSTSCDPNYTFSIDGHTMTIIEADGVNVQPLTVDSIQIFAGQRYSFVLNANQPVDNYWVRANPNIGTTGFDGGLNSAILRYTGAANVDPTTTQTPNSAPLLETNLHPLANAAAPGIALPGAADVNINLDMVFDFASLKFQVNGAPFTEPSVPVLLQILSGAATPQDLLPTGSVYELPRNKVIELTMPGGSVGSPH…	test	Coprinellus micaceus	NA	0.0711418	NA	-1	0	53935.9	5.67216	0.598	0.0752	0.3267	0.0871287	0.0772277	0.330693	0.411881	0.0930693	0.039604	0.0118812	0.0712871	0.0831683	0.0574257	0.0376238	0.0693069	0.0950495	0.00990099	0.0336634	0.0435644	0.0217822	0.0277228	0.0871287	0.00990099	0.0158416	0.0554455	0.0594059	0.0891089	0.0811881	3	1	6	11	5
Copmic2_1725427	jgi|Copmic2|1725427|fgenesh1_kg.3_#_63_#_Locus16562v2rpkm2.06	LDVVGQNADLVVSNVVLAPDGVPRLAAVANGVHPGPLIKASKGDRFNLNVINKLTDKHTNDTSIHWHGFFQRGTTWADGAEGVSQCPIPTGSSFRYKFTGGDQTGTYWYHSHIGTQYCDGLRGPMVIYDKNDPYKKDYDFDDENTVITLADWYHVPSRNLALNGTAAEANSTLINGLGRYPEGPKTPLAVFNVQKDKRYRFRLVSLSCDPHFEFTIDGHDLTVIEADGQLVKPVVVDQITIFAGQRYSFILHANQTKANYWIRARPNVGFGDLENIVTGGINSAILRYVGAPEVEPPVPQLPLPLPKLPLLEPDLHPLSDEIAEELTREPDFARTLQIGRTNGSNPVFTINGTAWTVPPMPIMLQILSGAKNVSELMPKGSIYELKRGWVVELTVPNFV…	test	Coprinellus micaceus	NA	0.254125	NA	-1	1	56336.1	6.09316	0.6086	0.0763	0.3151	0.125245	0.105675	0.289628	0.387476	0.0919765	0.0469667	0.00782779	0.0782779	0.0821918	0.0645793	0.037182	0.0606654	0.072407	0.0410959	0.0293542	0.0450098	0.0430528	0.0293542	0.0841487	0.00978474	0.0176125	0.0626223	0.0567515	0.0802348	0.0508806	4	2	2	15	3
Copmic2_1725436	jgi|Copmic2|1725436|fgenesh1_kg.3_#_72_#_Locus17342v1rpkm1.97	QTIINPTDTLTLSNIRVAPDGFERPVVAVNGAHINPLIRATKGDNFNLNVVNNLDDPTMLRSTSVHWHGLLQKGSTHADGAEAVSQCPISPGHSFRYQFGTGDHAGTFWYHSHFGTQYCDGLRGPLVVYDPNDPHKDLYEVDDENTVITLADWYHTQAPSVPAPATPDSTLINGKGRSVNGPKDIALSIVNVEPGKKYRFRLASLSCDPNYRFSIDGHTLKVIEADGQSVKPIDVTQITIFTGQRYSFVLEANQPVANYWIRALPNIGKNGLANTFADGVNSAILRYKDAPEANPASSQQSPHTTLLEQDLRPFNEAPAPGVAGRGNADVNLQFNFAFRGGKFFVNDTSFEPPEVPVLLQILSGKNPADLLPAGSIYSLPRGKVVEVTLPGLATAGPHP…	test	Coprinellus micaceus	NA	0.322434	NA	-1	1	55796.7	5.64175	0.6445	0.0566	0.2988	0.113281	0.105469	0.318359	0.375	0.0878906	0.0449219	0.00390625	0.0742188	0.0859375	0.0546875	0.0371094	0.0585938	0.0839844	0.03125	0.0273438	0.0488281	0.0351562	0.0351562	0.0800781	0.00976562	0.0117188	0.0703125	0.0703125	0.078125	0.0585938	3	1	4	12	6
Copmic2_1777715	jgi|Copmic2|1777715|estExt_fgenesh1_pg.C_630070	ADVNYVFDIVNVNIAPDGFSRPAVLVNGAFPGTLIEATPADTLHITVNNQLTNPLMRRSTSIHWHGLFQGRTASEDGAAMVTQCPIAPGNSYTYDIPLQGQAGTHWYHSHLSSQYVDGLRGVLVVRDPSDPHLPLYDYDDANTVITLGDWYHLPAPGIQATYMAGNHEPVPDSGTINGIGRYVGGPSIARARVNVVSGKNFEFSIENHSLTIIEVDGINHVPKVVGGFEIFAGQRYSVVVHADQPVRNYWIRAPMELQHDSDNDNLDPEDVYAVLHYEGAPNAEPTTRADRSPSNVLKEYELAPLENPGAPGGSAPADHVIDLQYSRTTSGGTQWKFNGIQYHSPTEPTLLKILGGATLPSDFTTSEHTLVLNHNEIAEIHLHGSANGHDHPFHLHGHA…	test	Coprinellus micaceus	NA	0.078773	NA	-1	1	53714.1	5.2852	0.574	0.1055	0.3205	0.111562	0.111562	0.296146	0.395538	0.0851927	0.0365112	0.00811359	0.0750507	0.0851927	0.0628803	0.0567951	0.0547667	0.0872211	0.0182556	0.0385396	0.030426	0.0466531	0.0324544	0.0770791	0.00608519	0.0162272	0.0649087	0.0588235	0.0851927	0.0588235	5	2	5	10	4
Copmic2_1796144	jgi|Copmic2|1796144|gm1.11998_g	SGTLTIANAVIAPDGFQRSAVLAGDSPTTLSFPGPVVQGTKGTSFSLNVVDNLADTTMERLTSIHWHGFFQSGSAWADGPTGVTQCPIVPGNSFLYEFSAAEQAGTFLVPLPLFPTSASQYCDGLRGAMVVYDPNDPHLDLYDVDNEATVITLADWYQIPAPSQGVVPTPDSTLINGKGRFLGGPLSPLAVVMVNQNSRYRFRLVSISCDSSFVFSIDGHTMNIIESDGISTEQLTVDSLEIFAGQRYSFVLEANQAVDNYWIRANPSAGTAGFDGGLNSAILRYVGAADEDPTTLQQPNNNPLLETNLHPLTDPAAPGTPEPGSADVNINIAVAFDFNTLQFQVNGAPFIEPSVPVLLQILSGATAAQDMLPPGSVYELPLNSVVELTLPGGSTASPH…	test	Coprinellus micaceus	NA	0.0150154	NA	-1	0	53632.2	4.34309	0.6128	0.0599	0.3273	0.0618762	0.105788	0.347305	0.397206	0.0878244	0.0339321	0.0139721	0.0878244	0.0838323	0.0499002	0.0239521	0.0718563	0.0838323	0.00399202	0.0219561	0.0518962	0.0379242	0.0359281	0.0818363	0.00998004	0.0139721	0.0678643	0.0598802	0.0798403	0.0858283	3	1	7	11	4
Copmic2_1798361	jgi|Copmic2|1798361|gm1.14215_g	AIGPIGNVHIANQVIQPDGFSRSAVLAGASASTLSFPGPVIWGVKGGIFWLNVQDALTDATMLRSTSIHWHGFFQAGSAWADGPAGVTQCPIAPGHSFLYKFSAASQAGTFWYHSHHLSQYCDGLRGAMVVYDPFDPHRSRYGIDNEATIITLADWYHTPAPSAGLVPTPDSTLINGKGRYAGGPVTPLATIVVNRNRRYRFRLVSISCDPNYTFSIDGHTMTIIEVDSVNIVPITVDSIQIFAGQRYSFVLNTNQPVANYWIRANPNLGTTGFAGGLNSAILRYNGAPDADPISSQTPNSAPLLETNLHPLTNPAAPGVPTVGAADVNINLDILFDFASLKFKVNSALFEEPSVPVLLQILSGATSPAALLPAGSIYSLPKNKVVEISIPGGSVGSPH…	test	Coprinellus micaceus	NA	0.10635	NA	-1	1	53511.7	5.90122	0.61	0.072	0.318	0.088	0.072	0.332	0.414	0.094	0.036	0.008	0.074	0.086	0.076	0.038	0.062	0.096	0.014	0.032	0.042	0.016	0.03	0.076	0.01	0.02	0.056	0.056	0.084	0.088	4	1	3	14	4
Copmic2_1807293	jgi|Copmic2|1807293|gm1.23147_g	FPKKPPRPAPGGKGSAIGPVASLAIANKNIAPDGFDRSTVLAGASDASVRLPRALDSRKQGRTDLHWNVINHLADTSMLRSTAIHWHGLFQKGSSWADGPVGVTQCPIVPGDSFLYDFRAERQAGTFWYHSHYLSQYCDGLRGAMVIYDPNDPHRHLYDVDDDSTVLTVGDWYHGPAPSLSAVPTPNSTLINGKGRFLGGPAAELAVISVDRNRRYRFRLVSISCDPNFVFSIDGHVMTIIEANGIPSFLTPIDLLETTGFAPTPTSATRAFAGGINSAILRYVGAPVADPTTDRTPNSQPLNEASLQPLTDTAAPGEARVGAADVNINLDINFANGLFLINNATFDTPTVPEASTPYLATKSSSSAFQEVQLDNRILSISTAHAFSVVRSAGSSTYNY…	test	Coprinellus micaceus	NA	0.156783	NA	-1	1	51825.2	5.8911	0.6195	0.0499	0.3306	0.106029	0.0956341	0.338877	0.370062	0.0893971	0.0582121	0.00623701	0.0727651	0.0873181	0.0519751	0.027027	0.0748441	0.0935551	0.02079	0.024948	0.047817	0.02079	0.022869	0.0686071	0.00831601	0.016632	0.0748441	0.0540541	0.0769231	0.0914761	1	0	3	8	4
Copmic2_1830079	jgi|Copmic2|1830079|MIX4913_11_25	ADVNYVFNIVNGNIAPDGFNRQGVLVNGIFPGTLIEATPDDTLHITVNNQLTNPNMRRSTSIHWHGLFQGRTASEDGPAMVTQCPIAPGNSYTYDIPLRGQSGTHWYHSHLSSQYVDGVRGVIVVRDPNDPHLSLYDEDNANTVITLGDWYHGFAPAVAAPFLEGGEHEPVPDSGTINGRGRYIGGPSVQRARVNVVQGKRYRFRVVNLSAYAGFTFSVEGHSLTVIEIDGINHVAKVVDGFDIFVGQRYSVVLNANQPVNNYWIRAPIELQHDSDNDNFDPENVYAVLHYEGAPDAEPTTRADRDPDNVLKEHELAPLENPGAPGGNAPADHVIDLQYSRSTNGGTKWMFNGIQYLSPTVPTLLKIINGATVDADFTIPEHTIVLAHNEIVEIHLHGS…	test	Coprinellus micaceus	NA	0.0988704	NA	-1	1	55715.3	5.35664	0.5444	0.1026	0.3531	0.116371	0.114398	0.282051	0.39645	0.0907298	0.0473373	0.00591716	0.0650888	0.0788955	0.0690335	0.0532544	0.0493097	0.0769231	0.0157791	0.035503	0.0394477	0.0453649	0.035503	0.0848126	0.00591716	0.0157791	0.0690335	0.0729783	0.0946746	0.0394477	5	2	6	9	4
Copmic2_1894000	jgi|Copmic2|1894000|MIX68834_10_55	ADVNYVFNIVNANISPDGFSRPAVLLNGAFPGMLIEATPADTLHITVNNQLTDPLMRRSTSVHWHGLFQGRTASEDGPAMVTQCPIAPGNSYTYDIPLTGQAGTHWYHSHLSSQYVDGLRGVIVVRDPNDPHLALYDEDNVDTVITLGDWYHLPAPGIQAPYIAGGHEPVPDSGTINGVGRYVGGPSVPRTRINVVQGKKYRFRVVNISAYAGFRFSIEGHSLNVIEVDGINHVAQTVDGFDVYAGQRYSVVVNANQAIKNYWIRAPMELQHASDNDNLDTENVYAVLHYDGAPNAEPTTSADRDPETVLQEHTLVPLENPGAPGGSAPADRVIDLQFTRDTTGGTKWLFNGIQYHSPSVPTLLQIMSGASLASDFTTSEHTLILNHNEIVKIHLHGSA…	test	Coprinellus micaceus	NA	0.0740141	NA	-1	0	54998.7	5.5512	0.5731	0.0968	0.33	0.110672	0.100791	0.298419	0.405138	0.0849802	0.0395257	0.00988142	0.0711462	0.0770751	0.0632411	0.0533597	0.0573123	0.0849802	0.0177866	0.0375494	0.0316206	0.0355731	0.0375494	0.0849802	0.00592885	0.0158103	0.0652174	0.0632411	0.0909091	0.0573123	5	2	6	9	4
Copmic2_762697	jgi|Copmic2|762697|CE762696_2923	FPKKPPRPAPGGKGSAIGPVASLAIANKNIAPDGFDRSTVLAGASDASVAFPGPLIRGNKGDRFALNVINHLADTSMLRSTAIHWHGLFQKGSSWADGPVGVTQCPIVPGDSFLYDFRAERQAGTFWYHSHYLSQYCDGLRGAMVIYDPNDPHRHLYDVDDDSTVLTVGDWYHGPAPSLSAVPTPNSTLINGKGRFLGGPAAELAVISVDRNRRYRFRLVSISCDPNFVFSIDGHVMTIIEVDGINVQPLTVDSIQIFAGQRYSFVLNANRPIGNYWIRSNPNLGNSGFAGGINSAILRYVGAPVADPTTDRTPNSQPLNEASLQPLTDTAAPGEARVGAADVNINLDINFANGLFLINNATFDTPTVPVLLQIMSGARTAQDLMPAGSVYTLPRNKVI…	test	Coprinellus micaceus	NA	5e-09	NA	-1	0	55580.7	6.0386	0.6112	0.0716	0.3172	0.102515	0.0870406	0.324952	0.396518	0.0889749	0.0522244	0.0116054	0.0715667	0.0889749	0.0599613	0.0309478	0.0541586	0.0831721	0.0193424	0.0270793	0.0464217	0.0154739	0.0270793	0.0773694	0.00967118	0.0154739	0.0715667	0.0638298	0.0928433	0.0812379	3	0	5	12	5
Copph3_1115453	jgi|Copph3|1115453|e_gw1.61.11.1	AIGPVADLYIANQVIAPDGFSRSSVLAGSDANTLAFPGPVIQGIKGDTFQLNTIDALTDDTMLRTTSIHWHGMFQKGTAWADGPAGVTQCPIAPGNSFLYQFQAKDQAGTFWYHSHHESQYCDGLRGAMVVYDPNDPHADKYDVDNEETIITLADWYHDPAPSAGLVPTPISTLINGKGRYVDGPVVPLAVVGVTQNTRYRLRLVSISCDPFFDFSIDGHPLTIIEADGVNTEPLVVDSLRIFAGQRYSVVLNANQAIDNYWIRALPNLGPPGFTAGLNSAILRYVGADAVDPTTTQNTNGVALSEANLHPLSNPAAPGQPFQGGADVNINLGVVFDFASLSFQVNGATFHQPPVPVMLQIMSGAQTAQDLLPAGSVYTLPSNSVIELSMPGGSTGSPH…	test	Coprinopsis sp.	litter-decomposer	0.0327416	NA	-1	1	53460.2	4.67992	0.608	0.062	0.33	0.076	0.096	0.324	0.414	0.09	0.03	0.014	0.078	0.088	0.056	0.034	0.066	0.092	0.012	0.032	0.042	0.018	0.04	0.086	0.01	0.016	0.078	0.052	0.088	0.068	4	1	5	12	4
Copph3_1129171	jgi|Copph3|1129171|e_gw1.175.16.1	AVGPTTDLYIANKNIAPDGFTRSAVLAGTNANNLAFPGPLITGLKGDTFRINTIDRLTDNTMLRTTSIHWHGFFQKGTAWADGPAGVTQCPIAPGNNFLYQFQATGQAGTFWYHSHHESQYCDGLRGAMVVYDPNDPHKALYDIDNEATVITLADWYHDPAPSAGLVPDSVATLINGKGRYVGGPVVPLTVIGVERNKRYRLRLVSISCDPFFDFSIDSHTLTIIEVDGVNSQPLIVDSLRIFAGQRYSVVLNANRPVGNYWIRALPNFGPPGFTGGFNSAILRYVGAPAADPTTAQTPSTQPLVESNLRPLANPAAPGSPVPGGADVNINLNAVFDFASLSFKVNGATFHQPPVPVLLQIMSGAQTAQSLLPAGSVYVLPRNKVIELSMPGGSTGSPH…	test	Coprinopsis sp.	litter-decomposer	5e-09	NA	-1	0	53591.8	6.13022	0.616	0.062	0.322	0.094	0.076	0.322	0.412	0.096	0.044	0.008	0.08	0.092	0.052	0.032	0.074	0.098	0.018	0.032	0.048	0.016	0.03	0.082	0.01	0.016	0.06	0.06	0.092	0.056	4	1	4	13	4
Copph3_1131629	jgi|Copph3|1131629|e_gw1.217.16.1	AIGPTTDLYIANQVTAPDGFSRSAVLAGADANSLSFPGPVIQGIKGDTFRINTIDDLTDNSMLRTTSIHWHGMLQKGTAWADGPAGVTQCPIAPGDSFLYQFQAKGQAGTFWYHSHHESQYCDGLRGALVVYDPADPHKSRYDIDNEETIITLADWYHDPAPSAGLVPDSVATLINGKGRYLNGPVVPLAVVGVIRNKRYRLRLVSISCDPFFDFSIDGHRLTIIEADGVNTQPHIVDSLRIFAGQRYSVVLNANRPVDNYWIRALPNFGPPGFTGGFNSAILRYVGAPAVDPTTTQTTNGVVLNEANLRPLTAPAAPGQPFPGGADVNINLNAVFDFPSLSFKVNGATFHQPPVPVMLQIMSGAQTAQDMLPAGSVYTLPRNKVIELSMPGGSTGSPH…	test	Coprinopsis sp.	litter-decomposer	0.00499671	NA	-1	1	53882	5.81516	0.622	0.056	0.322	0.098	0.086	0.32	0.404	0.092	0.046	0.014	0.074	0.09	0.056	0.034	0.068	0.09	0.018	0.032	0.044	0.016	0.036	0.08	0.01	0.016	0.07	0.052	0.09	0.064	4	1	5	12	4
Copph3_1131638	jgi|Copph3|1131638|e_gw1.218.20.1	AIGPTTDLYIANQVIAPDGFSRSAVLAGADANSLSFPGPVIQGIKGDTFRINTIDDLTDNTMLRTTSIHWHGMLQKGTAWADGPAGVTQCPIAPGDSFLYQFQAKGQAGTFWYHSHHESQYCDGLRGAMVVYDPADPHKSRYDIDNEETIITLADWYHDPAPSAGLVPDSVATLINGKGRYLNGPVVPLAVVGVIRNKRYRLRLASISCDPFFDFSIDGHRLTIIEADGVNTQPHIVDSLRIFAGQRYSVVLNANRPVDNYWIRALPNFGPPGFTGGFNSAILRYVGAPAVDPTTTQTTNGVVLNEADLRPLMAPAAPGQPFPGGADVNINLNAVFDFPSLSFKVNGATFHQPPVPVMLQIMSGAQTAQDMLPAGSVYTLPRNKVIELSMPGGSTGSPH…	test	Coprinopsis sp.	litter-decomposer	0.00493426	NA	-1	1	53929.2	5.73047	0.612	0.054	0.334	0.098	0.088	0.314	0.408	0.092	0.046	0.018	0.072	0.09	0.058	0.034	0.066	0.092	0.018	0.032	0.044	0.016	0.036	0.078	0.01	0.016	0.072	0.05	0.09	0.062	4	1	5	12	4
Copph3_1198337	jgi|Copph3|1198337|estExt_Genewise1Plus.C_610189	AIGPIANLYIANQVIAPDGFNRSAVLAGSNANSLAFPGPVIQGVKGATFRINTIDALTDTTMLRTTSIHWHGMFQKGTAWADGPAGVTQCPIAPGNSFVYQFQAKSQAGTFWYHSHHESQYCDGLRGALVVYDPLDPHRLLYDIDNEYTVITLADWYHDPAPSAGLVPDSVATLINGKGRYVDGPVVPLTVVGVIKNLRYRLRLVSISCDPYFDFSIDGHQLTIIEADGVNTEPLVVDSLRIFAGQRYSVVLNANQAIGNYWIRALPNFGPPGFTGGFNSAILRYVGADAVDPTTSETTDGVVLSEANLRPLASPAAPGLPVQGGADVNINLNTVFDFASLSFQVNGATFSQPPVPVLLQIMSGAQTAQDLLPAGSVYTLPSNSVIELSMPGGSTGSPH…	test	Coprinopsis sp.	litter-decomposer	0.0531504	NA	-1	1	53442.6	5.00129	0.606	0.068	0.326	0.078	0.086	0.312	0.432	0.092	0.036	0.01	0.084	0.08	0.066	0.03	0.066	0.094	0.012	0.036	0.04	0.018	0.034	0.088	0.01	0.016	0.068	0.052	0.09	0.07	4	1	4	13	4
Copph3_1215962	jgi|Copph3|1215962|fgenesh1_pg.3_#_36	AVGPTTDLYIANKNIAPDGFTRSINTIDRLTDNTMLRTTSIHWHGFFQKGTAWADGPAGVTQCPIAPGNNFLYQFQATGQAGTFWYHSHHESQYCDGLRGPWSSTTLTILTKPCKYDIDNEATVITLADWYHDPAPSAGLVPDSVATLINGKGRYVGGPVVPLTVIGVERNKRYRLRLVSISCDPFFDFSIDSHTLVNYHRSRRCQFSTADVDSLRIFAGQRYSVVLNANRPVGNYWIRALPNFGPPGFTGGFNSAILRYVGAPAADPTTAQTPALSLFPWWCDVNINLNAVFDFASLSFKVNGATFHQPPVPVLLQIMSGAQTAQSLLPAGSVYVLPRNKVIELSMPGGSTGSPHPFHLHGHEFAVVRSAGSSTYNYANPIRRDVVAAGVAGDNVTIR…	test	Coprinopsis sp.	litter-decomposer	0.0751378	NA	-1	0	49853.7	7.03737	0.6477	0.0372	0.3151	0.105033	0.0722101	0.328228	0.382932	0.111597	0.0503282	0.00656455	0.0765864	0.083151	0.0503282	0.0350109	0.0809628	0.0897155	0.0196937	0.0350109	0.0525164	0.0131291	0.0306346	0.0765864	0.0175055	0.02407	0.059081	0.0525164	0.083151	0.0634573	4	1	4	13	4
Copph3_1315159	jgi|Copph3|1315159|fgenesh1_kg.64_#_261_#_TRINITY_DN10624_c0_g2_i3	QMALGPKGGLIISNIDASPDGFTRPVIAVNGQHPSPLIRATKGDDFKLTVVNRLQNPTMLRQTSIHWHGIFQYQSAWADGADGVTQCPIPQNGESFTYGFNAGQEAGTYWYHSHFGTQYCDDPHRGLYDVDNTLMAPTRRYHLQTPSITGMGAPMSDATLINGKGRTPGGPKTPVEIIKVKQGIRYRLRLVSLSCDPNYRFSIDGHNLTIIETDGQPTEPHTVQELQIFAGQRYSVVLEANQAPSNYWIRAIPNLGSNNLTDYSEGGINSAILRADLRSLLDPAAPGGSGPADENIVFNIGLTDMFTMNGASWTSPDSPVLVQIMNGVPAADLVPAGALRTLPRNAVVEVSIPGFEIAGPRDVVNIGGANDNVTIRFTTDNPGPWFFHCHIEFHLVMYW…	test	Coprinopsis sp.	litter-decomposer	0.235508	NA	-1	1	48059.5	5.33902	0.6168	0.0862	0.2971	0.0929705	0.0952381	0.335601	0.390023	0.0861678	0.0453515	0.0226757	0.0657596	0.0861678	0.0725624	0.0272109	0.0702948	0.0725624	0.0204082	0.0294785	0.0362812	0.0362812	0.0430839	0.0634921	0.0090703	0.0204082	0.0589569	0.0634921	0.0929705	0.0634921	2	2	2	13	6
Copph3_1388884	jgi|Copph3|1388884|estExt_fgenesh1_pm.C_640034	AGQTVVGPSGELTASNMDVAPDGFNRPVIAVNGQHPSPLIRANKGDNFDLTVVNSLEDPTMLRQTSIHWHGMFQRTTAWADGADGVTQCPISQNGESFTYRFNAGNEAGTYWYHSHFGTQYCDGLRGPLVIYDQDDPHQDRYDVDDETTIITLADWYHQQAPSITGAALSDATLINGKGRAPGGPATPIEIVNVTQGTRYRFRLTDGQPTEPHTVQEIQIFAGQRYSFVLEANQEPSNYWIRAIPNVGGGTLPNVSGGGINSAILRYAYAPAVDPTTSAPANPIALQESNLRSLIDPAAPGGSGPAQENVLFNLGFAGGRFTMNGASWVSPDSPVLVQIMNGVPAADVVPEASLRTLQRNAVVEVSIPGLAIAGPHPFHLHGHAFSVVRSAGSSTYNYE…	test	Coprinopsis sp.	litter-decomposer	0.0953069	NA	-1	1	51804.9	4.91296	0.6515	0.0539	0.2946	0.0809129	0.0954357	0.350622	0.383817	0.0892116	0.0456432	0.0124481	0.0580913	0.093361	0.0518672	0.026971	0.0746888	0.0912863	0.00829875	0.033195	0.0394191	0.0373444	0.0477178	0.0767635	0.00829875	0.0165975	0.0580913	0.060166	0.093361	0.06639	2	1	1	12	5
Copph3_1406593	jgi|Copph3|1406593|estExt_fgenesh1_pg.C_640061	ASVNRRKPQADDGVTLRPLGDSSSTLSLCASTPCPTSPALAGPATLFTAAAASPTSPADGVFDDDEDYLDPSGFSDANSISVGSGSLGSSATLNIVNAPIAPDGFERPSTVANGVFPAPIIQANKGDSFSLNVVNQMTDDTMYRATSIHWHGILQHGTNYADGVTGVNQCPIGPDQSFLYQFNVPNQAGTFWYHSHVRTQYCDGLRGALIIYDPEDPYLPYYDVDDENTVITIGDWYHLQSPSITGIASADATVINGKGRYTGGPLVDLAIVNVVPGKRYRLRIIAMSCDPNYIFSIDGHELTIIEADGQATAPLTVDSIQIFAGQRYSVILTANQPVDNYWIRALPNSGNGELPLGFDGGVNSAILRYLGADVNLMLNLDFNIDAWRFYVNNLTFNPP…	test	Coprinopsis sp.	litter-decomposer	0.198749	NA	-1	0	63016.9	4.30836	0.6351	0.1149	0.25	0.0625	0.103041	0.322635	0.427365	0.0844595	0.0287162	0.0135135	0.0878378	0.0793919	0.0692568	0.0253378	0.0625	0.089527	0.00844595	0.0388514	0.0320946	0.0185811	0.0287162	0.0861486	0.0118243	0.0135135	0.0844595	0.0540541	0.0810811	0.0861486	4	1	2	14	5
Copph3_1422194	jgi|Copph3|1422194|gm1.6406_g	ADVHYTFNIVNANLAPDGFSRPTVVVNGQFPGTLIQANKDDVLHITVNNQLTNAQMRRSTSIHWHGLFQKRTASEDGASMVTQCPIAPGNSYTYDIPLNGQAGTHWYHSHLSSQYVDGLRGAIVVYDPQDPHKSLYDIDDANTVIQLGDWYHKRALGITEQYLSGNGPNGNHEPAPDSGTINGRGRYDGGPNVAWHRVNVVQGKKYRLRVINISAYASFLFSIENHDLTIIEVDGINHVPKTLGTTGSGGPMDLQHHSDNDNLDEDLVYAVLHYDGAPSGPPTTDEDDDPSNVLQEHQLAPLEDPGSPGGNVPADRVFDLSYSRDTGGGTRWKFNNIAYHSPDVPTLLKIMSGANAASDFTNSEHTLIIRNNEIVEIRLQGSANGHDHPFHLHGHAFDI…	test	Coprinopsis sp.	litter-decomposer	0.100614	NA	-1	0	53761.8	5.60867	0.5959	0.0776	0.3265	0.122449	0.110204	0.310204	0.37551	0.0816327	0.044898	0.00816326	0.0755102	0.0714286	0.0612245	0.055102	0.0510204	0.0714286	0.022449	0.0367347	0.0285714	0.0326531	0.0428571	0.0693878	0.00612245	0.0163265	0.077551	0.0714286	0.0897959	0.0673469	5	2	6	9	4
Copph3_1437400	jgi|Copph3|1437400|gm1.21612_g	AIGPVADLYIANQAIEPDGFSRSAVLAGSDANTLGFPGPVVQGIKGDTFQMNTIDALTDTTMLRTTSIHWHGMFQKGSAWADGPAGVTQCPIAPGNSFLYQFQATGQAGTFWYHSHHESQYCDGLRGAMVVYDPEDPHLDKYDVDNEETVITLADWVATVDGPVVPLAVVGVTQGLRYRLRLVSISCDPYFDFAIDGHQLTIIEVDGVNAEPLVVDSLRIFAGQRYSVVLNANQAIDNYWIRALPNVGPPGFTGGLNSAILRYVGADAVDPTTSETTDGVALEEANLHPLTNPAAPGLAVQGGADVNINLGIVFDFASLSFQVNGATFSQPPVPVMLQIMSGAQTAQDLLPAGSVYTLPSNSVIELSMPGGSTGSPHPIHLHGHEFAVVRSAGSSVYNY…	test	Coprinopsis sp.	litter-decomposer	0.0543153	NA	-1	1	50870.3	4.41272	0.6255	0.069	0.3054	0.0690377	0.106695	0.303347	0.435146	0.0857741	0.0292887	0.0188285	0.0774059	0.0753138	0.0523013	0.0313808	0.0690377	0.100418	0.0083682	0.0313808	0.0376569	0.0271967	0.039749	0.0941423	0.0104603	0.0167364	0.0794979	0.0439331	0.0920502	0.0648536	4	1	4	10	4
Copph3_779801	jgi|Copph3|779801|CE779800_3265	ADVSYTFNIVNANLAPDGFTRPTVAVNGQFPGTLIQANSGDTLHITVNNQLTNPNMRRSTSIHWHGLFQKRTASEDGAVQVTQCPIAPAHSYTYDIPLRGQAGTHWYHSHLSSQYVDGLRGTIVVYDPDDPHKSLYDVDDANTVLQLGDWYHKTAPGITEQYLSGNGPNGNHEPIPDSGTINGRGRYEGGPNVAWHRLNVVQGKRYRLRIVNISAYASFLFSIANHDLTIIEVDGVSHVPKTVGGFHIYVGQRYSVVLNANQAVGNYWIRAPMDMQHHSDNDNLDEDNVFAVLHYDGASSGNPSGSGGGDPSNVLEEYQLAALENPGAPGGSAPANKIFDLTFTRDTNGGTKWMFNNVQYHSPDVPTLLKILSGATTNADFTTSENTRVLQLDDIVELH…	test	Coprinopsis sp.	litter-decomposer	0.0496055	NA	-1	0	55982.3	5.64124	0.5871	0.0822	0.3307	0.113503	0.0998043	0.311155	0.383562	0.0919765	0.037182	0.00782779	0.0763209	0.0665362	0.0528376	0.0547945	0.0587084	0.0782779	0.0215264	0.0391389	0.035225	0.0293542	0.0469667	0.0763209	0.00587084	0.0176125	0.0704501	0.0763209	0.0919765	0.0567515	5	2	6	9	4
Copph3_779831	jgi|Copph3|779831|CE779830_3295	ADVSYTFNIVNANLAPDGFTRSTVVVNGQFPGTLIQANSGDTLHITVNNQLTNPNMRRSTSIHWHGLFQKRTASEDGAAQVTQCPIAPAHSYTYDIPLRGQAGTHWYHSHLSSQYVDGLRGTIVVYDPNDPHKSLYDVDDANTVLQLGDWYHKTAPGITEQYLSGNGPNGDHEPVPDSGTINGRGRYEGGPNVAWHRLNVVKGKKYRLRIVNISAYASFLFSIENHDLTIIEVDGVNHVPKTVGGFNIYAGQRYSVVLNANQAVKNYWIRAPMDLQHHSDNDNLDEENVFAVLHYDGASSGSPSGDGDDDPSNVLQEYQLAALENPGAPGGSGPANKVFDLTFTRDTGGSTKWMFNSVQYHSPDVPTLLKILGGATTNADFTTSENTRVLQLNDIVELH…	test	Coprinopsis sp.	litter-decomposer	0.0108603	NA	-1	0	55982.3	5.60708	0.5714	0.0881	0.3405	0.11546	0.103718	0.309198	0.379648	0.0919765	0.035225	0.00587084	0.0763209	0.0626223	0.0528376	0.0528376	0.0587084	0.0763209	0.0273973	0.0391389	0.035225	0.0313112	0.0450098	0.0782779	0.00587084	0.0176125	0.072407	0.074364	0.0900196	0.0626223	5	2	6	9	4
Corgl3_7190524	jgi|Corgl3|7190524|fgenesh1_kg.399_#_154_#_Locus559v1rpkm242.28	AKFDLPIVNELISPDGYQRSSVLAGGTFPGPVIQGTKGDRFDINVINYLYDDTMDRSTSVHWHGIFQKSTNWADGSSFVSQCPIAPNDSFLYGFSVTEQAGTFWYHSHLSTQYCDGLRGAFIIYDPDDPHKGLYDVDDESTIITLADWYHQPSPTAHKKIPPPPNSILINGKGRCPNGPAVPLAVVQVEPLKRYRLRIIAMSCDPNFTFSIDHHSLLVIEADGENTTPLLVDSLQIFAGQRYSVVLFANQPIGNYWIRSQPNMDRGTQGFDNGINSAILRYAGAPASDPQTTFLPSILPLNEVNLSPLRGKPAPGDPSAGGADIALTIQHKFDMESFSFKLNGVSWIPPTVPVLLQIISGAHSAQDLLPKGSIYPLPRNKVIELSLPGTDGTQGGPHPF…	test	Cortinarius glaucopus	NA	0.176582	NA	-1	1	54398.4	5.34539	0.5795	0.0724	0.3481	0.100604	0.100604	0.336016	0.366197	0.0965795	0.0362173	0.00804829	0.0865191	0.0885312	0.0704225	0.0362173	0.0583501	0.0583501	0.028169	0.0342052	0.0442656	0.0301811	0.0422535	0.0583501	0.0120724	0.0181087	0.0704225	0.0462777	0.084507	0.0885312	3	1	7	9	6
Corgl3_7192539	jgi|Corgl3|7192539|fgenesh1_kg.472_#_40_#_Locus8107v2rpkm5.62	SIGPTTDLYIANKFLQPDGFNRSTVLAGETQTGVSFPGPLITGKKGDRFEINVIDQLTDTTMLRSTSIHWHGLFQEGTNFADGPVGVSQCPIIPGDSFLYDFSVPDQAGTFWYHSHHETQYCDGLRGALVIYDPADPYLDFYDIDDDDTVITLADWYHLTSPAAAPIGQANSTLINGLGRFSGGPTSDLAVINVVEGKRYRFRLVSISCDPSFTFSIDGHNMTIIEVDGSNVIPLVVDSISIFVGQRYSFILTADQPVDNYWVRALPSLGTLNFDGGVNSAILRYAGAPVAEPTTTQSLSNPLVETDLHPLENPIAPGVPVPGAADVNLNLDVQFNPTPFNFTVNGASFVPPSVPVLLQIISGASTPQDLLPPGSVYVLPPNKVIEISIPGGSAGSPHP…	test	Cortinarius glaucopus	NA	0.017224	NA	-1	1	54018	4.49627	0.6008	0.0938	0.3054	0.0698603	0.101796	0.333333	0.399202	0.0958084	0.0299401	0.00598802	0.0798403	0.0898204	0.0778443	0.0299401	0.0738523	0.0678643	0.00998004	0.0299401	0.0518962	0.0279441	0.0319361	0.0838323	0.00998004	0.0139721	0.0738523	0.0558882	0.0838323	0.0718563	4	1	4	12	5
Corgl3_7203501	jgi|Corgl3|7203501|fgenesh1_kg.721_#_203_#_Locus8107v1rpkm7.53	CVYASIGPTAKLHIANKFLQPDGFNRSTVLAGKTQKGVSFPGPLITGEKGDRFKINVIDELTDTTMLRSTSIHWHGLFQEGTNFADGPVGVSQCPIIPGDSFLYEFSVPDQAGTFWYHSHHETQYCDGLRGALVIYDPEDPYLDFYDIDDDDTVITLADWYHLTSPAAAPIGQANSTLINGLGRFSGGPNSDLAVINVKEGKRYRFRLVSISCDPSFTFSIDGHNMTIIEVDGSNVTPLVVDSISIFVGQRYSFILTADQPVDNYWVRALPSLGTMNFIGGVNSAILRYKGAPVAEPTTTPCLSNPLVETNLHPLENPAAPGVPVPGAADVNLNLDVKFNPRPFSFTVNNASFTPPSVPVLLQIISGASTPQDLLPPGSVYVLPPNKVIEISIPGGSAG…	test	Cortinarius glaucopus	NA	0.032876	NA	-1	1	54629	5.01493	0.596	0.0792	0.3248	0.0871287	0.0970297	0.328713	0.392079	0.0950495	0.0316832	0.00792079	0.0792079	0.0910891	0.0732673	0.0316832	0.0693069	0.0693069	0.0237624	0.029703	0.0514851	0.029703	0.0237624	0.0811881	0.0138614	0.0138614	0.0673267	0.0594059	0.0811881	0.0712871	4	1	4	12	5
Corgl3_7236718	jgi|Corgl3|7236718|estExt_fgenesh1_pm.C_7180029	EIGPVANVYIGNKFIQPDGFNRSTVLAGSSPGSLSFPGPTIRGHKGNTFRLNVIDQLTDTTMLRSTSIHWHGIFQEGSNWADGPVGVSQCPIAPGHSFLYQFKVPDQAGTFWYHSHHMTQYCDGLRGALVVYDPNDPHRSLYDFDAESTVITLADWYHTPAPSAGLVPTAQSTLINGKGRFAGGPTSPLSVIRVLPGIRYRFRLVSISCDPNFVFQIHGHTMTIIEVDGINVQPLVVDSIQIFAGQRYSFILKADQPISNYWIRANPNVGTPFFIGGINSAILRYIGAPNVDPTTPDITSTNPMFETNLHPLSNPGAPGIPTPGAADVNLNLDIEFSFTDLQFSVNNATFIPPTVPVLLQILSGAQSAQDLLPSGSVYVLPPNKVIEISIPGGSIGSPH…	test	Cortinarius glaucopus	NA	0.0566749	NA	-1	0	54369.7	5.66971	0.6128	0.0699	0.3174	0.0878244	0.0778443	0.345309	0.389222	0.0998004	0.0359281	0.00798403	0.0718563	0.0938124	0.0818363	0.0379242	0.0658683	0.0618762	0.0139721	0.0259481	0.0578842	0.0199601	0.0379242	0.0798403	0.00998004	0.0159681	0.0578842	0.0598802	0.0858283	0.0778443	4	0	4	14	4
Corgl3_7292096	jgi|Corgl3|7292096|MIX26276_2329_66	AIGPDANVYVGNKFIQPDGFNRSAVLAGSTPGLLEFPGPTIQGHKGDTFHLNVINELTDPTMSRSTSIHWHGLFQAGSNWADGPVGVTQCPIAPGHSFLYQFTVPDQAGTFWYHSHYSTQYCDGLRGALIVYDPEDPHLSLYDLDVESTVITLADWYHISSLSEGLIARAQSTLINGQGRFAGDPTAPLALIKVFLYVRYRFRLVSLSCDPNFVFSIDGHNMTIIEVDGNNVQPLLVDSIQIFAGQRYSFVLIADQPISNYWIRANPNDGATGFVGGINSAILRYIGAPNLEPTTPEVASTNPLLETNLRPLSNPGAPGIPTPGAADVNLNLDIEFSYTSLKFSVNNATFEPPTVPVLLQILSGAQTAQDMLPSDSLYVLPPNKVIEISIPGGSIASPH…	test	Cortinarius glaucopus	NA	0.145552	NA	-1	1	54170.3	4.78052	0.63	0.066	0.304	0.076	0.094	0.328	0.406	0.096	0.032	0.006	0.096	0.086	0.076	0.034	0.058	0.072	0.01	0.034	0.046	0.032	0.034	0.074	0.01	0.016	0.062	0.06	0.082	0.08	3	0	4	14	5
Crafun1_395758	jgi|Crafun1|395758|CE395757_1965	RIVERRLPITNKIIAPDGFNRSTVLAGGTFPGTTIRGHKGDRFLINVENSLVDPTMALSTSVHWHGIFQKSTNWADGASFVSQCPIVPTQSFMYDFRVTEQAGTFWYHSHYSVQYCDGLRGAMVIYDREDPHAHLYDVDDESTIITLADWYHQPAPPTVPLGVIPSPSSSILINGKGRYSGGPPMPLSIINVECNKRYRLRIVALSCDNSFLFSIAAHKLLIIEADGENTAPLQVDSLQIFAGQRYSVVVSADQEVGNYWVRAQPNVGRGTQGFEGGINSAILRYAGAPPTNPSPPATASPALRPLVEHDLRALGAGPVPGDPWVGGADVVITIRHKFDFNIYRYEVNGVSWESPSVPVLLQILAGASASELMPGGSVYALPRGKVVELSLPGSDPFQG…	test	Crassisporium funariophilum	NA	0.298691	NA	-1	1	54917.2	5.93879	0.5726	0.0815	0.3459	0.117296	0.101392	0.290258	0.397614	0.0934394	0.055666	0.00994036	0.0695825	0.0815109	0.0596421	0.0377734	0.0477137	0.0755467	0.0238569	0.0337972	0.0397614	0.0457256	0.0298211	0.0914513	0.0119284	0.0198807	0.055666	0.0397614	0.0914513	0.0795229	4	1	6	8	7
Crafun1_495451	jgi|Crafun1|495451|CE495450_290	ADVDVTFNVANTVVAPDGFSRTGVIVNGAFPGTLIQANKDDVLHIAVNDQLTDPSMRRSISIHWHGLFQMRTASEDGPAMVNQCPISPGHSYTYDIPLNGQSGTFWYHSHLSSQYVDGLRGALVVYDPVDPHLSLYDIDDATTVITLADWYHNAAPGMEEIFLQGNDEPIPDSGLINGIGRYNGGPQVVRARVNVIAGKRYRFRVINISAYAAFRFSIEGHALTIIEVDGISHVAHTVDGFDIYVAQRYSVVLNANQPVGNYWIRGPMTLQHSSDNPNLDTNNVYAVLHYSGAPNAEPTTQADMGPQNLLQEYQLAALVNPGAPGGNAPADRSIDLNFGMDVTNGRLMWEINDISYLPPDLPTLLNIIANGYSTESNFTTTEHTFVLNPNEVIELVIHG…	test	Crassisporium funariophilum	NA	0.0286019	NA	-1	0	55716.7	5.16225	0.5492	0.1043	0.3465	0.0964567	0.100394	0.309055	0.403543	0.0905512	0.0393701	0.0177165	0.0728346	0.0748031	0.0708661	0.0452756	0.0492126	0.0767717	0.011811	0.0393701	0.0354331	0.0295276	0.0433071	0.0846457	0.00590551	0.015748	0.0708661	0.0728346	0.0807087	0.0629921	2	3	5	11	4
Crafun1_659933	jgi|Crafun1|659933|e_gw1.8.543.1	ADVNYVFNIDNSNVAPDGFSRAGVIVNGVFPGTLIQANKDDVLHIAVNDQLTNPTMRQSISIHWHGLFQMRTASEDGPAMVNQCPISPGHSYTYDIPLNGQSGTFWYALSLDHLSSQYVDGLRGALVVYDPVDPHLGLYDVDDASTVITLADWYHKPAPGMEDIFLQGNDEPIPDSGLVNGVGRYNGGPTVVRARVNVIAGKRYRFRVINISAYAAFRFSIEGHDLTIIEVDGISHVAHTVGGFDIYVAQRYSVVLNANKPVANYWIRGPMTLQHDSDNPNLDTRNVYAVLHYSGAPNADPTTQADQGPNNILEEYQLAALENPGAPGGNAPADRSIDLNFSQDVTNGRLEWTINGIQYQSPDLPTLLNIIANGYSTESNFTRPEHTFVLAPNQVIELV…	test	Crassisporium funariophilum	NA	0.0662823	NA	-1	1	56370.2	5.24899	0.5678	0.0853	0.3469	0.0968992	0.0988372	0.313953	0.401163	0.0891473	0.0445736	0.0116279	0.0755814	0.0736434	0.0658915	0.0387597	0.0484496	0.0775194	0.0135659	0.0406977	0.0329457	0.0271318	0.0465116	0.0833333	0.00775194	0.0155039	0.0717054	0.0736434	0.0872093	0.0639535	3	3	6	10	4
Crafun1_785607	jgi|Crafun1|785607|fgenesh1_pm.19_#_26	AIGPTANLHIGNKVISPDGFSRSAVLAGSNADSLTFPGPVISGSKGSTFRLNVINALTDTTMLRSTSIHWHGMFQQGSNWADGAVGVTQCPIAPGHSFLYQFSVPDQTGTYWYHAHHSTQYCDGLRGALVVYDLDDPHKNEYDFDAESTIITLADWYHKTAPSAGLGPNSDSTLINGLGRYAGGPAVPLTVIQVEPHKRYRFRLISISCEPNYVFSIDGHTMTIIEVDGVSVQPLAVDSLQIFAGQRFSFVLNANQPIANYWIRAQPNVGPKGFAGGVNSAILRYIGAPEADPTTTQTPPSSRMLETNLHPLSNPGAPGIPSPGAADVNINLKIDFNFTNMKFTVNGATFAPPTLPVLLQIMSGAQTAQDLLPSGSVYALPPNKVIEISIPGGGSPHNF…	test	Crassisporium funariophilum	NA	0.113589	NA	-1	1	55141.5	5.77577	0.6226	0.072	0.3054	0.0933852	0.0836576	0.336576	0.398833	0.0875486	0.036965	0.0175097	0.0700389	0.0894942	0.0642023	0.0311284	0.0680934	0.0875486	0.0252918	0.0311284	0.040856	0.0272374	0.0330739	0.0700389	0.00972763	0.0155642	0.0564202	0.0564202	0.0894942	0.0797665	3	1	3	13	4
Crafun1_796529	jgi|Crafun1|796529|gm1.4664_g	AIGPTANLHIGNKVISPDGFSRSTVLAGSNANSLTFPGPVIRGFKGSTFRLNVIDALTDTTMLRSTSIHWHGMFQEGSSWADGPVGVTQCPIAPGHSFLYQFSVPDQTGTYWYHSHHSTQYCDGLRGALVVYDPHDPHRNKYDFDAESTIITLADWYHTPAPSAGLVPTPDSTLINGKGRYAGGPTVPLTVIRVLPNIRYRFRLISISCDPNYVFSIDGHTMTIIEVDGVSVQPLVVDSIQIFVGQRYSFVLTANQPVANYWIRAQPNVGAQGFVGGVNSAILKYIGAPNADPITTQSISSSPMLETNLHPLSNPGAPGIASPGAADVNINLDINFSFTNLKFTVNGATFTPPTLPVLLQIMSGAQTAQDLLPAGSVYVLPPNKVIEISIPGGSIGSPH…	test	Crassisporium funariophilum	NA	0.0259608	NA	-1	1	53779	5.66488	0.6307	0.0399	0.3293	0.0858283	0.0758483	0.349301	0.399202	0.0898204	0.0319361	0.011976	0.0698603	0.0918164	0.0778443	0.0379242	0.0798403	0.0718563	0.0159681	0.0339321	0.0399202	0.0179641	0.0299401	0.0818363	0.00998004	0.0159681	0.0578842	0.0538922	0.0858283	0.0838323	4	1	4	13	4
Crevar1_860826	jgi|Crevar1|860826|fgenesh1_kg.71_#_78_#_Locus4595v2rpkm21.71	AIGPVATLEISNNVVSPDGSSRSSVVAGGTHPGPLITGQTGDRFQLNVVNRLTDDTMLRSTSIHWHGILQKGSAWADGPAGVSQCPISPGHSFQYQFDVGKQAGTYWYHSHLGTQYCDGLRGPLVIYDKNDPYRNSYDVDNESTVITLGEWYQIPTGSLNGIPLGNSTLINGKGRYPAGPQADLTIINVEKYRRYRFRLISIACDPNYEFSIDGHNLTIIEADGEYTEKYTVDRLKIFAGQRYSFILEANQDIDNYWIRALPNSLFGWGSTGTTPPPEPFAGGLHSAILRYKGAPPNEPSTQSLDEPKDLKETDLHALIDPKAPGQPSIGGADFSLNLLPSFDFGTKHFTINGHSFLNATNLPVLLQILRGTLDANDILPKGSVYNLKRGQVVELTIPN…	test	Crepidotus variabilis	NA	0.327304	NA	-1	1	57395.6	6.08475	0.6572	0.0625	0.2803	0.111742	0.092803	0.323864	0.380682	0.0909091	0.0416667	0.00189394	0.0852273	0.0776515	0.0700758	0.0359848	0.0625	0.0681818	0.0340909	0.0378788	0.0378788	0.032197	0.0340909	0.0587121	0.0094697	0.0151515	0.0606061	0.0643939	0.0965909	0.0757576	4	1	3	14	4
Crevar1_861337	jgi|Crevar1|861337|fgenesh1_kg.76_#_70_#_Locus1779v1rpkm103.01	VIGPNTNVYIGNKVIAPDGFNRSAVLAGADANSLTFPGPLIQGVKNGGFRLNVIDALTDTSMLVSTSIHWHGFFQKGSDWADGPVGVNQCPIAPGHSFLYQFTAADQAGTFWYHSHHSTQYCDGLRGAIVVYDPADPNASLYDFDDETTVITLADWYHTPAPSAGLVPTADATLINGVGRSATGLTVPLAVITVLPQKKYRFRLVSISCDPNFTFSIDGHTMTIIEVDSINVQPLTVDSIQIFAGQRYSFVLNANQAVSNYWIRANPNVGTTGFAGGINSAILRYWGATVADPTTTSTSNTPLVESNLHPLANAGAPGTPTPGAVDVPLNLDIKFGAGANGLKFTVNDATFTPPNVPVLLQILSGARTAQELLPAGSVYTLPPNKVVEISIPGGTTGFP…	test	Crepidotus variabilis	NA	0.08675	NA	-1	0	53323.2	5.28275	0.6135	0.0677	0.3187	0.0776892	0.0776892	0.334661	0.414343	0.0956175	0.0258964	0.00398406	0.0756972	0.0816733	0.059761	0.0318725	0.0876494	0.0976096	0.0199203	0.0278884	0.0498008	0.0139442	0.0298805	0.0856574	0.00996016	0.0179283	0.063745	0.0657371	0.0916335	0.059761	4	1	5	12	4
Crevar1_910266	jgi|Crevar1|910266|estExt_Genemark1.C_840011	ISVIGPYSDVYIGNKVISPDGFNRSAVLAGRNPKSLDFPGPLIQGVKNGNFRLNVVDALTDTSMLVSTSIHWHGFFQKGSSWADGPVGVNQCPISPGHSFLYQFSATKQAGTFWYHSHHSTQYCDGLRGPLVVYDFNDPHRSRYDFDDASTVITLADWYHTVAPKAGLVPTSDATLINGKGRYVGGPAVPLTNIRVLPNKRYRFRLVSISCDPNYTFSIDGHSMTIIEVDSINVQPVVVDSIQIFAGQRYSFVLNTNQPISNYWIRSLPNVGTQGFAGGVNSAILRYWGAKNIDPKTNSTSSNPLIETSLHPIENPGAPGPHTIGSDEVYKLNLDIKFLVPALKFSINNATFTPPNVPVLLQIMSGAHTPQDLLPAGSVYSLPPNKVIELSIPGGAVGS…	test	Crepidotus variabilis	NA	0.133177	NA	-1	0	54816.1	6.69526	0.5845	0.0795	0.336	0.105368	0.0735586	0.343936	0.375746	0.101392	0.0357853	0.00596422	0.0715706	0.0874751	0.0695825	0.0377734	0.0596421	0.0596421	0.0318091	0.0357853	0.0477137	0.0139165	0.0318091	0.0854871	0.00994036	0.0178926	0.0596421	0.0695825	0.083499	0.0854871	4	1	4	13	4
Crula1_325337	jgi|Crula1|325337|CE325336_262	ATQNFDLVINNAVISPDGFSRSAVLANGTFPGPVFAVNKGDSVVIPTHNQLVDPGMRRSTSIHWHGFFQSRTSAMDGPSFVNQCPIPPNTTFTYQFDTAGQTGNFWYHSHLSTQYCDGLRGAFVVYDPDDPLKDMYDVDDASTIITLADWYHVLAPAGQETFFETGTVPIPDSGLINGKGRFVGGPAVPFAVVNVEQGKRYRLRVFAISCRPFFTFSIDGHNMTFIEADGIEHDPVTVQNVDVYAAQRVSMVLNANQPVNNYWIRAPPTGGSPAGNPNFDPNLTLAILRYKGAPDAEPTTQAVNGTKLLDEQMHPIASENPGELGSGPADVHITLNISQPNPPFFDINGISYLSPSVPVLLQLLSGAKKPQDLLPSEQVFILPKNKLIEVTIPGTGAHP…	test	Crucibulum laeve	white-rot fungus	0.0605685	NA	-1	1	54678.5	4.91461	0.5888	0.0898	0.3214	0.0858283	0.0998004	0.339321	0.369261	0.105788	0.0319361	0.011976	0.0698603	0.0958084	0.0538922	0.0339321	0.0618762	0.0758483	0.0199601	0.0259481	0.0658683	0.0339321	0.0439122	0.0778443	0.00998004	0.0139721	0.0658683	0.0678643	0.0798403	0.0598802	3	1	8	7	5
Crula1_473021	jgi|Crula1|473021|CE473020_9032	IGPTSDLYIANSAISPDGFERSAVLAGTQASDLSFPGPLITSNKGDAFSINVIDNLTDTTMLTSTSIHWHGFFQAGSSWADGPVGVSQCPISPGNAFLYSFAVPDQAGTFWYHSHHSTQYCDGLRGPIVVYDPNDPHLSLYQVDDNSTVITLADWYHTVAPSAGLVPTADATLINGKGRSAGGLTVPLSVIDVTAGTSYRFRLISISCDPNYVFSIDGHTMTIIEVDGVNVTPLVVDSIQIFAGQRYSFVLTADQDVGNYWIRANPNVGTTGFDGGINSAILRYAGANDTDPTTDQTPNSNPLLETNLHPLENPGAPGTAVSGGADVNLDLEIAFSVTDLQFSINGATFIPPTTPVLLQIMSGAQTAQDLLPAGSVYVLPPNKVVELSIPGGSIGSPHP…	test	Crucibulum laeve	white-rot fungus	0.158792	NA	-1	1	53142.3	4.29944	0.608	0.062	0.33	0.062	0.102	0.348	0.398	0.09	0.024	0.006	0.076	0.078	0.07	0.032	0.09	0.08	0.006	0.03	0.044	0.016	0.032	0.078	0.01	0.016	0.086	0.054	0.088	0.084	4	1	4	13	4
Crula1_648464	jgi|Crula1|648464|estExt_Genewise1Plus.C_8_t10285	ATKRFTFDIVNAEIAPDGFKRNAVLVNGQFPGPVVVASKGDSVQITTNNKLSSPDMRRSTSIHWHGFFQHRTSGMDGPSFVNQCPIPPNTTFLYEFDTAGQTGNFWYHSHLSTQYCDGLRGIFPVYDPADPLQHLYDIDDATTLITIADWYHDFAPHGQKLFFQTGSVPIPDSTLINGAGRFNGGPQVPFAVVNVVQGKRYRFRVFSLSCRPFHTFSIDNHNFDVMELDGTEHNPLPVQNVDLFAAQRISIILNANQTVGNYWIRAPPTGGNPAGNPNLNVSLALAILRYKGAPAVEPTTVNVPGVKMDEANMHPIASAQPGNLGSAPADVAINLNIAQPNPPFFDINGISYLSPSVPVLFQLLSGAKAPQDLLPSEQVFIIPANKIIEVSIPGTGAHP…	test	Crucibulum laeve	white-rot fungus	0.092713	NA	-1	1	54835	5.83602	0.5669	0.0918	0.3413	0.0978044	0.0838323	0.339321	0.373253	0.105788	0.0359281	0.00998004	0.0678643	0.0918164	0.0638723	0.0379242	0.0558882	0.0818363	0.0239521	0.0219561	0.0698603	0.0239521	0.0459082	0.0738523	0.00998004	0.0139721	0.0598802	0.0778443	0.0758483	0.0578842	3	1	8	7	5
Crula1_656994	jgi|Crula1|656994|estExt_Genewise1Plus.C_440018	GIGPIADLHIGNKVISPDGFSRSSVLAGTSATDLTFPGPLITGNKGDHFQLNVIDELTDTTMLRSTSIHWHGFFQHGSSWADGPVGVNQCPISPGHAFLYDFSVPDQAGTFWYHSHHSTQYCDGLRGPFVVYDPNDPHADLYDVDNDSTVITLGDWYHVPAPSAGLVGTPLSTLINGLGRYVGGPASPLAVVSVEANKRYRFRLVSISCDSNYVFSIDGHTFTIIEVDGINVTPLVVDSLQIFAGQRYSLVLNANQPVNNYWIRAGPNAPATGFVGGLNSAILRYAGAATADPTSTQTPNSAPMAQTDLHPLENPGAPGNPTQGGADVNINLAIAFNGQHFLVNGATFTPPSVPVLLQIMSGAQTAQDLLPAGSVYPIPPNKVIEVSIPGGAAGGPHPF…	test	Crucibulum laeve	white-rot fungus	0.125283	NA	-1	0	52800.3	5.14844	0.6406	0.0462	0.3133	0.0803213	0.0823293	0.331325	0.415663	0.0903614	0.0301205	0.0060241	0.0763052	0.0883534	0.060241	0.0421687	0.0662651	0.0843373	0.00803213	0.0321285	0.0421687	0.0140562	0.0321285	0.0863454	0.0100402	0.0160643	0.0682731	0.0582329	0.10241	0.0763052	4	1	4	13	4
Crula1_690320	jgi|Crula1|690320|fgenesh1_kg.48_#_116_#_Locus9256v1rpkm2.99	AIGPVSDLQIINKVVRPDGFSRSAVLAGGTFPGPLIRANKGSRFQLNIIDSLTDNTMLRSTSIHWHGIFQKSTNWADGAAFVSQCPIAANNSFLYDFTVPEQAGTYWYHSHLSTQYCDGLRGPLIIYDPKDPHRLLYDIDDESTIITLADWYHTPAPAAAGQLPPVSAATLINGKGRYAGGPAAPLSVINIKPSKRYRFRLIGMSCDPNFTFSIDGHTFLVIEADGQSTTPVLADSLQIFAGQRYSVVLFANQPVKNYWIRAEPNVPRGTPGFDGGINSAILRYAGAPSIDPTTTQKNSTRPLQETDLHPLRNPLAPGKPFVGGADVVLNIKHEFDFTTFQYRMNGVPFIPPTVPVLLQILSGAQAAQDLLPGGSIYALPRNKVIELSLPGTGLDQGGP…	test	Crucibulum laeve	white-rot fungus	0.152023	NA	-1	1	54779.3	6.62046	0.5777	0.0837	0.3386	0.10757	0.0816733	0.322709	0.388446	0.0996016	0.0478088	0.0059761	0.0896414	0.0856574	0.063745	0.0318725	0.0697211	0.0836653	0.0278884	0.0338645	0.0498008	0.0199203	0.0378486	0.063745	0.00996016	0.0159363	0.061753	0.0537849	0.0816733	0.0657371	3	1	5	10	7
Crula1_707846	jgi|Crula1|707846|estExt_fgenesh1_pm.C_1110003	AIGPVATVNIANANIAPDGFTRSAVLAGGTFPGPVISGNKGANFRLNVVNSLTDITMHKTTSIHWHGLFQAGTNWADGPAFVTQCPIASGDSFLYDFDVPDQAGTFWYHSHLSTQYCDGLRGAFVVYDPNDPHKDLYDYDDDAVSPQEGPIPTPDSTLINGLGRYVLGPASPLAVVNVVSSKRYRFRLVSVSCDPNFTFSIDGHTLSVIEVDGVNHHPITVDSIQIFAGQRYSFVLTANQTVSNYWIRANPSIGTQGYLGGLNSAILRYSGAPVANPTTLGGISLNPLRETDLHPLSNTPAPGAPNINGADVDINLAIAFNPLTFDFTVNGVSFVPPTVPVLLQILSGTTSPSALLPAGSVYSLPANKVIQLTIPAGVTSTLVGSPHPFHLHGHTFHVI…	test	Crucibulum laeve	white-rot fungus	0.0818404	NA	-1	0	52308.2	5.32038	0.5963	0.071	0.3327	0.0770791	0.0750507	0.336714	0.419878	0.0912779	0.0283976	0.0040568	0.0831643	0.0851927	0.0628803	0.0365112	0.0770791	0.0851927	0.0121704	0.0324544	0.0446247	0.010142	0.0223124	0.0973631	0.010142	0.0141988	0.0649087	0.0628803	0.0872211	0.0791075	3	1	6	9	7
Crula1_714934	jgi|Crula1|714934|estExt_fgenesh1_pg.C_360074	VVIQSRANVKPITLNIVNADLAPDGFKRSTVVVNGTYPAPLITATKGDTLQVTVNNQLSDPTMRRSTTIDYDGIFFQTENAFNEGTPFVTTCPIGPNASYTYTVPLGQQAGTFWYHSQLSVQYVDGLRGPLIVYDPADPQKHLYDIDDANTIWQVGDWWHNTTIPLLAGYVATGIVPVSDTGTFNGIGRFNGGPEVPFFVQNVEAGKRYRFRIINTSARNVFTISVDSHNLTIIEADGVSTQPMTINELEILAGQRYSVVLTADQKVDNYWINAPYVGGTPSRNLNQNATLSRAILRYAGAPEVDPTAPMSSGPDTPNALVEANLRPLVAELPPPPDVNLTLNLVVTDGKAQWNVNNVSYVAPTTPTLVKILDGANSSSDFNITENTFVLPKNKVIQID…	test	Crucibulum laeve	white-rot fungus	0.0990904	NA	-1	1	55636.6	4.76637	0.554	0.1081	0.3379	0.0805501	0.100196	0.345776	0.381139	0.0923379	0.0373281	0.00982318	0.0667976	0.0785855	0.0609037	0.0196464	0.086444	0.0825147	0.0235756	0.0314342	0.0412574	0.0275049	0.0392927	0.0962672	0.00589391	0.0196464	0.0726916	0.0844794	0.064833	0.0510806	2	2	6	11	5
Crula1_724230	jgi|Crula1|724230|gm1.7030_g	VDVNYNFNIVNANIAPDGFSRAAVLVNGAFPGTLIQAQKNDVLHITVNNQLSNPTMRQSTTIHWHGLFQMRTASEDGPAFVTQCPIAPGHSYTYDIPLNGQSGTFWYHSHLSSQYVDGLRGALVVYDPTDPHLSLYDEDNANTVITLADWYHNPAPGLEDVFLAGNDEPIPDSGTINGIGRYVGGPTVVRARINVVTGKRYRFRVINISAYSGFRFSIEGHSLTIIEVDGINHVAKTVDGFDIYAAQRYSVVLNANQPVKNYWIRAPMELQHSSDNHNLDTKNVYAVLHYSGAPDAEPTTPADVGVQNLLQEYQLAALENPGAPGGSAPADRVIDLDFGRSVINNKLEWTINGVQYQSPDLPTLLNIIANNFTVESDFSQPEHTSVLNFNDVVELRIHG…	test	Crucibulum laeve	white-rot fungus	0.0893984	NA	-1	1	55867.8	5.43167	0.5689	0.1043	0.3268	0.104331	0.100394	0.30315	0.397638	0.0944882	0.0413386	0.00787402	0.0748031	0.0708661	0.0669291	0.0452756	0.0531496	0.0807087	0.0177165	0.0393701	0.0393701	0.0374016	0.0393701	0.0885827	0.00590551	0.015748	0.0629921	0.0787402	0.0787402	0.0551181	4	3	5	9	5
Crula1_727240	jgi|Crula1|727240|gm1.10040_g	FIGPAANMVVSNARISPDGFPRDAIVVGGTFPGPVVRGLKGSHFRLNVVNQLTNNVAMLRTTSIHWHGLFMKGTSWADGPVGVTQCPISAGQSFLYDFNASDQAGTFWYHSHHSTQYCDGLRGAMVIYDSSDPHLDKYDIDNEATIITLADWYHVPARLGGRFPTPDSTLFNGKGRAFGGDPTAPLAVINVSQGLRYRFRLVSISCDPNYVFSIDSHTMTIIEVDGVNVQPLTVDSIQIFAGQRYSFVLNANQPNRNYWIRANPNLGNRDKFDGGINSAILRYSGAAVEEPAAAAIVPSTNPLRETSLRPLERPGAPGRPVIGGVDRAINLAMGFNQQDLTFTINGASFVPPDKPVLLQLVSGARPAQDLLPAGSVYYLKRNQVVELSIPGGAVGGPHP…	test	Crucibulum laeve	white-rot fungus	0.296211	NA	-1	1	53826.8	5.77492	0.6056	0.0664	0.328	0.104628	0.0945674	0.307847	0.400402	0.0925553	0.056338	0.0120724	0.0724346	0.0804829	0.056338	0.0321932	0.0583501	0.0804829	0.0160966	0.0301811	0.0482897	0.0221328	0.0321932	0.084507	0.0100604	0.0140845	0.0724346	0.0583501	0.0945674	0.0684105	5	1	5	10	5
Crula1_738426	jgi|Crula1|738426|estExt_Genemark1.C_480030	AIGPTADLHIENKNISPDGFTRSAVLAGASAGGGVFPGPLITANKGDTFHLNVIDSLTDTTMLRATSIHWHGFFQKGSSWADGPAGVTQCPISPNHSFLYEFDSAGQAGTFWYHSHHSTQYCDGLRGAIVVYDRVNDPHRFRYLIDDDSTVITLADWYHTPAPSAGLVPTADATLINGKGRYPGGPTVPLAVIRVLPLVRYRFRLVSISCDPNYVFSIDGHKLKIIEVDGVNVQPYDVDSIQIFAGQRYSFVLNANRPIGNYWIRAQPNIGPQGFVGGVNSAILRYWGALAQEPTTTSTGTVAMLETGLHPLSNPGAPGSPTQGGADVAINLAIAFSFTDLKFTVNGATFQQPTVPVLLQILSGAQTAQALLPPGSVYTLPPNKVIELTIPGGSIGNPH…	test	Crucibulum laeve	white-rot fungus	0.0128355	NA	-1	0	53784.7	5.59554	0.612	0.068	0.32	0.092	0.084	0.324	0.402	0.098	0.038	0.004	0.076	0.084	0.07	0.038	0.08	0.082	0.016	0.034	0.046	0.02	0.034	0.074	0.01	0.018	0.064	0.048	0.096	0.068	4	1	4	13	4
Crula1_738449	jgi|Crula1|738449|estExt_Genemark1.C_480055	AIGPSASLHIENKNISPDGFSRSAVLAGASAGGGVFPGPLITANKGDTFHLNVIDSLTDTTMLRATSIHWHGFFQKGSSWADGPAGVTQCPISPNHSFLYEFDSAGQAGTFWYHSHHSTQYCDGLRGAIVVYDRVNDPHRFRYLIDDDSTVITLADWYHTPAPSAGLVPTADATLINGKGRYPGGPTVPLAVIRVLPLVRYRFRLVSISCDPNYVFSIDGHKLKIIEVDGVNVQPYDVDSIQIFAGQRYSFVLNANRPIGNYWIRAQPNIGPQGFVGGVNSAILRYWGAPAQDPTTTSTGTVAMLETGLHPLANPGAPGSPTQGGADVAINLAIAFSFTDLKFTINGATFQQPTIPVLLQILSGAQTAQALLPPGSVYTLPPNKVIELTIPGGTIGSPH…	test	Crucibulum laeve	white-rot fungus	0.00754639	NA	-1	0	53653.6	5.67056	0.598	0.07	0.332	0.092	0.082	0.324	0.404	0.098	0.038	0.004	0.074	0.086	0.072	0.038	0.076	0.086	0.016	0.034	0.046	0.018	0.034	0.072	0.01	0.018	0.064	0.046	0.096	0.072	4	1	4	13	4
Crula1_739272	jgi|Crula1|739272|estExt_Genemark1.C_790021	VESRANVKAVTLDIVNAQLSPDGFSRSTVVANGSYPGPPIIATKGQTLLVTVNNKLTDPSMRRSTALNFDGIFFSTTNTYNEGSPFVNMCPIAPGASYTYEVPLGDQAGTFWYHSELSVQYVDGLRGPIIIYDPQDPMKHLYDIDDLSTILQVGDWWHNSTLPLLTGYEATGIVPVSDSGTVNGAGRFNGGPEVAWAVRNVVAGKRYRLRIINESARNVFTMSIDQHPLTIIETDGVATQPHTVDTIEMLAGQRYSVVLNANQPVDNYWINAPFVGGSPARNLNQNATLSRAILRYEGAPITDPTTPMTLGPVNGTALVEADLRPVITQAAGTPDVNITLDLEVVAGQAIWNVNNVSYVVPKVPTLAKVLAGPVTEASFNTTENTFILPANKNIQISFP…	test	Crucibulum laeve	white-rot fungus	0.131394	NA	-1	1	55221.6	5.22165	0.5878	0.0848	0.3274	0.0946746	0.100592	0.327416	0.39645	0.0808679	0.0414201	0.0157791	0.0710059	0.0788955	0.0591716	0.0236686	0.0828402	0.0788955	0.0295858	0.0295858	0.0335306	0.0374753	0.0315582	0.100592	0.00591716	0.0177515	0.0631164	0.0710059	0.0710059	0.0571992	3	3	5	10	5
Crula1_750821	jgi|Crula1|750821|MIX10591_1_9	ADVNYQFNVVNANIFPDGFTRSAVLVNGAFPGTLIQAQKTDTLHITVNDQLTDPSMRRSTSVHWHGLFQFRTASEDGRNMYFIPSSIDDTNSIIVPLNGQAGTFCMNNLDSHLSSQYVDGLRGPMVVYDPSDPHLSLYDEDNANTVITLADWYHQPAPGLQATYLQGNHEPIPDSGVINGIGRYDGGPSVLRPRINVVSGKKYRFRVINISAYSGFIFSIESHSLSIIEVDGINHRPLTVGGLAIYAGQRYSVVLNANQPIRNYWVRAPMELQHSNNNLTCPTVDTENVYAVLHYQGASSSEPTTKAKVSASNLLQEHLLVPLENPGAPGGSQPADHVIDLQFTRDVNAGKLEWTVNNIRYEPPTLPTLLNIIANNFTVESDFSVHEHTLVLSPNEIVE…	test	Crucibulum laeve	white-rot fungus	0.212049	NA	-1	1	58402.6	5.72661	0.5736	0.0887	0.3377	0.1	0.0886792	0.350943	0.369811	0.090566	0.0415094	0.00943396	0.0811321	0.0735849	0.0622642	0.0396226	0.0584906	0.0641509	0.0188679	0.0396226	0.0377358	0.0358491	0.0509434	0.0830189	0.00943396	0.0132075	0.0528302	0.0754717	0.0698113	0.0830189	5	2	6	8	5
Cyastr2_1251236	jgi|Cyastr2|1251236|e_gw1.87.53.1	SIGPVATLNIANNNISLDGFTRSTVLAGGTFPGPVISGNKGSNFRINVVNQLSDITMHKTTSIHWHGIYQKGTNWADGPSFVTQCPVASGNPFLYNFNVPDQAGTYWYHSHLKTQYCDGLRGAFVVYDPNDPHKSLYDVDNDDTIITLADWYHVVSPQEGPIPTPDSVLINGLGRYVSGPQSPLAVVNVQQGKKYRFRLVSISCDPNFTFSIDGHDLTIIEVDGINVQPLVVDSLQIFAAQRYSFVLNANQDVDNYWIRANPSAPTPQGFLGGINSAILRYAGAEDDDPSTTLPDLFPNTLKETDLHPLTNEPASGEPNINGADVSYNLAIAFNPVTFKFSVNGVSYLPPTVPVLLQILSGASNPSDLLPAGSIYPLPKNKVIQISIPSGITNSIHPFH…	test	Cyathus striatus	NA	0.170709	NA	-1	0	54551.5	5.27821	0.5944	0.0656	0.34	0.0854871	0.0854871	0.345924	0.387674	0.0954274	0.0258449	0.00795229	0.0775348	0.083499	0.0735586	0.0357853	0.0576541	0.0675944	0.0238569	0.0377734	0.0417495	0.0159046	0.0318091	0.083499	0.00994036	0.0159046	0.0695825	0.0815109	0.0775348	0.0815109	4	1	7	7	7
Cyastr2_1251649	jgi|Cyastr2|1251649|e_gw1.92.47.1	ATLRSRANKVNAVTLDIVNANLAPDGFMRSTVVANGTYPGPLITATKGDTLQVTVNNKLNDPTMRQSTSLDFDGVFVKTNDSFNEGTPFVTTCPLGPNATFTHTLPLGDQTGTFWYHSQLSVQYVDGLRGPLVIYDPDDPLKDMYDVDDETTIWQVGDWWHNSTLPLLDGYVATGVVPVSDSGTFNGAGRFNGGPEVPFFVQDVQPGKRYRFRIINTSARNVFTMSVDNHNLTIIEADGVATKPMTVDTIEILAGQRYSVVLTADQPVANYWINAPFVGGSPSKNLNQNATLSRAVLRYAGAPAVDPTTPMTTGPENPNALIEANLRPLVAERPPPPDINITLNVVVTDGKAQWNVNNVSYVAPTTPTLVQILNGANSSSDFNITENTFVLPRNKVIQV…	test	Cyathus striatus	NA	0.105136	NA	-1	1	55782.7	4.75813	0.5538	0.1037	0.3425	0.0802348	0.0998043	0.360078	0.37182	0.0880626	0.0391389	0.0176125	0.0704501	0.0821918	0.0430528	0.0195695	0.0978474	0.072407	0.0215264	0.0234834	0.0450098	0.0254403	0.0391389	0.0998043	0.00587084	0.0195695	0.074364	0.0841487	0.0684932	0.0508806	2	2	6	11	5
Cyastr2_1311232	jgi|Cyastr2|1311232|estExt_Genewise1Plus.C_870068	ITIGPAANLHVGNKNISPDGFSRSAVLAGSSSDGLTFPGPVITGVKGSTFKLNVIDQLTDTTMLRSTSIHWHGMFMGGNSWADGPVGVNQCPIAPGNSFLYQFSVAEQAGTFWYHSHHSTQYCDGLRGALVVYDHLDPHRLRLLKLYTIESTIITLADWYHTPAPSAGRIPTPDATLINGKGRYPGGPASHLAVIRVQRFVKYRFRLVSISCGANYIFSIDGHTMQIIEVDGINVQPHNVDSIQIFAGQRYSFVLNANQSIGNYWVRSQPNLGTLGFDGGINSAILRYIGATNEEPTTAQAPSTSPLLETNLHPLSNPGAPGGSAPPDVAINLAIAFDFANFRFTVNGVTYNPPTVPVLLQIMSGAMTPGALLPAGSIYVLPPNKIVELSIPGGAVGGP…	test	Cyathus striatus	NA	0.106884	NA	-1	0	53936.3	6.13744	0.5956	0.0837	0.3207	0.0976096	0.0737052	0.318725	0.418327	0.0916335	0.0378486	0.0139442	0.0776892	0.0836653	0.0717131	0.0418327	0.063745	0.0816733	0.0179283	0.0338645	0.0418327	0.0219124	0.0278884	0.0756972	0.00996016	0.0159363	0.0517928	0.059761	0.0976096	0.0737052	5	1	5	10	5
Cyastr2_1363665	jgi|Cyastr2|1363665|fgenesh1_kg.62_#_43_#_Locus17044v1rpkm3.04	ETRNFDFTPDGFERSAVLINGEFPGPLITVNKGDSVSIPTHNQLTDPGMRRSTSIHWHGFFQSRSSCPIPPNTTFTYAFDTAGQTGNFWYHSHLSTQYCDGLRGVFVVYDMYDVDDESTIITLADWYHDLAPAAQTDFFKTGVVPIPDSGLINGVGRFVGGPEVPFAVVNVEQGKRYRLRVFAISSDGIEHDPATVQNIDIYTAISTTGGDPAGNPNFNPNLTLAILRYKGAPKADPTTNNPGGAKLLDTQMHPIASENPGMLGDGPADVAITLNISQPNPPFWDINGISYVSPTVPVLLQLLSGAKKPQDLLPSEQIFILPKNKLIEVSIPGTGAHPFHIHGHAFDVIRPSNVNETNFKNPLRRDVQPVNGGNMTFRFFSGNPGAWFLHCHIDWHLEA…	test	Cyathus striatus	NA	0.136842	NA	-1	1	48088.2	4.85436	0.6295	0.1091	0.2614	0.0931818	0.111364	0.329545	0.365909	0.1	0.0340909	0.0113636	0.0704545	0.0931818	0.0659091	0.0340909	0.0659091	0.0659091	0.025	0.025	0.0590909	0.0363636	0.0363636	0.0659091	0.00909091	0.0159091	0.075	0.0636364	0.0863636	0.0613636	3	1	5	7	4
Cyastr2_1366179	jgi|Cyastr2|1366179|fgenesh1_kg.87_#_34_#_Locus10678v1rpkm11.74	NIIGPAANLYVGNKVISPDGFNRSAVLAGSTSSKLTFPGPVIIGTKGSTFRINVIDQLTDTTMLRSTSIHWHGLFQRRSNWADGVVGVTQCPIAPGDSFVYQFSATDQAGTFWYHSHYSTQYCDGLRGVMVVQDPLDPHKSKYQVDDESTIITLADWYHIPAPSLLRVPAPDATLINGKGRYAGGPTSELAIIRVQQHVRYRFRLVSLSCNPNYVFSIDGHTMQIIEVDGNNVEPVNVDSIQIYAGQRYSFVLEANQTIGNYWVRAQPNAGTLGFDGGINSAILRYIGAPDVDPNTTQTPSTIPLLETSLHPLINAGAPGGANPPDMAINLVIGQNSTTFRATINGVSFQPPVVPVLLQIMSGAMSPEALLPPGSVYVLPPNKVIEVSVPGGSVGSPHS…	test	Cyathus striatus	NA	0.177398	NA	-1	1	53998.2	5.71041	0.6072	0.0762	0.3166	0.0921844	0.0821643	0.330661	0.406814	0.0881764	0.0420842	0.0160321	0.0661323	0.0821643	0.0681363	0.0360721	0.0641283	0.0761523	0.0140281	0.0360721	0.0360721	0.0280561	0.0380762	0.0941884	0.01002	0.0160321	0.0541082	0.0601202	0.0861723	0.0761523	4	1	4	13	4
Cyastr2_1391749	jgi|Cyastr2|1391749|fgenesh1_pm.51_#_8	AIGPVADMHIVNGVIGPDGFNRSAVLAGAAADSASFPGPVVTGNKGDHFQLNVIDSLTDTTMLRGTSIHWHGIFQHNSSWADGPIGISQCPITSGDSFLYDFTVPDQAGTFWYHSHYSTQYCDGLRGALVVYDPDDPHKALYHTPAHAAAEAALVPTADSILINGKGRFAGGDASPLSVINVNQNTNTDSALFPSPVIPTLFSPLITTPWWTIIEVDGVNVEPLEVDSIQIFAGQRYSFVLNANQAVDNYWIRAKPNAANSTLFDGGLNSAILRYNGADDVDPVTVQLPNSNPMVETNLHPLENPGAPGGSDPADYPLNLAIAFGSNLKFSVNGATFAPPTVPVLLQIISGAQTAQDLLPAGSVYTLQPNQVVELSIPGGAPGSPHPFHLHGHTFDVIR…	test	Cyathus striatus	NA	0.102098	NA	-1	1	51931.2	4.65804	0.6434	0.0758	0.2807	0.0717213	0.0922131	0.346311	0.401639	0.0881148	0.0245902	0.00614754	0.0778689	0.0901639	0.0635246	0.0368852	0.0717213	0.0963115	0.0102459	0.0245902	0.045082	0.0204918	0.0327869	0.0737705	0.00819672	0.0184426	0.0717213	0.0696721	0.0840164	0.0737705	3	1	5	12	5
Cyastr2_1391750	jgi|Cyastr2|1391750|fgenesh1_pm.51_#_9	AIGPVADMHIVNKDIAPDGFNRSTVLAGGTADDADFPGPVVTGNKGDNFQLNVIDSLTDTTMLRGTSIHWHGIFQHNTSWADGPVGVNQCPITSGDSFLYDFTVPDQAGTFWYHSHYSTQYCDGLRGALVIYDPDDPHKALYDVDDETTVITLADWYHTPAHAAAKASPVPSADSILINGKGRFAGGDASPLSVINVNQNTKYRFRLVSVSCDPNFIFSIDNHTMTIIEVDGVNVEPLEVDSIQIFAGQRYSFVLNANQVVDNYWIRAKPSAANSSILFDGGLNSAILRYNGADDADPGTIQVASNNPMVETNLHPLENPGAPGGTNPPDRALNLTIAFGSDLLFTINGTTFSPPTVPVLLQILSGAQTAQDLLPAGSVYTLQPNQVIELTIPGGAAGA…	test	Cyathus striatus	NA	0.0501432	NA	-1	1	54034.4	4.60631	0.6004	0.0815	0.3181	0.0795229	0.105368	0.33996	0.387674	0.0874751	0.027833	0.00795229	0.0715706	0.0795229	0.0675944	0.0357853	0.0815109	0.0854871	0.0159046	0.0258449	0.0457256	0.0218688	0.0318091	0.0735586	0.00994036	0.0159046	0.083499	0.0715706	0.0815109	0.0656064	3	1	5	12	5
Cyastr2_1427945	jgi|Cyastr2|1427945|gm1.9931_g	SIGPSANLYVGNKNISPDGFSRSAVLAGSSASSLDFPGPLIVGNKGNTFRLNVVDQLTDTTMLRGTTLARSLPRSTSWADGPVGVTQCPIAPGHSFLYQFSVPDQAGTFWYHSHYSTQYCDGLRGALVVYDRFNDPHRGRYLIDDESTIITLADWYHTPAPSAGLVPTADAILINGKGRYPGGPTSPLTVIRVIPFVRYRFRLVSISCDPNFTFSIDGHTLQVIEVDGVSVQPVTVDSIQIFAGQRYSFVLNPNQRIGNYWIRSQPNIGPQGFDGGINSAILRYIGAPNQDPTTNQTTSTNPLLETSLHPLSNPGAPGTPVQGGADVALNLNVAFSFTDLKFTVNGATFNPPSVPVLLQILSGAQTAQDLLPPGSVYVLPPNKVIELSFPGGAVGSPHP…	test	Cyathus striatus	NA	0.0990842	NA	-1	1	53406.3	5.71319	0.6124	0.0723	0.3153	0.0823293	0.0742972	0.35743	0.393574	0.0923695	0.0441767	0.00200803	0.0823293	0.0923695	0.062249	0.0281125	0.0742972	0.0662651	0.0100402	0.0341365	0.0441767	0.0120482	0.0401606	0.0863454	0.0100402	0.0140562	0.062249	0.0582329	0.0943775	0.0823293	3	1	4	13	5
Cyastr2_1433570	jgi|Cyastr2|1433570|gm1.15556_g	ATVRRTLEISSQVVQPDGFKRSATVVSGSHPGPLLTGNIGDRFMVNVVNNLTDPNMFRLTTVHWHGMFQQGSFWDDGVAGVSQCPIAPGHSFLYDFKALSQAGTFWYHSHYGTQYCDGLRGPVVIYDPNDPNKHLYDVDDASTVITLGEWYHTSSRTPGTGVGKASSTLINGLGRYIGGPPVDLAVINVERGKRYRFRLLSISCDPNHIFSISGHKLTIIEADGESTQPYTVDKLQIFAGQRYSIVVEANQPVDNYWIRAIPNSGLGGLSSTTANGVNSAVFRYKGARNAEPTNGDIVVKSPKIFNETELHALVNPAAPANANGEADVKINLQIGRNGSLWTVNNQTYFAPSVPVLLQMLSHAKKPEELLPKGSIYYLPRNKVIELVIPGGGSSPDSPH…	test	Cyathus striatus	NA	0.40975	NA	-1	1	54693.8	6.56578	0.6108	0.0579	0.3313	0.113772	0.0838323	0.337325	0.37525	0.0898204	0.0439122	0.00998004	0.0718563	0.0738523	0.0658683	0.0379242	0.0718563	0.0598802	0.0319361	0.0339321	0.0379242	0.0319361	0.0359281	0.0778443	0.00998004	0.0179641	0.0518962	0.0618762	0.0898204	0.0838323	4	1	1	15	4
Cyastr2_1434940	jgi|Cyastr2|1434940|gm1.16926_g	AAIGGHSTVDSYTLEISNKVLSPDGFNRSATVVNGQHPGPLIKANKGDSFRVKVVNSLTDNTMLRSTSVHWHGIFQHGTNWADGPVGVNQCPISPEHSFTYAFNAQGQAGTFWYHSHFGTQYCDGLRGPIVVYDPQDPYRHLYDVDDGKCTKDQTTIITLGDWYHIPSPSIKTIALSDATLINGIGRYPGGPDVDLAVVNVSPGTRYRFRLVSISCQPNYMFSIDGHQLTIIEADGQLTQPHTVDKIQIFAGQRYSFILQANQPVGNYWIRSLPDLGSGDLASGFSGGVNSAILRYKGAHKSDPTSSDNLAGVLLDESNLRGADYNFNFAIGFIPGIPATFTLDGNAFNIPSVPILLQILSGARRAQDLLPQGSVYPVKRNKTVEITVPGGFIGGPHPF…	test	Cyathus striatus	NA	0.304126	NA	-1	1	65306.1	5.5217	0.677	0.0705	0.2525	0.0885246	0.0836066	0.377049	0.362295	0.0885246	0.0311475	0.00491803	0.0721311	0.0868852	0.0672131	0.0327869	0.0819672	0.0622951	0.0245902	0.0295082	0.047541	0.0180328	0.0393443	0.0704918	0.00983607	0.0114754	0.0655738	0.0508197	0.0852459	0.108197	3	0	3	14	6
Cylto1_123465	jgi|Cylto1|123465|CE123464_2809	AIQTTGDLTISNVEVSPDGYTRTAVLAGDSVVGTLITGNTGDNFQINVVNNLNDDNMLQSTSVHWHGMFMASGENWNDGGAFVNQCPIAKGNSFLYNFDTNQAGTFWYHSHLSTQYCDGLRGPFVIYDSSDPHADLYDVDDESTIITLMDWYHDYSKTLTFPTPDSTLINGLGRWSDDPTSDLAVIEVTSGSRYRFRLINLSCDPNYVFAIQGHTMTIIEVDSVNVEPYEVDEIQIFAGQRFSFVLNANQDVDNYWIRAQPSVGVDGFDDGINSAILRYTGADDSEPAAANVTSSNAMLETSLVPLTDAGSLGGADDADYKINLALGFDLSTFLFTVNGATFTSPTVPVLLQILSGAQAATDLLPSGNVLSIPGNSIIELSMPSAGLAGGPHPFHLHGH…	test	Cylindrobasidium torrendii	NA	0.16567	NA	-1	1	53489.4	4.14415	0.6134	0.0648	0.3219	0.062753	0.125506	0.315789	0.396761	0.0991903	0.0263158	0.0161943	0.082996	0.0506073	0.062753	0.0283401	0.0769231	0.0809717	0.00809717	0.034413	0.0425101	0.0303644	0.0263158	0.0708502	0.0101215	0.0222672	0.0951417	0.0688259	0.082996	0.082996	3	1	3	10	8
Cylto1_448176	jgi|Cylto1|448176|gm1.184_g	AIGPVATLDIVNANVSPDGFTRAAVLAGGTYPGPLIQGSKGDNFKLNVVDQLQDDTMLRSTTIHWHGLFQEDSSWADGVAFVTQCPIAPGNSFLYDFSVPNQAGTFWYHSHLSTQYCDGLRGPLVVYDPSDPHSSLYDVDDESTIISLTDWYHTPAMAAGPLPVPDSTLINGKGRYSGGPDSDLFRLNVVEGRRYRLRIVSLSCHPNWVFSIDGHDLTVIEVDGENVQPLVVDSIQVFAGQRYSAILTADKTPDNYWIRANPDLGTTGFDNAINSAVLHYATAGDGLPTTTTPPTLTNTLLETNLHPLTNPAAPGLPQAGGADVTMTLNLAFDATSFTFTVNGAAWVNPTAPVLLQILSGASNAVDLLPAGSLYELPKDKVIELIIPGLAVGAPHPFHL…	test	Cylindrobasidium torrendii	NA	0.227156	NA	-1	0	53326.9	4.58176	0.6129	0.0685	0.3185	0.078629	0.106855	0.322581	0.40121	0.0907258	0.0302419	0.00806452	0.100806	0.0806452	0.0443548	0.0362903	0.0907258	0.0846774	0.0120968	0.0322581	0.0403226	0.0262097	0.0262097	0.0806452	0.0100806	0.0181452	0.0806452	0.0504032	0.0826613	0.0645161	3	1	4	11	7
Daequ1_268745	jgi|Daequ1|268745|CE268744_922	ASADRGRPRTVTELNIVNKEVAPDGFPRVGVLPNGTFPGPIIKGYKGDTFQINVTNQLHDNSMNTSTTVHWHGIDQHHTNWADGVAFVTQCPIEPGHSFLYDFDVPDQAGTFWYHSHEGVQYCDGLRGPLVIYDEHDPHKNMYDVDDETTVITLSDWYHVPARNYAGPKIGPVAANSTLINSLGRMGQSHTPVTVIEVEQGKRYRFRLLSASCHPYFNFSIDGHDNLTIIEADGQNTEPLTGIDQIQMLAAQRYSVVLEANQPIGNYWIRAVPEQVNPTSFNTSLGLAILRYRGAPAEDPKDDPYTNAPVPKNPLLEQNLHAYRTEEPVPPLDPDCEECNLIFNFTLDVNANDPRDGLFLVNGTSYQSPTVPVLLQILSGKYTPQQLLPHGSIYALPRN…	test	Daedalea quercina	NA	0.13755	NA	-1	1	66477.9	5.35494	0.5947	0.1279	0.2774	0.107973	0.107973	0.310631	0.377076	0.0963455	0.0398671	0.00996678	0.0913621	0.0847176	0.0564784	0.0398671	0.0631229	0.076412	0.0282392	0.0431894	0.0398671	0.0398671	0.038206	0.0697674	0.0116279	0.013289	0.0681063	0.0598007	0.0730897	0.0531561	3	1	2	16	4
Daequ1_678646	jgi|Daequ1|678646|e_gw1.99.8.1	QLNATAQLNVTTQLNTTAQTTAIGPVAELDIINAEVNLDGFPRQAVLAGGTFPGPIIKGNKGDNFQINVNNLLTNETMEKTTTIHWHGIFQHHTNWADGPAFVTQCPISSGHSFLYDFDVPDQAGTFWYHSHEGVQYCDGLRGPFVVYDPEDPHSDLYDVDDETTIITLADWYHEAAALITPPADPSSVLINGRGRQANDTTSPLAVINVEHGKRRYRIRLISISCDPYFNFTIDGHNFTIIEADGQNTETLPGIDQIQIFAAQRYSFILDANQPVDNYWIRVTPEQVGGAGTPATPNGLAVLHYAGAPEVEPTANINEVPNPVNPLYEPNLHALDEPAVSDAPGEIDPDCPQCNITLNFDFVAPNFTVNGVTFAPPTVPVLLQILNGDYTAQDLMPNG…	test	Daedalea quercina	NA	0.116291	NA	-1	1	59406.4	4.50349	0.6213	0.068	0.3107	0.0790441	0.115809	0.341912	0.375	0.0882353	0.0275735	0.00919118	0.0680147	0.0900735	0.0716912	0.0386029	0.0790441	0.0863971	0.0128676	0.0330882	0.0422794	0.0367647	0.0459559	0.0716912	0.0128676	0.0128676	0.0790441	0.0753676	0.0680147	0.0386029	3	1	6	10	6
Daequ1_765551	jgi|Daequ1|765551|gm1.4889_g	VSAERGRPRIITKLDIVNKEIAPDGFPRVGTLANGTFPGPIIKGYKGDNFQIKVDNHLHDESMNTSTTVHWHGIDQHHTNWADGVAFVTQCPIEPDHSFLYDFDVHDQAGTFWYHSHEGVQYCDGLRGPLVIYDENDPHKHMYDVDDDTTVISLSDWYHQPASKLTFGGPWPANSTLINGLGRQEGAQTPVTVIEVEQGKRYRFRLLASSCHPWFNFSINGHDNMTIIEADGQNTEPLSGIDQIQVYPAQRYSFVLEANQPIGNYWIHAVPDQVNPSVTNTSLGLAILRYRGAPAEDPRDEPTIVPEPKSPLLEQNLRAYPTEEAVPPLDPDCEECNLTFNFTLDIQAGDFLVNGTSYQSPELPVLLQILSGKYTPQQLLPKGSVYTLPRNKTIQVTMP…	test	Daedalea quercina	NA	0.169896	NA	-1	1	66023.2	5.01947	0.6027	0.1246	0.2727	0.106061	0.119529	0.309764	0.36532	0.0993266	0.0387205	0.0117845	0.0892256	0.0824916	0.0555556	0.040404	0.0673401	0.0673401	0.026936	0.040404	0.0420875	0.0505051	0.0454545	0.0673401	0.0117845	0.016835	0.0690236	0.047138	0.0740741	0.0555556	3	1	2	15	5
Denbi1_219499	jgi|Denbi1|219499|CE219498_922	ADVNYVFNIDNAIVAPDGFNRAGVIVNDVYPGTLIQASKNDVLHITANNNLTDASMRRSLSIHWHGLFQMKTASEDGPAFVNQCPISPQHSYTYDIPLNGQAGTFWYHSHLSSQYVDGLRGALVVYDPEDPHLSLYDVDDENTVITLADWYHLPGIGIEEKYLHESPFHEPVPDSGLVNGHGRYEGGPNTPWARIDVEAGKRYRFRVVNIAGYAAFTFSIDDHQLTVIEADGISHEPVTVDGFEILVGQRYSAVLHADQPVDNYWISAPMELQHSADNDNLDTDNVYAVLHYIGAPDADPNGKPKNLAAVATITETDPSVAAKSGGLDLLDESELVPLFNPEAPGGSAPADRVIDLNFQRDQDTGELEWTINGIKYESPDLPTLLNIMSNGFTNENQFT…	test	Dendrothele bispora	NA	0.108901	NA	-1	1	58313.9	4.73272	0.5814	0.0947	0.3239	0.106061	0.136364	0.280303	0.38447	0.092803	0.030303	0.0094697	0.0795455	0.0681818	0.0587121	0.0492424	0.0454545	0.0776515	0.0265152	0.0378788	0.0378788	0.0549242	0.0416667	0.0814394	0.00568182	0.0170455	0.0814394	0.0625	0.0776515	0.0568182	5	1	5	10	5
Denbi1_307020	jgi|Denbi1|307020|CE307019_1725	VEVIKNRGSLHVVNKKLAPDGFLRDTVAAGSNPLSANTPGPIIRGNKGDHFSINVIDELADSTMSRDTSIHWHGLLQHGTNWADGPSGVNQCPIVPGHSFSYNFQVSDQAGTFWWHSHFRTQYCDGLRGPLIVYDPHDPHAHLYDVDNENTVITLADWFHISTKVLSTIPGAPLSNSTLINGAGRYPGGPNVPLSVVNVEHGKRYRMRLISMSCDSNFLFSIDGHDMTIIEADGVSTKPVTVNSLRIFAAQRYSFVLNANQAIGNYRIRAQPPAATSLSLGFDGEINSAILRYKGAPKKEPTTNPASNMVLLNDAQLAPLENPGAPGKPFPGGADMVLNLTLGFRADANGVAFLMNGTQFVPPNVPVLLQILSGAQKAQDLLPAGSVYGLPLNKTIEIN…	test	Dendrothele bispora	NA	0.0970013	NA	-1	1	57853.7	5.9958	0.594	0.0752	0.3308	0.105263	0.0864662	0.325188	0.394737	0.0883459	0.0357143	0.0169173	0.0902256	0.0827068	0.056391	0.0394737	0.0507519	0.0695489	0.0300752	0.0206767	0.0545113	0.0244361	0.0357143	0.0770677	0.0093985	0.0131579	0.0620301	0.075188	0.0845865	0.0714286	4	1	5	10	6
Denbi1_744948	jgi|Denbi1|744948|estExt_Genewise1Plus.C_140282	ALVNFDLNIENAQVSPDGFERSAVTAGGSFPGFLFTVNKDDQVDIATHNLLTDPTMRRSYSIHWHGFFQARTSYADGPSFVNQCPVPPNTTFNYKFDIAGQSGSYWYHSHLSTQYCDGLRGAFIVYDPDDPLGDLYDVDDESTIITLADWYHNPAPDAQDDFFQSGTVPIPDSGLINGRGRFVGGPEVPYAVITVEQGKRYRFRLVSISCRPFHTFSIDGHNFTAIELDGTEHDPVVAQNVDVYAAQRVSIVVEANQTVGNYWIRAPITGGNPSGNPNLDPNLTKAILRYVGAPDEEPTTTGGATGHKLEDAEMHPIASENPGKLGDEPADVAFNLVISQPNAPFFDINGISYVSPPLPVLLQIMSGAGKPTDFLPSEQVFLIQPNQTVEVSIPGTGAH…	test	Dendrothele bispora	NA	0.0878789	NA	-1	1	55145.3	4.60131	0.6016	0.0817	0.3167	0.0896414	0.123506	0.326693	0.35259	0.10757	0.0358566	0.0059761	0.063745	0.0896414	0.061753	0.0378486	0.0677291	0.0677291	0.0159363	0.0318725	0.059761	0.0418327	0.0378486	0.0697211	0.00996016	0.0159363	0.0816733	0.063745	0.0836653	0.0577689	3	1	8	7	5
Denbi1_753951	jgi|Denbi1|753951|estExt_Genewise1Plus.C_1200016	AVGPEADLVIVNSDIAPDGFTRSAVLANGVFPGPLITGQKDGQFRLNVINELTDTSMLTPTSIHWHGLFQKGSNWADGPSFINQCPITPENSFLYDLHVPRQAGTFWYHSHLSTQYCDGLRGPMVVYDDRDPHRHLYDVDNENTVITLADWYHDKAPTLFFPTFVSTLINGQGRYAGGPSIDLSVINVRQGKRYRIRLVSLSCDPNWVFSIDNHNFLVIEVDGVNTKPTLVSSIQIFAGQRYSFVLHANQPVDNYWIRANPNIGTIGFDGGVNSAILRYRGAPEVEPNVTTTPTNTNFTGLSLLQEKDLVPLEKPGAPGLPVPGGADVNINFNIAFNTSDFKFEVNGATFVPPTVPVLLQILSGAQDARDLMPAGSVYALPANKVIEFSFPAGAAGGPH…	test	Dendrothele bispora	NA	0.265066	NA	-1	1	55169.3	5.49351	0.5896	0.0896	0.3207	0.101594	0.0976096	0.318725	0.376494	0.105578	0.0418327	0.00796813	0.0756972	0.0836653	0.059761	0.0358566	0.063745	0.0657371	0.0239044	0.0298805	0.0577689	0.0298805	0.0358566	0.0816733	0.00996016	0.0179283	0.0677291	0.0677291	0.0856574	0.0577689	3	1	5	8	8
Denbi1_767441	jgi|Denbi1|767441|estExt_Genewise1Plus.C_7930015	ADVNYVFDVDNSVVAPDGFERAGVIVNGVFPGTIIQASKNDVLHIATNNNLIDPNMRRSLTIHWHGLFQMRTASEDGPAFVNQCPLAPAHSYTYDIPLNGQAETFWYHSHLSSQYVDGLRGPLIIYDPEDPHFSLYDIDDESTVITLADWYHLPSIGIEERYLNVPPFHEPIPDSGLINGVGRYVGGPQVPWARINVEAGKRYRFRVINIAGYAAFTFSIDQHALTVIEADGISHQPLTVDGFDIHAAQRYSVVLEANRPVGNYWISAPMTLQHDADNNNLDIDNVFAVLHYIGAPDADPEGDPANLVAALRPAVATTAAANKLNLLDESDLVPLFNAEAPGGSGPADRVIDLQFQRDSDTGELEWTINGIKYESPDLPTLLNIMVNGFTNENQFTTAE…	test	Dendrothele bispora	NA	0.0603275	NA	-1	0	57847.9	4.73448	0.5695	0.1105	0.32	0.0971429	0.12381	0.278095	0.405714	0.0952381	0.0380952	0.00952381	0.08	0.0761905	0.072381	0.0457143	0.0438095	0.0857143	0.0133333	0.032381	0.0457143	0.0457143	0.04	0.0819048	0.00571429	0.0171429	0.0780952	0.0647619	0.0761905	0.047619	5	1	5	10	5
Denbi1_795318	jgi|Denbi1|795318|fgenesh1_pg.93_#_21	VTLDVVNAQGSPDGFERTLITANGTYPGPTIVATKGDTLVVTVNNLLDDPSMRRSTSMDFDGVFVTTDNAFNEGSPFVTTCPVGPNASYTYTLPLGEQTGTFWYHSQLSVQYVDGLRGALIIYDPDDPQKDLYDVDDESTIIQVGDWWHNTSTSLLAGYVATGIVPVLDSGVGRFQGGPEVPFNVVQGKRYRFRIINESARNVFTMSVDGHNLTIIEADGVATTPLTVDEVEMLAGQRYSVVLEANQPVDNYWFNAPFVGGDPTRNLNQNATLSRGILRYQGAPDADPTGPMTLGPTDGTPLVEANLRPLVPEPAPEPDVNITLNLVVTTGKAQWNVNNVSYVSPIVPTLVKILNDSANATADFNVTENTFVLPANAIIQVDFPPNDDDEAHPFHLHGN…	test	Dendrothele bispora	NA	0.0993365	NA	-1	1	53255.6	4.32831	0.5915	0.1057	0.3028	0.0691057	0.117886	0.337398	0.386179	0.0894309	0.0365854	0.0121951	0.0731707	0.0813008	0.0406504	0.0182927	0.0955285	0.0772358	0.0142276	0.0284553	0.0447154	0.0365854	0.0345528	0.105691	0.00609756	0.0162602	0.0813008	0.0711382	0.0772358	0.0487805	2	2	7	10	5
Denbi1_817189	jgi|Denbi1|817189|fgenesh1_pm.30_#_15	AIGPVTDLVISNAEVSPDGFNRTATLAGGTVIGPIIKGNKGDNFQINVINQLSDTSMLLTTSIHWHGIFQNRGSNWADGPAFINQCPIASNNSFLYNFDVPDQAGTFWYHSHLSTQYCDGLRGPLVIYDPNDPFADLYDIDDDSTVLTLADWYHAKAKTLTFPAEDSTLINGLGRFNGGNATKLAVITVQQGKRYRMRLINVACDPNFTFSIDNHTMTVIEADGVNHQPLAVDQIQIFAAQRYSFILNANQSVHRDSWIRANPSTGTTGFSGGINSAILRYVGADETSEPGTPEVTRTNPLVEANLVPLENPGAPGNPEQGGVDVALNLEFTFASAFCFNYKTGTNFEINGVQFVPPTVPVLLQILSGAETADSLLPSGSVYNLPLNSTIEISMPAGVV…	test	Dendrothele bispora	NA	0.0850501	NA	-1	1	54881.3	4.66679	0.598	0.0792	0.3228	0.0772277	0.10099	0.342574	0.380198	0.0990099	0.0316832	0.00792079	0.0732673	0.0693069	0.0653465	0.0316832	0.0792079	0.0752475	0.0138614	0.029703	0.0514851	0.029703	0.039604	0.0732673	0.0118812	0.0178218	0.0712871	0.0792079	0.0851485	0.0633663	3	1	6	9	7
Denbi1_821924	jgi|Denbi1|821924|fgenesh1_pm.421_#_1	ELIGPVTDLTISAAEVSPDGFSRTATLAGGSVIGPVGDNFQINVINQLDDDTMLKTTSIHWHGIFQTGTNWADGPAFVNQCPIASGNSFTYNFDVTDQAGTFWYHSHLSTQYCDGLRGAMVIYDPDDPYADSYDVDDESTVITLADWYHDKAETLTFPAPDATLINGLGRFDGGNATDLAVINVEQGKKYRMRLVNVACDPNYTFSIDNHTMTIIEVDGVNHEQLEVDQIQIFAGQRYSFILNADQAADNYWIRANPSTGTTGFSGGINSAILRYSGADEDLEPGTPEVDATNALVEGDLVPLENPGAPGDPEVGGVDYALNLDLTFDGNFQVNGEQFVPPTVPVLLQILSGAQTADSLLPSGSVYSLPLNSTIEISMPAGIVGGPHPFHLHGHTFDVV…	test	Dendrothele bispora	NA	5e-09	NA	-1	1	52911.4	4.05441	0.6094	0.0818	0.3088	0.0613497	0.139059	0.316973	0.386503	0.0961145	0.0245399	0.0102249	0.0756646	0.0593047	0.0593047	0.0286299	0.0899796	0.0736196	0.00817996	0.0347648	0.0429448	0.0388548	0.0368098	0.0756646	0.0102249	0.0184049	0.100204	0.0613497	0.0920245	0.0593047	3	1	5	9	7
Denbi1_828724	jgi|Denbi1|828724|estExt_fgenesh1_pm.C_1260010	EMIGPVTDLVISAAEVSPDGFSRTATLAGGTAIGPVIRGNKGDNFQINVINQLEDDTMLKSTSIHWHGLFQAGTNWADGPAFINQCPIATGNSFLYNFNVPNQYCDGLRGAMVIYDPNDPYADLYDVDDENTVITLADWYHEKAETLTFPAQDATLINGRGRFDGGNATQLSVISVEQGKRYRMRMVNIACGSNFVFKIDSHTMTIIEADGVNHEQLEVDSIQIFAGQRYSFILNANQDVDNYWIRANPSTGTSGYSGGINSAILRYIGADEDSEPESSEDDSADPLVEFNLVPLENPGAPGEPKVGGVDVAINLAFTFDGSFQVNGAKFTPPSVPVLLQILSGAQTADSLLPEGSVYPLPLNSTIELSMPAGVAGCPHPFHLHGHTFDVVRSAGSSTY…	test	Dendrothele bispora	NA	0.0107919	NA	-1	1	53262.6	4.39317	0.593	0.0798	0.3272	0.0777096	0.128834	0.302658	0.394683	0.0961145	0.0347648	0.0143149	0.0756646	0.0613497	0.0654397	0.0245399	0.0572597	0.0756646	0.0184049	0.0327198	0.0470348	0.0511247	0.0327198	0.0756646	0.0122699	0.0163599	0.0777096	0.0674847	0.0879346	0.0715746	2	1	4	8	7
Denbi1_831303	jgi|Denbi1|831303|estExt_fgenesh1_pm.C_5650004	QMIGPVTDLVISAAEVSPDGFSRTVIGPVIRGNKGDNFQINVINQLEDDTMLKSTSIHWHGLFQAGTNWADGPAFINQCPIATGNSFLYNFNVPNQAGIFWYHSHLLTQYCDGLRGAMVIFDPNDPYADLYDVDDENTVITLADWYHEKAETLTFPAQDATLINGRGRFDGGNATQLSVISVEQGKRYRMRMVNIACDSNFVFKIDSHTMTIIEADGVNHEQLEVDSIQIFAGQRYSFILNANQDVDNYWIRANPSTGTSGYSGGINSAILRYIGADEDSEPESSEDDSADPLVEFNLVPLENPGAPGEPKVGGVDVAINLAFTFDGSFQVNGAKFTPPSVPVLLQILSGAQTADSLLPEGSVYPLPLNSTIELSMPAGVAGCPHPFHLHGHTFDVVRS…	test	Dendrothele bispora	NA	0.00703632	NA	-1	1	53228.5	4.3627	0.6242	0.0965	0.2793	0.0759754	0.12731	0.310062	0.38809	0.0985626	0.0328542	0.0164271	0.073922	0.0616016	0.0677618	0.0287474	0.0533881	0.0718686	0.0143737	0.0308008	0.0492813	0.0451745	0.036961	0.073922	0.0123203	0.0184805	0.0821355	0.0677618	0.0841889	0.0780287	3	1	4	10	7
Denbi1_839329	jgi|Denbi1|839329|estExt_fgenesh1_pg.C_1570028	VDVISNSGDLHIVNQILAPNGYERDTVVAGTGSNSGTLPGPIIRGQKGDKFSLNVIDELVDPSMIRSTSVHWHGIFQKHTAWADGPAFVTQCPIAPNNSFLYEFEVGDQTGTYWYHSHVGTQYCDGLRGAFIIDDPNDPQKDLYDVDDETTVISLMEWYNMSALAQSQIPAAPVSNCSLINGVGRATGGPAVPLAVINVEKGKRYRMRLISMSCDPNYIFSIDGHNMTVIETDGINTQPVTVNQIQIFAAQRYSFILNANQEVDNYRIRALPSASNTLGFEGGVNSAILRYKGAPDEEPTTSQQTDILQLTEAMLIPLENPGAPGSPEPGAPDVYVLNMTLGFIAPATFLINDKRFISPSVPVLLQILSGTQRAQDLLPAGSVYGIPLNKTIEINLFAN…	test	Dendrothele bispora	NA	0.0784241	NA	-1	1	55961.2	4.71323	0.5825	0.0699	0.3476	0.0834951	0.108738	0.333981	0.390291	0.0834951	0.0349515	0.015534	0.0757282	0.0912621	0.0718447	0.0271845	0.0640777	0.0757282	0.0213592	0.0291262	0.0427184	0.0407767	0.0407767	0.0737864	0.0116505	0.0116505	0.0679612	0.0660194	0.0776699	0.0601942	3	1	5	11	6
Denbi1_841713	jgi|Denbi1|841713|estExt_fgenesh1_pg.C_3260009	ENNIVSPDGYERSAVTAGGTFPGTPILINKGDDVDISVHNELTDPTMRRSTSIHWHGFFQARSSYADGPAFVNQCPIPPNTTFHYNFSTAGQTGSYWYHSHLSTQYCDGLRGVFIVYDPEDPHKHLYDYDDESTIITLADWYHDPAPEDTNEFIRTATVPNPDSGLINGRGRFDGGDEVPYAIVNVEYGKRYRLRLVSISCRPLYNFSIDGHNFTAIELDGVSHDPVAAQSVDVYAAQRVSVILEANQTIGNYWIRAPPQPGTPAVKNLTRAILRYAGAPDEEPTTTRQDPPGHALNDAEMHPIAAEGPGKLGNGTADRTYIFNITQPFAGANQTVDVDKAAFFQINGTSYVSPPVPVLLQILSGASDARDFLPSEQVFLIEPNEIVDIVIPGGGAHPF…	test	Dendrothele bispora	NA	0.163134	NA	-1	1	55186.2	4.86322	0.596	0.092	0.312	0.106	0.126	0.316	0.348	0.104	0.048	0.004	0.056	0.09	0.064	0.042	0.066	0.084	0.016	0.042	0.048	0.042	0.042	0.062	0.01	0.014	0.084	0.056	0.078	0.052	3	1	5	10	6
Denbi1_851728	jgi|Denbi1|851728|gm1.4728_g	ATLKSKRADTLPITLDIVNADLAPDGFTRSTIVANGTYPGPPILATKGQTLLVTANNQLTDPSMRRSTTLDFDGIFFTGENLYNEGSPFVTNCPLGPNTSYTYEVPLGEQTGTFWYHSQLSVQYLDGLRGPLIIYDPEDPLADLYDVDDESTIIQVGDWWHNSSVPLLQQFNDTGIIPVSDSGTINGVGRFNGGPEVPFPVINVEPGKRYRFRIINQSVRSVFTVGFDSHNMTVIAADGVATEPHVVESIEMLAGQRYDVVVTADQPVGNYWFNAPYVGGAASRNPNQNATLNRAVVRYAGAEEAEPEGPFTAPATEGALLESDLRPLVPEVAPVPTHNLSFSLVVTDGKAIWHINGIQYIPPKVPTLVQVLDGASNETDFNENENTFVFPPGSVVQVD…	test	Dendrothele bispora	NA	0.0681171	NA	-1	1	55538.2	4.44841	0.5855	0.0806	0.334	0.0746562	0.119843	0.333988	0.375246	0.0962672	0.0373281	0.0117878	0.0707269	0.0923379	0.0491159	0.0235756	0.0785855	0.0707269	0.0137525	0.0294695	0.0530452	0.0530452	0.0392927	0.0943026	0.00589391	0.0137525	0.0667976	0.064833	0.0785855	0.0530452	2	2	7	10	5
Denbi1_866476	jgi|Denbi1|866476|gm1.19476_g	LEVIKNQGDIHVVNKRLAPDGFLRDTIAAGVLADSVNTPGPIITGNKGDRFTLNVIDELVDTSMPTSTSIHWHGLFQHTTNWADGPSGVNQCPIAANNSFTYDFQVPGQAGTFWWHSHFRTQYCDGLRGPFVVYDPEDPHADLYDVDDENTIITLADWFHINTNTLVMTPGAPMSNSTLINGVGRYPNGPNVSLAVINVEQGKRYRMRLISMSCDSNFMFSIDGHDMTVIEADGISTEPVTVNTLQIFAAQRYSFVLNANQPVDNYRIRAQPPNATSLSIGFKDGINSAILRYKGAPDSEPTTSPPQDVVLLNDAQLAPLENPGAPGGHFPGGADYTLNLTLGFQVGATGIAEFLMNGTQFVPPNVPVLLQILSGTQRAQDLLPTGSVYGLPLNKSIEI…	test	Dendrothele bispora	NA	0.0276063	NA	-1	1	55307.3	4.83191	0.5897	0.071	0.3393	0.0887574	0.106509	0.333333	0.382643	0.0887574	0.035503	0.0177515	0.0808679	0.0828402	0.0591716	0.0335306	0.0729783	0.0631164	0.0197239	0.0236686	0.0512821	0.0315582	0.0374753	0.0749507	0.00986193	0.0138067	0.0749507	0.0769231	0.086785	0.0532544	4	1	5	10	6
Denbi1_873907	jgi|Denbi1|873907|gm1.26907_g	ATLKSKRADVLPITLDITNENLAPDGFTRSTIVANGTYPGPPILATKGQTLVVTANNKLTDGSMRLSTSLDFDGIFFDTENLYNEGSPFVTTCPIGPGDSYTYEVPLGEQTGTYWYHSQLSVQYLDGLRGPLIVYDPEDPHAALYDVDDESTILQLGDWWHNSSVPLLQQFNNTGIIPVSDTGTINGVGRFNGGPEVPFPVITVEPGKRYRFRIINQSVRNVFTVGFDGHDMTIIAADGESTEPHVVSSIEMLAGQRYDVVVTADQEVGNYWFNAPYVGGSPARNPNQNATLSRAIIRYAGAAEEEPGAFTAPDDTAALVEAELRPLVAIPAPEPTANLSFVLEVVSGQALWHINGVQYIAPKTPTLLSVLEGASDETDFDENENTFVFPPGSVVQVEF…	test	Dendrothele bispora	NA	0.121924	NA	-1	1	55383.9	4.39788	0.5886	0.0925	0.3189	0.0748031	0.127953	0.324803	0.375984	0.0964567	0.0354331	0.011811	0.0748031	0.0866142	0.0531496	0.023622	0.0807087	0.0728346	0.015748	0.0314961	0.0492126	0.0629921	0.0334646	0.0807087	0.00590551	0.015748	0.0649606	0.0590551	0.0826772	0.0590551	2	2	6	11	5
Denbi1_875414	jgi|Denbi1|875414|gm1.28414_g	VDVINKSGDLHIVNKRIAPDGHERDTVLAATSSDGGTMPGPIIRGQKGDKFSLNVINELVDPDFIRSTSIHWHGLFQKHTAWADGPSFVTQCPIAPNNSFLYEFEVPDQAGTYWYHSHVGTQYCDGLRGAFIIDDPNDPQKHLYDVDDENTVISLTEWYHISALTLSQLGQPPQSNSTLINGVGRFTGGPAVPLAVINVEKGKRYRMRLISMACNPNYIFTIDGHNMTVIEVDGVNVQPVTVNSIQIFAAQRYSFVLNADQAVDNYRIRALPSLDSLTNGFDGGVDSAILRYKGAPDEEPTTNQQTDIFQLTEAMLIPLENPGAPGSPVPGAPDVYTLNMTLGLILPATFMINDQQFISPTVPVLLQILSGTQNAQDLLPAGSVYGLPLNKTIEINIIG…	test	Dendrothele bispora	NA	0.081585	NA	-1	1	56861.1	4.7076	0.6123	0.0672	0.3205	0.0882917	0.113244	0.332054	0.381958	0.084453	0.0326296	0.0134357	0.0825336	0.0902111	0.0690979	0.0326296	0.0710173	0.0633397	0.0230326	0.0287908	0.0441459	0.0345489	0.0441459	0.074856	0.00959693	0.0115163	0.0786948	0.059501	0.0786948	0.0575816	3	1	6	10	6
Denbi1_902236	jgi|Denbi1|902236|MIX20556_4_21	EMIGPVADLVISVAEVSPDGFSRTAALAGGAVIGSVVTGNKGDNFQINVINELDDDTMLKSTSIHWHGLFQARTNWADGGAFVNQCPIATGNSFLYNFDAAGQAGTFWYHSHLSTQYCDGLRGAMVIYDPDDPYADLYDVDDESTIITLADWYHDKAETLTFPAQDSTLINGLGRYDGGNATQLAVISVEQGQRYRMRLVNIACDSNFVFKIDGHTMTVIEADGVNHEQLEVDSIQIFAGQRYSFILNANQDVDNYWIRADPSTGTAGYSGGINSAILRYIGADEDSEPGTPEDESINPLVEANLVPLENPGAPGEPEVGGVDVAINLAFTFDGNFQVNGAQFVPPSVPVLLQILSGAQTADTLLPEGSVFPLPLDSTIELSMPAGIVGGPHPFHLHGH…	test	Dendrothele bispora	NA	0.0490142	NA	-1	1	53380.3	4.11016	0.5992	0.0769	0.3239	0.0647773	0.139676	0.289474	0.410931	0.0951417	0.0283401	0.0121457	0.0748988	0.0566802	0.0688259	0.0283401	0.062753	0.082996	0.00809717	0.0323887	0.0445344	0.0445344	0.0384615	0.0769231	0.0101215	0.0182186	0.0951417	0.0566802	0.0951417	0.0647773	3	1	4	10	7
Denbi1_921693	jgi|Denbi1|921693|MIX40013_27_80	ELIGPVTDLTISAAEVSPDGFSRTATLAGGSVIGPVVSGNKGDNFQINVINQLDDDTMLKTTSIHWHGIFQTGTNWADGPAFVNQCPIASGNSFTYNFDVTDQAGTFWYHSHLSTQYCDGLRGAMVIYDPDDPYADSYDVDDESTVITLADWYHDKAETLTFPAPDATLINGLGRFDGGNATDLAVINVEQGKKYRMRLVNIACDPNYTFSIDNHTMTIIEVDGVNHEQLEVDQIQIFAGQRYSFILNADQAADNYWIRANPSTGTTGFSGGINSAILRYSGADEDLEPGTPEVDATNALVEGDLVPLEKPGAPGDPEVGGVDYALNLDLTFDGNFQVNGEQFVPPTVPVLLQILSGAQTADSLLPSGSVYSLPLNSTIEISMPAGIVGGPHPFHLHGH…	test	Dendrothele bispora	NA	0.0034347	NA	-1	1	53425.1	4.10687	0.6134	0.0769	0.3097	0.0647773	0.137652	0.315789	0.38664	0.0951417	0.0242915	0.0101215	0.0748988	0.0587045	0.0607287	0.0283401	0.0890688	0.0728745	0.0121457	0.034413	0.0425101	0.0384615	0.0364372	0.0748988	0.0101215	0.0182186	0.0991903	0.0607287	0.0931174	0.0607287	3	1	5	9	7
Denbi1_961103	jgi|Denbi1|961103|estExt_Genemark1.C_140111	ALVEIDLPVFNTRVSPDGFERDAITAGGGVPGQAIIVNKGDSVDIALHNQLDDPSMRRSTAIHWHGFFQARTSYADGPAFVNQCPIAPGDTFHYVFDTAGQTGSYWYHSHLSTQYCDGLRGVFIVYDPDDPQKDLYDVDDESTIITLADWYHDVAPDAQDDFLKSGTVPIPDSGLINGRGRFVGGPLVPYAVVNVEKGKRYRLRLVSIACRPFFTFSIDNHEFTAIELDGVGHDPVVAQNVDVYAAQRVSVVLNANQPVGNYWIRAPPTGGNPNGNPNFDPQLTKAILRYAGAPEVEPTTTGGPTGHKLTDAEMHPIAQEGPGKLGDGPPDIAFNLQITQPNPPFFDINGISYISPPVPVLLQIMSGAAHPMDFLPSSQVLLIEANQTIEVSIPGGGAH…	test	Dendrothele bispora	NA	0.11068	NA	-1	0	54585.4	4.84123	0.5956	0.0876	0.3167	0.0996016	0.11753	0.290837	0.396414	0.0956175	0.0398406	0.00996016	0.0677291	0.0936255	0.059761	0.0398406	0.0517928	0.0856574	0.0199203	0.0318725	0.0498008	0.0278884	0.0398406	0.0836653	0.00996016	0.0139442	0.0896414	0.0517928	0.0896414	0.0438247	3	1	7	8	5
Denbi1_964389	jgi|Denbi1|964389|estExt_Genemark1.C_830034	IGPVADLVLSNALVSPDGFNRTACLAGGTVIGTLVSGNKGDRFEINVINQLDDDTMLKTTSIHWHGIFQEGGTNWADGPAFVTQCPIASGNSFLYNFTVPDQAGTYWYHSHLSTQYCDGLRGPLVIYDPNDPYADQYDVDDESTIITLADWYHAKAETLTFPAEDSTLINGLGRFDGGNATELAVISVEQGKRYRMRLVSVSCDPNFQFSIDNHTMTVIEADGVNHQPLVVDQIQIFASQRYSFILNANQSVDNYWIRANPSTGTTGFTGGINSAILRYVGANNLEPGTPEVTSTNPLVEADLVPLENPGAPGSPEVGGVDVALNLDFNFTGTNFEINGVEFVPPTVPVLLQILSGQQNANDLLPTGSVYNLPLNSSIEISMPAGVVGGPHPFHLHGHV…	test	Dendrothele bispora	NA	0.0808586	NA	-1	1	53384.5	4.40914	0.5862	0.0832	0.3306	0.0649087	0.103448	0.348884	0.385396	0.0973631	0.0283976	0.00811359	0.0791075	0.0649087	0.0588235	0.0283976	0.0811359	0.0649087	0.00811359	0.030426	0.0486815	0.0344828	0.040568	0.0831643	0.0121704	0.0182556	0.0689655	0.0811359	0.0912779	0.0689655	3	0	6	9	7
Denbi1_968259	jgi|Denbi1|968259|estExt_Genemark1.C_2760016	VLHNFPLEINTSVIAPDGFERHAITPNGTFPGPTFKVNKGDSVDIAMFNNLQDPTMRRSTSIHWHGFFQARTSYADGPSFVNQCPIPPNTTFHYAFDTAGQTGNYWYHSHLSTQYCDGLRGAFIVYDPDDPLQDLYDVDDDSTIITLADWYHDVAPDAQADFFQTGTVPIPDSGLINGKGRYVGGPEVPFAVINVKQGLRYRFRLISISCRPFHTFSVDNHNITAMEFDGVEHDPVTVDNVDVYAAQRVSVILHANQPVDNYWIRAPPTGGAPGPSGNPNFNPNLTLAILRYEGAPDAEPTTNNTGILGVKLNDADMHPIASEMPGKLGSAPADVAFNLVISQPNPPFFDINNISYVSPPLPVLLQLLSGAAKPQDLLPSEHVFLIPPNATIEISIPGT…	test	Dendrothele bispora	NA	0.0807953	NA	-1	1	55480.2	4.78518	0.602	0.0871	0.3109	0.0930693	0.112871	0.330693	0.360396	0.10297	0.0336634	0.00990099	0.0693069	0.10099	0.0673267	0.0435644	0.0594059	0.0732673	0.0158416	0.029703	0.0594059	0.029703	0.0336634	0.0673267	0.00990099	0.0138614	0.0831683	0.0732673	0.0732673	0.0534653	3	1	8	7	5
Denbi1_968971	jgi|Denbi1|968971|estExt_Genemark1.C_3260006	ELRNIDLTIENKVVSPDGFERSAVTAGGSFPGTPILIQKGDSVDIAVNNQLSDPTMRRSTSIHWHGFFQARSSYADGPAFVNQCPIAPGNTFHYAFDTAGQTGSYWYHSHLSTQYCDGLRGVFIVYDPDDPHKDLYDVDDESTIITLADWYHDPAPAAQDEFFETLSVPTPDSSLINGRGRFVGGDEVPYAVINVEQNKRYRLRLVSISCRPFHTFSIDGHNFTAIELDGVSHDPVIAQNVDVYAAQRVSVVLKADQPVGNYWIRAPPTGGSSKNNPNLDPSLTKAILRYAGAPDEEPTTTGAATGHKLDDAEMHPIAAEGPGKLGDGPADRTYVLKITQPNQPFFDINGISYVSPPVPVLLQIMSGASEATDFLPSEQVFLIEQDEIVDIVIPGNGSH…	test	Dendrothele bispora	NA	0.0534852	NA	-1	1	55550.8	4.71351	0.596	0.0911	0.3129	0.10495	0.134653	0.314851	0.350495	0.0950495	0.0415842	0.00594059	0.0633663	0.0871287	0.0653465	0.039604	0.0653465	0.0752475	0.0237624	0.0316832	0.0495049	0.0435644	0.0376238	0.0673267	0.00990099	0.0138614	0.0910891	0.0514851	0.0732673	0.0633663	3	1	7	8	5
Denbi1_969561	jgi|Denbi1|969561|estExt_Genemark1.C_3820012	LEVIKNQGDIHVVNKVLAPDGSPRDTVAAGVSADTANTPGPIITGNKGDRFTLNVIDELVNTSLLTSTSIHWHGLFQHTTNWADGPSGVNQCPIAANNSFTYDFQVPGQAGTFWWHSHFRTQYCDGLRGPFIVYDPEDPHADLYDVDDENTIITLADWFHVSTNTLVMTPGPPISDSTLINGVGRFPNGPNVSLAVVNVEKGKRYRMRLISMSCDSNFMFSIDGHDMTIIEADGISTKPVTVNTLQIFAAQRYSFILNANQSVDNYRIRAQPPSTTSHSIGFKDGINSAILRYKGAPDSEPTTSPPQDVVLLDDAQLAPLENPGAPGGHFPGGADYTLNLTLGFQTGPTGLGEFLMNGTQFIPPNVPVLLQILSGTQRAQDLLPAGSVYGLPLNKTIEI…	test	Dendrothele bispora	NA	0.0555847	NA	-1	1	55337.3	5.03948	0.6016	0.069	0.3294	0.0946746	0.104536	0.343195	0.370809	0.086785	0.0335306	0.0138067	0.0808679	0.0848126	0.061144	0.035503	0.0828402	0.0571992	0.025641	0.0216963	0.0512821	0.0335306	0.035503	0.0729783	0.00986193	0.0138067	0.0710059	0.0749507	0.0848126	0.0552268	4	1	5	10	6
Denbi1_972432	jgi|Denbi1|972432|estExt_Genemark1.C_7930004	ADVNLEFNVDNSVVAPDGFNRAGVIVNRVFPGTLIQASKNDVLHIKTNNNLTDPDMRRSLSIHWHGLFQMRTASEDGPAFVTQCPIAPQHSYTYDIPLNGQAGTFWYHSHLSSQYVDGLKGPLVIYDPEDPHLSLYDVDDENTVITLSEWYHLPSVGIEEKYLNVNPFHEPIPDSGLINGVGRFKGGPQVPWARINVEHGKRYRFRIINISAYALFTFSIDQHKLTVIEADGISHEPLPVDGFEILVAQRYSVVLEANQPVGNYWISGPMTMQHSSDNKNLDTQNVFAVLHYVGAPDADPPSKPKGGVKLLDESNLVPLVNPEAPGGSGPADRVLDLNFHRDANTGELEASANFIGFCWTINDIKYESPDLPTLLNIMVNNFTNENQFTPSEHTFVLKR…	test	Dendrothele bispora	NA	0.0667055	NA	-1	1	57525.9	5.28292	0.5811	0.0869	0.332	0.11583	0.117761	0.295367	0.376448	0.0945946	0.0328185	0.011583	0.0810811	0.0810811	0.0617761	0.0501931	0.0405405	0.0598456	0.0328185	0.0289575	0.0482625	0.0521236	0.0366795	0.0868726	0.00772201	0.0173745	0.0656371	0.0694981	0.0752896	0.0598456	5	1	5	9	6
Denbi1_973001	jgi|Denbi1|973001|estExt_Genemark1.C_9310006	ADVNFEFNIENSVVSPDGFERVGVIVNGIVPGTLIQASKNDVLHIKTNNNLTDPTMRRSYSIHWHGLFQMKTNSEDGPSFVNQCPVSPQHSYTYDIPLNGQAGTFWYHSHLSSQYADGLRGPLVIYDPEDPHLSLYDVDDANTIISLAEWYHLPTIGIEDKFLNESPFHEPIPDSGLINGVGRFIGGPEVPWARIDVEAGKRYRFRVINMAAYAAFTFSIDQHQLTVIEADGISHEPLAVDGFEILVAQRYSAVVEANQPVGNYWISAPMTMQHSSDNKNLDADNVLAVLHYVGAPDADPAGKPNSFVSVATASGPTTDVAAKGGSKLLDQSDLVPLVNPEAPGGSGPADRVIDLNFHHDTDTGELEWTINGIKYESPDLPTLLNIMVNDFTNEDQFMT…	test	Dendrothele bispora	NA	0.0810734	NA	-1	1	57930	4.83117	0.5863	0.1006	0.3131	0.104364	0.127135	0.290323	0.385199	0.0929791	0.028463	0.0151803	0.0740038	0.0759013	0.0607211	0.0474383	0.0474383	0.0702087	0.028463	0.028463	0.0474383	0.0512334	0.0379507	0.085389	0.0056926	0.0170778	0.0759013	0.056926	0.0796964	0.0664137	5	2	5	9	5
Densp1_60746	jgi|Densp1|60746|CE60745_2881	SIGPVTDLHITNTELAPDGFLRDTVVAEGVFPGPIIKGNKGDNFQINVINQLNDSTMLTSTTIHWHGLFQHGTNDMDGVAFVTQCPIPPNDSFLYNFSVPDQAGTFWYHSHLATQYCDGLRGALVIYDPEDPHANLYDVDDDSTVLTLADWYHVPAPEAGLVPPFNSTLINGLGRAGNGTQSPLAVVSVTQGQRYRFRLINIACDPNYNFTIDNHTMTVIEVDGVSVQPYVVDSIQIFASQRYSFVLNANQTIGNYWIRAMPNSGTTNFDGGLNSAILRYAGAGNADPNTVQTPSILPLLETSLHPLVSMPAPGIAEPGGVDIQLELAVAFNGAQFTVNGTAFDPPSVPVLLQILSGAKTAQELLPMGSVYGLAPNKTVELNIPGGAVGGPHPVHLHGH…	test	Dentipellis sp.	NA	0.120374	NA	-1	1	53138.8	4.63939	0.6073	0.0607	0.332	0.0708502	0.0931174	0.342105	0.406883	0.0870445	0.0263158	0.0161943	0.0809717	0.0789474	0.0587045	0.034413	0.082996	0.0769231	0.0101215	0.0303644	0.0404858	0.0242915	0.0384615	0.0850202	0.0101215	0.0161943	0.0688259	0.0748988	0.0890688	0.0566802	3	0	3	15	5
Densp1_829546	jgi|Densp1|829546|estExt_Genewise1Plus.C_700032	ASIGPTTDLRIVNSQIFPDGFLRDSVVAEGTFPGPIIKGNKGDTFLINVINELLDPTMEMSTSIHWHGLFQHGTNDMDGVAFVTQCPIPPSHSFQYNFSSGGQAGTFWYHSHIATQYCDGLRGPLVIYDPEDPHAHLYDVDDDSTVLTLADWYQIPSPSAGIIPPFDSTLINGLGRFVNGPPSPLAVVSVQQGKRYRFRLINISCDPDYVFSVDKHTMTVIEVDGVNVKPYDVDSIRIYASQRYSLVLNANQTVDNYWIRAFPNHGPQTFAGALNSAILRYAGAKIADPVDRSAPSTSPLLETELHPLEAKPAPGHPEPGGADIQIELVVSVIENQTKFIVNGASYAAPGVPVLLQVLSGTAHASELAPAGSVYPLPANKTVEINIPGGAIGGGHPVHL…	test	Dentipellis sp.	NA	0.249711	NA	-1	1	54642.9	5.82528	0.6376	0.0614	0.301	0.10495	0.0891089	0.306931	0.405941	0.0930693	0.039604	0.00990099	0.0712871	0.0851485	0.0673267	0.0435644	0.0574257	0.0891089	0.0217822	0.0356436	0.0415842	0.0277228	0.0336634	0.0831683	0.00990099	0.0158416	0.0613861	0.0495049	0.0851485	0.0712871	3	0	3	15	5
Dicsq1_105748	jgi|Dicsq1|105748|estExt_Genewise1Plus.C_130266	DLIISNANIAPDNFPRPAIVMNGVFPGPLITGNKGDRFQINVINRLTNHTMNKTTSVHWHGITQKGTNWADGAAFVNQCPIASGNSFLYDFQVRGQAGTFWYHSHLSTQYCDGLRGPLVIYDPEDPHASLYDVDDDSTVITLADWYHLAAKVGFIFPNAVPGTGFDATLINGRGRSRETPTAELAVISVTWGKRYRLRLVSISCDPNFVFSIDNHDLTVIETDGIETQPVTINAIQIFSSQRYSVVLTANQTIGNYWIRAHPNDGKLVGYTEGYNSAILRYDGAPPVEPKTSQQATQNLLNEVDLHPLVPRKTPGTPTKDGVDKAISMRFSFNKSSYNYYINNVSFVPPTTPVLLQILSGAQSAQDLMPRNSIYALPMHSSIEISFPTSASAVGFPHPI…	test	Dichomitus squalens	NA	5e-09	NA	-1	1	55017.8	5.63015	0.58	0.076	0.344	0.102	0.094	0.342	0.36	0.102	0.042	0.012	0.066	0.074	0.068	0.036	0.078	0.074	0.024	0.04	0.044	0.02	0.032	0.074	0.01	0.018	0.074	0.066	0.066	0.082	3	1	5	10	7
Dicsq1_110823	jgi|Dicsq1|110823|estExt_Genewise1Plus.C_440125	SIGPVTDLIIANKDISPDGSTRPAVLAGGSFPGPLIKGNKGDNFRINVIDKLENETMLTATSIHWHGLFQHTTNWADGPAFVTQCPITKDHSFLYNFNVPDQAGTFWYHSHLMTQYCDGLRGPLVVYDPHDPHKHLYDVDNDDTVITLADWYHQAAVTVQTGVPLPDSTLFNGLGRYIENPTSELAVINVEHGKRYRFRLVNIACDPNYNFTIDNHSFTVIEADGENTQPQEADSLVIFSAQRYSIVVDANQAIDNYWIRAIPDVYHTGGNTTVNGINSAILRYKGAPKREPNTTQTPSLRPLAETDLHPLSNPAAPGKNHTGGVDYALNLHLNFTGTNFTINSVPFVPPELPVLLQILDGNKSAQSLLPKGSVYNLPPRSSIELSFTIDEHLVGDPHP…	test	Dichomitus squalens	NA	0.00168583	NA	-1	1	55296.8	5.34732	0.61	0.058	0.332	0.112	0.11	0.326	0.352	0.1	0.038	0.004	0.078	0.082	0.058	0.05	0.076	0.066	0.024	0.036	0.048	0.034	0.028	0.074	0.01	0.016	0.076	0.074	0.072	0.056	3	0	6	11	6
Dicsq1_142773	jgi|Dicsq1|142773|fgenesh1_pm.1_#_788	GIGPVTDLTITDVTVAPDGFSRAAIAVNGLVPGPLITGNQGDRFQLNVINQLTNHTMLKSTSIHWHGFFQKGTNWADGPAFINQCPISSGNSFLYDFQVPDQSGTYWYHSHLSTQYCDGLRGPFVVYDPKDPHAHLYDVDDDSTVITLTDWYHLAAKVGPRVPFGSDSTLINGLGRSPGTPTADLAVINVTQGKRYRFRLVSISCDPNYVFSIDNHDLTVIEADGIETKPVTVNAIQIFAAQRYSFVLTANQTVDNYWIRANPNLGNIGFADGINSAILRYDGAASIEPTTSQQATQNLLNEATLAPLTPRVTPGTAVQGGVDKAINMVFNFNGTNFFINDASFVPPTVPVLLQIISGAQDAQDLLPSGSVYQLPVNSSIEITFPATTNAPGAPHPFHL…	test	Dichomitus squalens	NA	0.0076616	NA	-1	1	54029.5	4.76762	0.6092	0.0701	0.3206	0.0781563	0.0941884	0.348697	0.378758	0.1002	0.0300601	0.00601202	0.0681363	0.0781563	0.0621242	0.0320641	0.0821643	0.0841683	0.0160321	0.0320641	0.0521042	0.0160321	0.0460922	0.0821643	0.01002	0.0160321	0.0781563	0.0661323	0.0761523	0.0661323	4	1	6	8	7
Dicsq1_148140	jgi|Dicsq1|148140|fgenesh1_pm.23_#_26	AIGPVADMTVTDDNISPDGYSRAAVLVNGVFPSPLITGNKGDNFQLNVIDNLTNDTMLTATTIHWHGFFQKGTNYADGPAFVNQCPISKGNSFLYDFTATDQAGTFWYHSHLSTQYCDGLRGAFVVYDPNDPHASLYDVDDESTVITLADWYHTAARLGPRFPLGADTVLINGIGRFTGGDAVDLAVISVTQGKRYRFRLVSISCDPNFTFSIDNHNLTIIEVDAVNHQPLTVDEIQIFAGQRYSFVLTADQAIDNYWIRALPQIGTVSFDGGVNSAILRYDGAAAIEPTTNQTGGSNPLVEANLVPLDNLAAPGSAVVGGVDWAHSFDFSFNGTEFFIDGTPFVSPSVPVLLQILSGAQSASDLLPSGSVFSLPSNSTIELSFPLTATNAPGGPHPFH…	test	Dichomitus squalens	NA	0.0063025	NA	-1	1	53630.7	4.44892	0.6032	0.0782	0.3186	0.0661323	0.0981964	0.342685	0.38477	0.108216	0.0260521	0.00400802	0.0741483	0.0701403	0.0541082	0.0320641	0.0861723	0.0841683	0.00801603	0.0320641	0.0621242	0.0220441	0.0360721	0.0841683	0.01002	0.0140281	0.0761523	0.0661323	0.0841683	0.0741483	3	1	6	9	7
Dicsq1_169869	jgi|Dicsq1|169869|gm1.5638_g	AIGPVTDLTISDANIAPDGFTRAAVVVNGVFPAPLITGHKGDHFKLNVIDQMTNHTMNKTTSIHWHGIFQHGTNWADGPAFVTQCPIASGNSFLYDFTVPDQAGTFWYHSHLTTQYCDGLRGPLVIYDPHDPLAHLYDVDNDSTVITLADWYQRAAHLGPRFPPGPNSTLINGLGRSLNNPNNQLAVVNVTQGKRYRFRLVSMSCDPNYMFSIDGHNLTVIEADGIETQPVTVNTIQIFAAQRYSFVLTANQSVDNYWIRANPNIGSVVGFTDGFNSAILRYVGAPAVDPTTSQQTTQNLLQETQLHPFVPRKTPGNHTAGGVNKPIQMDFSFNGTNFFINNATFIPPTVPVLLQILSGAQSAQSLLPSGSIYELPINSSIEINFPAAANAVGNPHPFH…	test	Dichomitus squalens	NA	0.00598948	NA	-1	1	54344.9	5.44156	0.5992	0.0721	0.3287	0.0861723	0.0801603	0.360721	0.370741	0.102204	0.0300601	0.01002	0.0721443	0.0781563	0.0601202	0.0440882	0.0801603	0.0841683	0.012024	0.0300601	0.0561122	0.0140281	0.0440882	0.0741483	0.01002	0.0160321	0.0661323	0.0781563	0.0701403	0.0701403	4	1	6	9	6
Dicsq1_173305	jgi|Dicsq1|173305|gm1.9074_g	SIGPVTDLVIANKDISPDGSIRPAVLAGGTFPGPLIKGNKGDNFRINVIDKLENETMLTATSIHWHGLFQHTTNWADGSASVTQCPITKDHSFLYNFHVPDQAGTFWYHSHLMTQYCDGLRGPLVVYDPHDPHKHLYDVDNEDTVITLADWYHQAAVTVQTTKPTPDSTLINGLGRYIGSPTSELAVITVEHGKRYRFRLVNIACDPYYNFTIDNHSFSVIEADGENTQPLSVDSLVIYAGQRYSIVVCLSPSGTIGFAPCQTEPNTTQTPSQHPLAETDLHPLTDPAAPGKPYPGGVDYARNLHLNFEAPSFTINNVPFIPPQLPVLLQILSGNKSAQSLLPNGSVYSLPPHSSIELSFTNGPLLVGDPHPFHLHGHSFSVIRSAGSDSYNYANPVRR…	test	Dichomitus squalens	NA	0.0319869	NA	-1	1	51915.3	5.32226	0.6321	0.0846	0.2833	0.103594	0.10148	0.344609	0.350951	0.0993658	0.0295983	0.00422833	0.0803383	0.0930233	0.0591966	0.0528541	0.0761099	0.0613108	0.0211416	0.0401691	0.0443975	0.0338266	0.0317125	0.0718816	0.0147992	0.0147992	0.0676533	0.0570825	0.0739958	0.0718816	4	0	7	10	5
Dicsq1_176907	jgi|Dicsq1|176907|estExt_Genemark1.C_1_t20344	GIGPVTDLTITNADIAPDNFTRAAIVVNGVFPAPLITGNKGDRFQLNVVDQLTNHTMLKTTSIHWHGFFQKGTNWADGPAFINQCPIASGNSFLYDFQVPDQSGTYWYHSHLSTQYCDGLRGPFVVYDPQDPHASLYDVDDDSTVITLVDWYHVAARVGPRFPLGSDSTLINGLGRSPSTPTADLAVISVTQGKRYRFRLVSISCDPNYVFSIDNHDLTVIEADGIETQPVTVNAIQIFAAQRYSFVLTANQTIDNYWIRANPNFGNVGFTDGINSAILRYDGAASIEPTTSQQVTQNLLNEATLAPLTARVTPGTAVQGGVDKAINLDFNFNGTNFFINNASFVPPTVPVLLQIISGAQNAQDLLPSGSLYELPINSSIEISFPATTNAPGAPHPFHL…	test	Dichomitus squalens	NA	0.00311351	NA	-1	1	54148.5	4.58136	0.6072	0.0681	0.3246	0.0721443	0.0961924	0.350701	0.376754	0.104208	0.0320641	0.00400802	0.0701403	0.0741483	0.0641283	0.0300601	0.0861723	0.0881764	0.01002	0.0320641	0.0561122	0.0160321	0.0440882	0.0801603	0.01002	0.0160321	0.0801603	0.0701403	0.0701403	0.0661323	4	1	6	9	6
Dicsq1_177001	jgi|Dicsq1|177001|estExt_Genemark1.C_1_t20469	AVGPKGNLNISNADISPDGFTRAAVVVNGQFPGPLVSGNMGDNFQLDVIDSLENTTMLTATSIHWHGLFQMGTNWADGPAMVNQCPISKGNSFLYDFTATGQAGTFWYHSHLSTQYCDGLRGPLVVYDPNDPHSNLYDYDNETTIITLADWYHTAARLGPRFPTGPDSVLINGLGRFAGGNSSELAVVNVTQGSRYRFRLVSISCDPNFTFSIDSHNMSIIEVDGVNHRPLVVDSIQIFAGQRYSFVLTADQDVHNYWIRAQPNIGTTTFDGGVNSAILRYTGAAKIEPSTNQTTSVLALNETDLIPLQDLSAPGTAEVDGVDLALNLDFSFNGTEFFIDGVPFVPPSTPVLLQILSGTTSASKLLPNGSVYSLPSNSTIQISFPLNTTATPGGPHPFH…	test	Dichomitus squalens	NA	0.00153099	NA	-1	1	54841.2	4.84197	0.6233	0.0631	0.3136	0.0769231	0.0907298	0.362919	0.368836	0.100592	0.0335306	0.00986193	0.0808679	0.0710059	0.0552268	0.0315582	0.0927022	0.0670611	0.0118343	0.0315582	0.0532544	0.0216963	0.0315582	0.0710059	0.00986193	0.0157791	0.0690335	0.0729783	0.0848126	0.0848126	3	1	7	9	6
Dicsq1_179829	jgi|Dicsq1|179829|estExt_Genemark1.C_90047	AIGPVTDLTVANANISPDGYERAAVLAGGSFPGPLITGRKGDHFQINVVDQLTNHTMLKSTSIHWHGLFQKGTNWADGPAFVNQCPISTGNSFLYDFHVPDQAGTFWYHSHLSTQYCDGLRGAMVVYDPNDPHKNLYDVDNDDTVITLADWYHVASKLGPAVPFGGDSTLINGKGRSTATPTADLAVISVTQGKRYRFRLVSLSCDPNFTFSIDGHALTVIEADAVSTQPLTVDSIQIFAGQRYSFVLNANQSVDSYWIRAQPSLGNVGFDGGLNSAILRYDGAAPTEPSALAVPVSTNPLVETALRPLNSMPVPGKAEVGGVDKAINLAFSFNGTNFFINGATFVPPAVPVLLQIMSGAQSASDLLPSGSVFVLPSNATIELSFPATANAPGAPHPFH…	test	Dichomitus squalens	NA	0.128874	NA	-1	1	53347.9	4.97929	0.5924	0.0703	0.3373	0.0883534	0.0983936	0.319277	0.39759	0.0963855	0.0321285	0.0100402	0.0763052	0.0783133	0.0441767	0.0341365	0.0682731	0.100402	0.0220884	0.0281125	0.0522088	0.0220884	0.0301205	0.0843373	0.0100402	0.0160643	0.0763052	0.0582329	0.0823293	0.0742972	3	1	7	9	6
Dicsq1_67925	jgi|Dicsq1|67925|e_gw1.45.58.1	SIGPVADLTIYNADIAPDGFTRAAIVVNGVFPGPLITGNRGDRFQLNVIDKLTNHTMLKSTSIHWHGFFQKGTNWADGPAFVNQCPISSGNSFLYDFHVPDQAGTFWYHSHLSTQYCDGLRGPFVVYDPLDPLRLLYDVDDASTVITIADWYHVAARLGPRFPFGSDATLINGLGRSPSTPTADLAVIPVSHGKRYRFRLVSLSCDPNYVFSIDNHDLSVIEVDGIETDPVTVNAIQIFAAQRYSFILTANQTVDNYWIRANPNFGNVGFADGINSAILRYQGAATVEPTTSQQSTEDLLDEVDLHPLIPRITPGLPFQGGVDKAINLAFNFNGTNFFINNATFVPPTVPVLLQIISGAQSATDLLPAGSVYELPRDASIELTLPATLNAPGAPHPFHL…	test	Dichomitus squalens	NA	0.00494905	NA	-1	1	54400.2	4.90125	0.6032	0.0701	0.3267	0.0881764	0.1002	0.316633	0.38477	0.11022	0.0380762	0.00200401	0.0801603	0.0781563	0.0641283	0.0340681	0.0681363	0.0901804	0.0160321	0.0320641	0.0621242	0.0160321	0.0340681	0.0781563	0.01002	0.0160321	0.0841683	0.0581162	0.0701403	0.0681363	4	1	6	8	7
Dicsqu18370_1_255190	jgi|Dicsqu18370_1|255190|CE255189_6710	GIGPVTDLTITNADIAPDNFTRAAIVVNGVFPAPLITGNKGDRFQLNVVDQLTNHTMLKTTSIHWHGFFQKGTNWADGPAFINQCPIASGNSFLYDFQVPDQSGTYWYHSHLSTQYCDGLRGPFVVYDPQDPHASLYDVDDDTTVITLVDWYHVAARVGPRFPLGSDSTLINGLGRSPSTPTADLAVISVTQGKRYRFRLVSISCDPNYVFSIDNHDLTVIEADGIETQPVTVNAIQIFAAQRYSFVLTANQTVDNYWIRANPNFGNVGFTDGINSAILRYDGAASIEPTTSQQATQNLLNEATLAPLTARVTPGTAVQGGVDKAINLDFNFNGTNFFINNASFVPPTVPVLLQIISGAQNAQDLLPSGSLYELPINSSIEISFPATTNAPGAPHPFHL…	test	Dichomitus squalens	NA	0.00158791	NA	-1	1	54177.5	4.58136	0.6112	0.0661	0.3226	0.0721443	0.0961924	0.352705	0.374749	0.104208	0.0320641	0.00400802	0.0701403	0.0741483	0.0621242	0.0300601	0.0881764	0.0901804	0.01002	0.0320641	0.0561122	0.0160321	0.0440882	0.0801603	0.01002	0.0160321	0.0801603	0.0721443	0.0681363	0.0641283	4	1	6	9	6
Dicsqu18370_1_415116	jgi|Dicsqu18370_1|415116|CE415115_1509	AVGPKGNLNISNADISPDGFTRAAVVVNGQFPGPLVSGNMGDNFQLDVIDSLENTTMLTATSIHWHGLFQMGTNWADGPAMVNQCPISKGNSFLYDFTATGQAGTFWYHSHLSTQYCDGLRGPLVVYDPNDPHSNLYDYDNETTIITLADWYHTAARLGPRFPTGPDSVLINGLGRFAGGNSSELAVVNVTQGSRYRFRLVSISCDPNFTFSIDSHNMSIIEVDGVNHRPLVVDSIQIFAGQRYSFVLTADQDVHNYWIRAQPNIGTTTFDGGVNSAILRYTGAANIEPSTNQTTSVLALNETDLIPLQDLSAPGTAEVDGVDLALNLDFSFNGTEFFIDGVPFVPPSTPVLLQILSGTTSASKLLPNGSVYSLPSNSTIQISFPLNTTATPGGPHPFH…	test	Dichomitus squalens	NA	5e-09	NA	-1	1	54827.2	4.7857	0.6272	0.0651	0.3077	0.0749507	0.0907298	0.364892	0.368836	0.100592	0.0335306	0.00986193	0.0808679	0.0710059	0.0552268	0.0315582	0.0927022	0.0670611	0.00986193	0.0315582	0.0532544	0.0216963	0.0315582	0.0710059	0.00986193	0.0157791	0.0690335	0.0749507	0.0848126	0.0848126	3	1	7	9	6
Dicsqu18370_1_504451	jgi|Dicsqu18370_1|504451|CE504450_152	GIGPVTDLTITDVTVAPDGFSRAAIAVNGLVPGPLITGNQGDRFQLNVVNQLTNHTMLKSTSIHWHGFFQKGTNWADGPAFINQCPISSGNSFLYDFQVPDQSGTYWYHSHLSTQYCDGLRGPFVVYDPKDPHAHLYDVDDDSTVITLTDWYHLAAKVGPRVPLGSDSTLINGLGRSPGTPTADLAVINVTQGKRYRFRLVSISCDPNYVFSIDNHDLTVIEADGIETKPVTVNAIQIFAAQRYSFVLTANQTVDNYWIRANPNLGNIGFADGINSAILRYDGAASIEPTTSQQATQNLLDEATLTPLTPRVTPGTAVQGGVDKAINLVFNFNGTNFFINNASFVPPTVPVLLQIISGAQDAQDLLPSGSVYQLPVNSSIEITFPATTNAPGAPHPFHL…	test	Dichomitus squalens	NA	0.00160611	NA	-1	1	53991.5	4.77654	0.6032	0.0721	0.3246	0.0781563	0.0941884	0.348697	0.380762	0.0981964	0.0300601	0.00400802	0.0721443	0.0781563	0.0601202	0.0320641	0.0841683	0.0841683	0.0160321	0.0320641	0.0501002	0.0180361	0.0460922	0.0841683	0.01002	0.0160321	0.0761523	0.0661323	0.0761523	0.0641283	4	1	6	9	6
Dicsqu18370_1_664021	jgi|Dicsqu18370_1|664021|e_gw1.39.96.1	DLIISNANIAPDNFPRPAIVMNGVFPGPLITGNKGDRFQINVINRLTNHTMNKTTSVHWHGITQKGTNWADGAAFVNQCPISSGNSFLYDFQVRGQAGTFWYHSHLSTQYCDGLRGPLVIYDPEDPHASLYDVDDDSTVITLADWYHLAAKVGFIFPNAVPGTGFDATLINGRGRSRETPTAELAVISVTWGKRYRLRLVSISCDPNFVFSIDNHDLTVIETDGIETQPVTINAIQIFSSQRYSVVLTANQTIGNYWIRAHPNDGKLVGYTEGYNSAILRYDGAPPVEPKTSQQATQNLLNEVDLHPLVPRKTPGTPTKDGVDKAISMHFSFNKSSYNYYINNVSFVPPTTPVLLQILSGAQSAQDLMPRTSIYALPMHSSIEISFPTSASAVGFPHPI…	test	Dichomitus squalens	NA	5e-09	NA	-1	1	55001.8	5.60611	0.584	0.07	0.346	0.102	0.094	0.344	0.358	0.102	0.04	0.012	0.066	0.074	0.068	0.038	0.08	0.072	0.024	0.04	0.044	0.02	0.032	0.074	0.01	0.018	0.074	0.064	0.066	0.084	3	1	5	10	7
Dicsqu18370_1_672094	jgi|Dicsqu18370_1|672094|e_gw1.98.47.1	AIGPVTDLTVSDANIAPDGFTRAAIVVNGVFPAPLITGKKGDHFKLNVIDQMTNHTMNKTTSIHWHGIFQHGTNWADGPAFVTQCPIASGNSFLYDFTVPDQAGTFWYHSHLTTQYCDGLRGPLVIYDPHDPLAHLYDVDNDSTVITLADWYQRAAHLGPRFPPGPNSTLINGLGRSLNSPNNQLAVVNVTQGKRYRFRLVSMSCDPNYMFSIDGHNLTVIEADGIETQPVTVNTIQIFAAQRYSFVLTANQSVDNYWIRANPNIGSVVGFTDGFNSAILRYVGAPAVDPTTSQQTTQNLLQETQLHPFVPRKTPGNHTAGGVNKPIQMDFSFNGTNFFINNATFVPPTVPVLLQILSGAQSAQSLLPSGSIYELPINSSIEINFPAAANAVGNPHPFH…	test	Dichomitus squalens	NA	0.0015843	NA	-1	1	54292.9	5.45929	0.5972	0.0721	0.3307	0.0861723	0.0801603	0.358717	0.372745	0.102204	0.0300601	0.01002	0.0701403	0.0781563	0.0601202	0.0420842	0.0781563	0.0841683	0.0140281	0.0300601	0.0561122	0.0140281	0.0440882	0.0781563	0.01002	0.0160321	0.0661323	0.0761523	0.0701403	0.0721443	4	1	6	9	6
Dicsqu18370_1_672422	jgi|Dicsqu18370_1|672422|e_gw1.101.39.1	SIGPVTDLIIANKDISPDGSPRPAVLAGGTFPGPLIKGNKGDNFRINVIDKLENETMLTATSIHWHGLFQHTTNWADGVAFVTQCPITKDHSFLYNFHVPDQAGTFWYHSHLMTQYCDGLRGPLVVYDPHDPHKHLYHVDNDDTVITLADWYHQAAVTVQTGVPLPDSTLINGLGRYIGNPTSELAVINVEHGKRYRFRLVNIACDPNYNFTIDNHSFTVIEADGENTQPQEADSLVIFSAQRYSIVVDANQAIDNYWIRAIPDVYHTGGNTTVNGINSAILRYKGAPKHEPNTTQTPSLRPLAETDLHPLSNPAAPGKNHTGDVDYALNLHLNFTGTNFTINSVPFVPPELPVLLQILDGNKSAQSLLPKGSVYNLPRHSSIELSFTVDEHLVGDPHP…	test	Dichomitus squalens	NA	0.00980787	NA	-1	1	55301.9	5.52023	0.608	0.06	0.332	0.118	0.108	0.32	0.356	0.098	0.036	0.004	0.078	0.08	0.058	0.058	0.076	0.066	0.024	0.038	0.044	0.032	0.028	0.078	0.01	0.016	0.076	0.07	0.072	0.056	3	0	5	12	6
Dicsqu18370_1_757170	jgi|Dicsqu18370_1|757170|fgenesh1_kg.30_#_201_#_Locus10221v1rpkm8.83	AIGPVADMTVTDDNISPDGYSRAAVLVNGVFPSPLITGNKGDNFQLNVIDNLTNDTMLTATTIHWHGFFQKGTNYADGPAFVNQCPISKGNSFLYDFTATDQAGTFWYHSHLSTQYCDGLRGAFVVYDPNDPHASLYDVDDESTVITLADWYHTAARLGPRFPLGADTVLINGIGRFTGGDAVDLAVISVTQGKRYRFRLVSISCDPNFTFSIDNHNLTIIEVDAVNHQPLTVDEIQIFAGQRYSFVLTADQAIDNYWIRALPQIGTVSFDGGVNSAILRYDGAAAIEPTTNQTGGSNPLVEANLVPLDNLAAPGSAVVGGVDWAHSFDFSFNGTEFFIDGTPFVSPSVPVLLQILSGAQSASDLLPSGSVFSLPSNSTIELSFPLTATNAPGGPHPFH…	test	Dichomitus squalens	NA	5e-09	NA	-1	1	53530.7	4.44892	0.5964	0.0783	0.3253	0.0662651	0.0983936	0.341365	0.385542	0.108434	0.0261044	0.00401606	0.0763052	0.0702811	0.0542169	0.0321285	0.0863454	0.0843373	0.00803213	0.0321285	0.062249	0.0220884	0.0361446	0.0823293	0.0100402	0.0140562	0.0763052	0.064257	0.0843373	0.0742972	4	1	5	8	7
Dicsqu18370_1_777607	jgi|Dicsqu18370_1|777607|fgenesh1_pm.29_#_8	SIGPVADLTISNADIAPDGFTRAAIVVNGVFPGPLITGNRGDRFQLNVIDKLTNHTMLKSTSIHWHGFFQKGTNWADGPAFVNQCPISSGNSFLYDFHVPDQAGTFWYHSHLSTQYCDGLRGPFVVYDPLDPLRLLYDVDDASTVITIADWYHVAARLGPRFPFGSDATLINGLGRSPSTPTADLAVIPVSHGKRYRFRLVSLSCDPNYVFSIDNHDLTVIEVDGIETDPVTVNAIQIFAAQRYSFVLTANQTVDNYWIRANPNFGNVGFADGINSAILRYQGAATVEPTTSQQSTEDLLDEVDLHPLIPRITPGLPFQGGVDKAINLAFNFNGTNFFINNATFVPPTVPVLLQIISGAQSATDLLPAGSVYELPRDASIELTLPATLNAPGAPHPFHL…	test	Dichomitus squalens	NA	5e-09	NA	-1	1	54324.1	4.90125	0.5952	0.0681	0.3367	0.0881764	0.1002	0.318637	0.38477	0.108216	0.0380762	0.00200401	0.0801603	0.0781563	0.0621242	0.0340681	0.0701403	0.0901804	0.0160321	0.0300601	0.0621242	0.0160321	0.0340681	0.0801603	0.01002	0.0160321	0.0841683	0.0581162	0.0701403	0.0681363	4	1	6	8	7
Dicsqu18370_1_791193	jgi|Dicsqu18370_1|791193|estExt_fgenesh1_pm.C_1010007	SIGPVTDLVIANKDISPDGSIRPAVLAGGTFPGPLIKGNKGDNFRINVIDKLENETMLTATSIHWHGLFQHTTNWADGSASVTQCPITKDHSFLYNFHVPDQAGTFWYHSHLMTQYCDGLRGPLVVYDPHDPHKHLYDVDNEDTVITLADWYHQAAVTVQTTKPTPDSTLINGLGRYIGSPTSELAVITVEHGKRYRFRLVNIACDPYYNFTIDNHSFSVIEADGENTQPLSVDSLVIYAGQRYSIVLNANQTVGNYWVRAVPDVGNNTFIGGINSAILRYKGAPAVEPNTTQTPSQHPLAETDLHPLTDPAAPGKPYPGGVDYARNLHLNFEAPSFTINNVPFIPPQLPVLLQILSGNKSAQSLLPNGSVYSLPPHSSIELSFTNDPLLVGDPHPFHL…	test	Dichomitus squalens	NA	0.00164762	NA	-1	1	54652.3	5.39041	0.6237	0.0543	0.3219	0.104628	0.100604	0.334004	0.360161	0.100604	0.0321932	0.00402414	0.0784708	0.0885312	0.0623742	0.0503018	0.0744467	0.0663984	0.0221328	0.0422535	0.0422535	0.0321932	0.0301811	0.0744467	0.0100604	0.0160966	0.0684105	0.0663984	0.0744467	0.0643863	4	0	7	10	5
Dicsqu463_1_1014887	jgi|Dicsqu463_1|1014887|gm1.1295_g	GIGPVTDLTITNADIAPDNFTRAAIVVNGVFPAPLITGNKGDRFQLNVVDQLTNHTMLKTTSIHWHGFFQKGTNWADGPAFINQCPIASGNSFLYDFQVPDQSGTYWYHSHLSTQYCDGLRGPFVVYDPQDPHASLYDVDDDSTVITLVDWYHVAARVGPRFPLGSDSTLINGLGRSPSTPTADLAVISVTQGKRYRFRLVSISCDPNYVFSIDNHDLTVIEADGIETQPVTVNAIQIFAAQRYSFVLTANQTVDNYWIRANPNFGNVGFTDGINSAILRYDGAASIEPTTSQQATQNLLNEATLAPLTARVTPGTAVQGGVDKAINLDFNFNGTNFFINNASFVPPTVPVLLQIISGAQNAQDLLPSGSLYELPINSSIEISFPATTNAPGAPHPFHL…	test	Dichomitus squalens	NA	5e-09	NA	-1	1	54163.5	4.58136	0.6212	0.0681	0.3106	0.0721443	0.0961924	0.352705	0.374749	0.104208	0.0320641	0.00400802	0.0701403	0.0741483	0.0621242	0.0300601	0.0861723	0.0901804	0.01002	0.0320641	0.0561122	0.0160321	0.0440882	0.0801603	0.01002	0.0160321	0.0801603	0.0721443	0.0681363	0.0661323	4	1	6	9	6
Dicsqu463_1_1038772	jgi|Dicsqu463_1|1038772|MIX13963_3195_63	DLIISNANIAPDNFPRPAIVMNGVFPGPLITGNKGDRFQINVINRLTNHTMNKTTTLAWHHSKGTNWADGAAFVNQCPISSGNSFLYDFQVRGQAGTFWYHSHLSTQYCDGLRGPLVIYDPEDPHASLYDVDDDSTVITLADWYHLAAKVGFIFPNAVPGTGFDATLINGRGRSRETPTAELAVISVTWGKRIDNHDLTVIETDGIETQPVTINAIQIFSSQRYSVVLTANQTIGNYWIRAHPNDGKLVGYTEGYNSAILRYDGAPPVEPKTSQQATQNLLNEVDLHPLVPRKTPGTPTKDGVDKAISMHFSFNKSSYNYYINNVSFVPPTTPVLLQILSGAQSAQDLMPRTSIYALPMHSSIEISFPTSASAVGFPHPIHLHGLSFAVVRSAGSTAYN…	test	Dichomitus squalens	NA	0.00997954	NA	-1	1	52820.4	5.52551	0.5967	0.0728	0.3306	0.101871	0.0956341	0.340956	0.361746	0.0997921	0.037422	0.014553	0.0665281	0.0748441	0.0665281	0.039501	0.0810811	0.0769231	0.024948	0.039501	0.04158	0.02079	0.031185	0.0706861	0.00831601	0.018711	0.0748441	0.0644491	0.0665281	0.0810811	3	1	5	10	7
Dicsqu463_1_858563	jgi|Dicsqu463_1|858563|e_gw1.61.37.1	AIGPVTDLTVSDANIAPDGFTRAAIVVNGVFPAPLITGKKGDHFKLNVIDQMTNHTMNKTTSIHWHGIFQHGTNWADGPAFVTQCPIASGNSFLYDFTVPDQAGTFWYHSHLTTQYCDGLRGPLVIYDPHDPLAHLYDVDNDSTVITLADWYQRAAHLGPRFPPGPNSTLINGLGRSLNNPNNQLAVVNVTQGKRYRFRLVSMSCDPNYMFSIDGHNLTVIEADGIETQPVTVNTIQIFAAQRYSFVLTANQSVDNYWIRANPNIGSVVGFTDGFNSAILRYVGAPAVDPTTSQQTTQNLLQETQLHPFVPRKTPGNHTAGGVNKPIQMDFSFNGTNFFINNATFVPPTVPVLLQILSGAQSAQSLLPSGSIYELPINSSIEINFPAAANAVGNPHPFH…	test	Dichomitus squalens	NA	5e-09	NA	-1	1	54320	5.45929	0.5872	0.0721	0.3407	0.0861723	0.0801603	0.358717	0.372745	0.102204	0.0300601	0.01002	0.0701403	0.0781563	0.0601202	0.0420842	0.0781563	0.0841683	0.0140281	0.0300601	0.0561122	0.0140281	0.0440882	0.0781563	0.01002	0.0160321	0.0661323	0.0781563	0.0701403	0.0701403	4	1	6	9	6
Dicsqu463_1_861216	jgi|Dicsqu463_1|861216|e_gw1.90.43.1	SIGPVADLTISNADIAPDGFTRAAIVVNGVFPGPLITGNRGDRFQLNVIDKLTNHTMLKSTSIHWHGFFQKGTNWADGPAFVNQCPISSGNSFLYDFHVPDQAGTFWYHSHLSTQYCDGLRGPFVVYDPLDPLRLLYDVDDASTVITIADWYHVAARLGPRFPFGSDATLINGLGRSPSTPTADLAVIPVSHGKRYRFRLVSLSCDPNYVFSIDNHDLTVIEVDGIETDPVTVNAIQIFAAQRYSFVLTANQTVDNYWIRANPNFGNVGFADGINSAILRYQGAATVEPTTSQQSTEDLLDEVDLHPLIPRITPGLPFQGGVDKAINLAFNFNGTNFFINNATFVPPTVPVLLQIISGAQSATDLLPAGSVYELPRDASIELTLPATLNAPGAPHPFHL…	test	Dichomitus squalens	NA	0.00170085	NA	-1	1	54362.2	4.96212	0.6032	0.0661	0.3307	0.0901804	0.1002	0.316633	0.38477	0.108216	0.0400802	0.00200401	0.0801603	0.0801603	0.0621242	0.0340681	0.0701403	0.0901804	0.0160321	0.0300601	0.0621242	0.0160321	0.0320641	0.0801603	0.01002	0.0160321	0.0841683	0.0581162	0.0701403	0.0661323	4	1	6	8	7
Dicsqu463_1_882646	jgi|Dicsqu463_1|882646|estExt_Genewise1.C_130117	GIGPVTDLTITDVTVAPDGFSRAAIAVNGLVPGPLITGNQGDRFQLNVVNQLTNHTMLKSTSIHWHGFFQKGTNWADGPAFINQCPISSGNSFLYDFQVPDQSGTYWYHSHLSTQYCDGLRGPFVVYDPKDPHAHLYDVDDDSTVITLTDWYHLAAKVGPRVPLGSDSTLINGLGRSPGTPTADLAVINVTQGKRYRFRLVSISCDPNYVFSIDNHDLTVIEADGIETKPVTVNAIQIFAAQRYSFVLTANQTVDNYWIRANPNLGNIGFADGINSAILRYDGAASIEPTTSQQATQNLLNEATLTPLTPRVTPGTAVQGGVDKAINLVFNFNGTNFFINNASFVPPTVPVLLQIISGAQDAQDLLPSGSVYQLPVNSSIEITFPATTNAPGAPHPFHL…	test	Dichomitus squalens	NA	5e-09	NA	-1	1	53990.5	4.8244	0.5972	0.0701	0.3327	0.0781563	0.0921844	0.350701	0.380762	0.0981964	0.0300601	0.00400802	0.0721443	0.0781563	0.0601202	0.0320641	0.0841683	0.0841683	0.0160321	0.0320641	0.0501002	0.0180361	0.0460922	0.0841683	0.01002	0.0160321	0.0741483	0.0681363	0.0761523	0.0641283	4	1	6	9	6
Dicsqu463_1_948777	jgi|Dicsqu463_1|948777|fgenesh1_kg.19_#_17_#_Locus12122v2rpkm0.53	AIGPVADMTVTDDNISPDGYSRAAVLVNGVFPSPLITGNKGDNFQLNVIDNLTNDTMLTATTIHWHGFFQKGTNYADGPAFVNQCPISKGNSFLYDFTATDQAGTFWYHSHLSTQYCDGLRGAFVVYDPNDPHASLYDVDDESTVITLADWYHTAARLGPRFPLGADTVLINGIGRFTGGDAVDLAVISVTQGKRYRFRLVSISCDPNFTFSIDNHNLTIIEVDGVNHQPLTVDEIQIFAGQRYSFVLTADQAIDNYWIRALPQIGTVSFDGGVNSAILRYDGAAAIEPTTNQTGGSNPLVEANLVPLDNLAAPGSAVVGGVDWAHSFDFSFNGTEFFIDGTPFVSPSVPVLLQILSGAQSASDLLPSGSVFSLPSNSTIELSFPLTATNAPGGPHPFH…	test	Dichomitus squalens	NA	0.00162533	NA	-1	1	53516.6	4.44892	0.5944	0.0763	0.3293	0.0662651	0.0983936	0.341365	0.385542	0.108434	0.0261044	0.00401606	0.0763052	0.0702811	0.0542169	0.0321285	0.0863454	0.0823293	0.00803213	0.0321285	0.062249	0.0220884	0.0361446	0.0823293	0.0100402	0.0140562	0.0763052	0.064257	0.0863454	0.0742972	4	1	5	8	7
Dicsqu463_1_962482	jgi|Dicsqu463_1|962482|fgenesh1_kg.161_#_12_#_Locus9646v1rpkm9.14	SIGPVTDLVIANKDISPDGSTRPAVLAGGTFPGPLIKGNKGDNFRINVIDKLENETMLTATSIHWHGLFQHTTNWADGPAFVTQCPITKDHSFLYNFNVPDQAGTFWYHSHLMTQYCDGLRGPLVVYDPHDPHKYLYDVDNDDTVITLADWYHQAAVTVQTGVPLPDSTLFNGLGRYIENPTSELAVINVEHGKRYRFRLVNIACDPNYNFTIDNHSFTVIEADGENTQPQEADSLVIFSAQRYSIVVDANQAIDNYWIRAIPDVYHTGGNTTVNGINSAILRYKGAHKREPNTTQTPSLRPLAETDLHPLSNPAAPGKNHTGGVDYALNLHLNFTGTNFTINSVPFVPPELPVLLQILDGNKSAQSLLPKGSVYNLPPRSSIELSFTIDEHLVGDPHP…	test	Dichomitus squalens	NA	0.00488961	NA	-1	1	55362.9	5.34732	0.604	0.06	0.336	0.112	0.11	0.324	0.352	0.102	0.038	0.004	0.078	0.08	0.056	0.05	0.078	0.066	0.024	0.038	0.048	0.034	0.028	0.076	0.01	0.016	0.076	0.074	0.072	0.054	3	0	6	11	6
Dicsqu463_1_966466	jgi|Dicsqu463_1|966466|fgenesh1_kg.244_#_25_#_Locus6450v3rpkm14.38	SIGPVTDLVIANKDISPDGSIRPAVLAGGTFPGPLIKGNKGDNFRINVIDKLENETMLTATSIHWHGLFQHTTNWADGSASVTQCPITKDHSFLYNFHVPDQAGTFWYHSHLMTQYCDGLRGPLVVYDPHDPHKHLYDVDNEDTVITLADWYHQAAVTVQTTKPTPDSPLINGLGRYIGSPTSELAVITVEHGKRYRFRLVNIACDPYYNFTIDNHSFSVIEADGENTQPLSVDSLVIYAGQRYSIVLNANQTVGNYWVRAVPDVGNNTFIGGINSAILRYKGAPAVEPNTTQTPSQHPLAETDLHPLTDPAAPGKPYPGGVDYARNLHLNFEAPSFTINNVPFIPPQLPVLLQILSGNKSAQSLLPNGSVYSLPPHSSIELSFTNDPLLVGDPHPFHL…	test	Dichomitus squalens	NA	0.00167301	NA	-1	1	54634.3	5.39041	0.6177	0.0624	0.3199	0.104628	0.100604	0.334004	0.360161	0.100604	0.0321932	0.00402414	0.0784708	0.0905433	0.0603622	0.0503018	0.0724346	0.0663984	0.0221328	0.0422535	0.0422535	0.0321932	0.0301811	0.0764588	0.0100604	0.0160966	0.0684105	0.0663984	0.0744467	0.0643863	4	0	7	10	5
Dicsqu464_1_816584	jgi|Dicsqu464_1|816584|e_gw1.27.34.1	AIGPVTDLTVTDANIAPDGFTRAAIVVNGVFPAPLITGKKGDHFKLNVIDQMTNHTMNKTTSIHWHGIFQHGTNWADGPAFVTQCPIASGNSFLYDFTVPDQAGTFWYHSHLTTQYCDGLRGPLVIYDPHDPLAHLYDVDNDSTVITLADWYQRAAHLGPRFPPGPNSTLINGLGRSLNNPNNQLAVVNVTQGKRYRFRLVSMSCDPNYMFSIDGHNLTVIEADGIETQPVTVNTIQIFAAQRYSFVLTANQSVDNYWIRANPNIGSVVGFTDGFNSAILRYVGAPAVDPTTSQQTTQNLLQETQLHPFVPRKTPGNHTAGGVNKPIQMDFSFNGTNFFINNATFVPPTVPVLLQILSGAQSAQSLLPSGSIYELPINSSIEINFPAAANAVGNPHPFH…	test	Dichomitus squalens	NA	0.00158554	NA	-1	1	54334	5.45929	0.5992	0.0721	0.3287	0.0861723	0.0801603	0.358717	0.372745	0.102204	0.0300601	0.01002	0.0701403	0.0781563	0.0601202	0.0420842	0.0801603	0.0841683	0.0140281	0.0300601	0.0561122	0.0140281	0.0440882	0.0781563	0.01002	0.0160321	0.0661323	0.0781563	0.0701403	0.0681363	4	1	6	9	6
Dicsqu464_1_821976	jgi|Dicsqu464_1|821976|e_gw1.56.1.1	DLIISNANIAPDNFPRPAIVMNGVFPGPLITGNKGDRFQINVINRLTNHTMNKTTSVHWHGITQKGTNWADGAAFVNQCPIASGNSFLYDFQVRGQAGTFWYHSHLSTQYCDGLRGPLVIYDPEDPHASLYDVDDDSTVITLADWYHLAAKVGFIFPNAVPGTGFDATLINGRGRSRETPTAELAVISVTWGKRYRLRLVSISCDPNFVFSIDNHDLTVIETDGIETQPVTINAIQIFSSQRYSVVLTANQTIGNYWIRAHPNDGKLVGYTEGYNSAILRYDGAPPVEPKTSQQATQNLLNEVDLHPLVPRKTPGTPTKDGVDKAISMHFSFNKSSYNYYINNVSFVPPTTPVLLQILSGAQFAQDLMPRNSIYALPMHSSIEISFPTSASAVGFPHPI…	test	Dichomitus squalens	NA	0.00161431	NA	-1	1	55058.9	5.60611	0.58	0.078	0.342	0.102	0.094	0.34	0.36	0.104	0.04	0.012	0.066	0.074	0.068	0.038	0.078	0.074	0.024	0.04	0.046	0.02	0.032	0.074	0.01	0.018	0.074	0.066	0.066	0.08	3	1	5	10	7
Dicsqu464_1_845680	jgi|Dicsqu464_1|845680|estExt_Genewise1.C_150191	GPITTLNIVDAAVTPDGYTRQAVLPNGTFPGPLIIGNKNDNFQINVIDLLTNETMLTGTTVHWHGLFQHSTAYADGTAFVTQCPLTPNNSFLYNFTATGQAGTFWYHSHYMTQYCDGLRGPLVIYDPEDPYLSSYDVDDESTVITLADWLHIAARLGPRFPTPNATLINGLGRYTGGPAEWPLSVITVEQGKRYRFRLLNMACEPNYNFTIDSHNFTIIEADGEYTGPLEVDFIQIFAAQRYSIILNATQAVDNYWIRANPSVALPDGQGFAGGINSAILRYVGAPDSDPTTNQTPSVIPLNESNLHALVDPIAPGQPFPGGADVNINLDFTFNATTQLFYANNVSYASPSVPVLLQILSGTPGALDLMPAGSVYYLPPNKSIEISFPALPAATPGEPH…	test	Dichomitus squalens	NA	0.0578164	NA	-1	1	54436.4	4.67895	0.5932	0.0822	0.3246	0.0701403	0.0921844	0.342685	0.386774	0.108216	0.0300601	0.012024	0.0821643	0.0921844	0.0621242	0.0300601	0.0821643	0.0821643	0.01002	0.0440882	0.0460922	0.0320641	0.0360721	0.0701403	0.01002	0.0180361	0.0601202	0.0681363	0.0781563	0.0541082	4	1	5	8	8
Earsca1_441880	jgi|Earsca1|441880|CE441879_2446	AIGPRADLVVTNAVISPDGFARDAVVVNGVHPAPLITGKKGDRFKLNLIDKLTNHTMLKTTSIHWHGFFQKGTNWADGGAFVNQCPIASGHSFLYDFHAVDQAGTFWYHSHLSTQYCDGLRGPFVVYDPNDPHKRLYDVDNDSTVITLADWYHVAARLGPRFPLGSDSTLVNGLGRSPSTPSADLAVIKVTRGKRYRFRLVSISCDPNHTFSIDGHNMTIIEADGVNTKPLTVDSIQIFAGQRYSFVLNANQEVDNYWIRADPNFGTTGFAGGINSAILRYDGAPAAEPAAIDPPPSVKPLVETDLHPLKPMPVPGRPVPGGVDKAINLSFNFNGSNFFINNATFTPPTVPVLLQILSGAHLAQDLLPSGSVIPLPARKSIEITLPASVNAPGTPHPFH…	test	Earliella scabrosa	white-rot fungus	0.0692067	NA	-1	1	54287.6	6.14483	0.6145	0.0723	0.3133	0.120482	0.0963855	0.299197	0.383534	0.100402	0.0421687	0.0060241	0.0783133	0.0903614	0.0522088	0.0421687	0.0662651	0.0843373	0.0361446	0.0261044	0.0582329	0.0220884	0.0180723	0.0843373	0.0100402	0.0160643	0.0742972	0.0582329	0.0783133	0.0562249	4	1	5	10	6
Earsca1_612851	jgi|Earsca1|612851|e_gw1.4.919.1	AVRPLGPRTDLEIVNKVIAPDGFSRDTVLAGGTFPGPLIQGFKGDHFRINVEDNLTNTTLLTPTTIHWHGLFQHTTNWADGPAWVTQCPITTGNSFLYDFRVPDQAGTFWYHSHLATQYCDGLRGPLVVYDRHDPHAGLYDVDDESTIITLADWYHLPSSQVPIPATLINGLGRFVDDPTAELAVINVEQGKRYRFRLISISCDPNYNFTIDGHDMTIIEADGENTQPLTVDKIQIYAAQRYSIVVNADQPVGNYWIRADPNNVRPGGQGFANGINSAILRYKGAPEVEPTTNQTTPRLPLNETDLHPLDDPAAPGLPYPGGVDLALNFDLSFSDGLFAMNGVPFIPPNVPVLLQILSGNVAPQSLLPQGSVYSLPPNATIEVSIPAGNVVGGPHPFHL…	test	Earliella scabrosa	white-rot fungus	0.114287	NA	-1	1	54659.4	4.79979	0.6032	0.0741	0.3226	0.0861723	0.104208	0.332665	0.376754	0.1002	0.0400802	0.00400802	0.0841683	0.0941884	0.0561122	0.0360721	0.0841683	0.0701403	0.01002	0.0360721	0.0460922	0.0280561	0.0360721	0.0801603	0.01002	0.0180361	0.0761523	0.0681363	0.0821643	0.0400802	3	0	4	11	6
Earsca1_730926	jgi|Earsca1|730926|fgenesh1_kg.8_#_284_#_TRINITY_DN4208_c0_g1_i2	AIGPVTDLVISNADVSPDGYERAAVLAGETFPGPLITGQMGDRFQINVVNKLTNHTMLKSTSIHWHGPFQKGTNWADGGAAVNQCPISTGHSFLYDFRVQDQAGTFWYHSHLSTQYCDGLRGPMVVYDPNDPHASRYDVDNDDTVITLADWYHVSSKTAPVSGADSTLINGKGRSFQTPGAELSVISVSPGKRYRFRLVSLSCDPNYVFSIDGHSMTVIEADSVNTEPLVVDSIQIFSGQRYSFVLEADQPVSNYWIRANPNTGTVGFLNGLNSAILRYEGAPPVEPTSLDISAKRLKETDLRPLRPMPVPGDAVKGGVDKAINFAFSFNGSKFFMNGATFAPPSVPVLLQIMSGAHSASDLLPAGNVYALPSNATIELSFPATFNAPGAPHPFHLHGH…	test	Earliella scabrosa	white-rot fungus	0.094489	NA	-1	1	53837.5	5.26724	0.6069	0.0706	0.3226	0.0987903	0.100806	0.318548	0.381048	0.100806	0.0403226	0.016129	0.0685484	0.078629	0.046371	0.0362903	0.0584677	0.0866935	0.0221774	0.0322581	0.0524194	0.0282258	0.0282258	0.0846774	0.0100806	0.016129	0.0725806	0.0584677	0.078629	0.0846774	3	1	6	11	5
Earsca1_765185	jgi|Earsca1|765185|fgenesh1_pm.2_#_38	AIGPVADLTISNADISPDGFTRAAIVMNDQFPGPLISGSKGDNFQINVIDSLTNSTMLNATTIHWHGFFQAGTNWADGGAFVNQCPISVGNSFLYDFTATDQAGTFWYHSHLSTQYCDGLRGAMVVYDPDDPHASLYDVDDESTVITLADWYHTAARLGAQFPVGGDSVLINGLGRFAGGDASDLAVINVTQGQRYRFRLVSISCDPNFTFTIQGHNMTVIEADGVSLEPITVDSIQIYAGQRYSFILAADQDIDNYWIQAVPNIGTVTTDGGVNSAILRYDGAAEVEPDAATLTGSSPLDETTLVPLENLAAPGDPEVGGVDYALNLDFDFNGTAFFINGETFVPPTVPVLLQIMSGAQTAADLLPSGSVYTLPSNATVEISFPITATNAPGAPHPFH…	test	Earliella scabrosa	white-rot fungus	0.063878	NA	-1	1	53085.9	4.11193	0.6004	0.0622	0.3373	0.0542169	0.110442	0.321285	0.409639	0.104418	0.0240964	0.0100402	0.0722892	0.062249	0.0582329	0.0281125	0.0863454	0.104418	0.00200803	0.0361446	0.0542169	0.0220884	0.0341365	0.0763052	0.0100402	0.0140562	0.0883534	0.062249	0.0883534	0.0662651	3	1	6	10	6
Earsca1_768079	jgi|Earsca1|768079|fgenesh1_pm.7_#_240	AIGPVADLVVSNAAISPDGFVRDAIVVNGVFPSPLITGQKGDRFQLNVIDQMTNHTMLKTTSIHWHGFFQSGTNWADGPAFVNQCPIASGHSFLYDFQVPDQAGTFWYHSHLSTQYCDGLRGPFVVFDPQDPNADLYDVDDESTVITLADWFHIAARAGPRFPPGPDSTVINGKGRSIASPNAELAVINVEQGKRYRFRLVSLACDPNHVFSIDNHTMTIIETDAINTQPLTVDSIQLFAAQRYSFVLTANQPVNNYWIRANPNIGTTGFAGGLNSAILRYAGAPPVEPTTPLVPSKNPLLESNLHPLEPMPVPGGPGLGNVDLALNMVFGFNAGRFSLNGVSFDPPTVPVLLQILSGASKAQDLLPAGGVIPLPGNASIEISLPASASAPGAPHPFHL…	test	Earliella scabrosa	white-rot fungus	0.133002	NA	-1	0	53589.6	4.97378	0.5892	0.0741	0.3367	0.0841683	0.0941884	0.326653	0.400802	0.0941884	0.0340681	0.01002	0.0781563	0.0981964	0.0581162	0.0340681	0.0581162	0.0981964	0.0160321	0.0200401	0.0601202	0.0240481	0.0360721	0.0761523	0.01002	0.0140281	0.0701403	0.0621242	0.0801603	0.0621242	4	1	6	9	6
Earsca1_795769	jgi|Earsca1|795769|gm1.6839_g	GIGPIADLVIANAAISPDGFTRDAIVVNDVYPSPLITGKKGDRFQLNVIDQMTNHTMLKTTSIHWHGFFQSGTNWADGPAFVNQCPIASGHSFLYDFQVPDQAGTFWYHSHLSTQYCDGLRGAFVVYDPQDPHASRYDVDDDSTVITLSDWYHVAARLGPAVPFGGDSTLINGLGRSTSTPNAELAVITVEKDKRYRFRLVSLSCDPNYVFSIDGHTMTVIEADSINTEPLTVDSIQIFAAQRYSFVLTADQSIDNYWVRANPNLGTRGFAGGINSAILRYAGAAPVEPTTTQTPNSNPLVETNLHPLAPMPVPGSPTPGGVDLAINMAFTFSGGRFFINGASFEPPSVPVLLQILSGASSAQDLLPSGSVYPLPGDADIEISFPATTGAPGAPHPFHL…	test	Earliella scabrosa	white-rot fungus	0.0507357	NA	-1	0	53917.5	4.74716	0.5892	0.0641	0.3467	0.0841683	0.104208	0.324649	0.382766	0.104208	0.0380762	0.01002	0.0681363	0.0881764	0.0581162	0.0340681	0.0721443	0.0921844	0.012024	0.0320641	0.0561122	0.0260521	0.0320641	0.0741483	0.01002	0.0160321	0.0781563	0.0480962	0.0801603	0.0741483	3	1	5	11	6
Earsca1_831122	jgi|Earsca1|831122|MIX26578_235_85	AIGPVADLTITNANVNPDGFTRPAVVMNGQTPGPLIVGNKGDNFRINVIDELTDSDMLTATTIHWHGFFQKGTNWADGGAFVNQCPISEGHSFLYDFSAPGQAGTFWYHSHLSTQYCDGLRGPMVVYDPNDPHKSRYDVDDESTVITLADWAHVLARQGPRFPAGADSTLINGLGREAGGDANAPLSVITVQQGKRYRFRLVSLSCDPNYTFQIQGHSMTIIEADAVNVEPREVDSLQIFAGMRYSFVLNADKPDEDIDNYWIWAVPNLGTITTDGGVNSAILRYEGGAPIEPEPASPFSQNPLDDKDLVPLTDVAAPGGACPGCGVFPINLNFGFNGTFFSVNGAPFIPPTVPVLLQIMSGTQDPSSLLPTGSVIELPSNQIVELSFPITAANAPGAP…	test	Earliella scabrosa	white-rot fungus	0.190179	NA	-1	0	54279.9	4.66883	0.6163	0.0795	0.3042	0.0795229	0.105368	0.33002	0.387674	0.0974155	0.0357853	0.0159046	0.0656064	0.0894632	0.055666	0.0318091	0.0675944	0.0815109	0.0119284	0.027833	0.0536779	0.0318091	0.0337972	0.0775348	0.0139165	0.0159046	0.0735586	0.0636183	0.0914513	0.0616302	4	1	4	9	7
Epityp1_108068	jgi|Epityp1|108068|gm1.12772_g	AVGPVADLTISNADVTPDGHTRAAVVVNNQMPGPLIVGNKGDNFQLNVIDMLTNDTMLTPTTIHWHGFFQRGTNWADGPAFVNQCPISAGHSFLYDFSSTDQAGTFWYHSHLSVQYCDGLRGAIVVYDPQDPHADLYDVDDESTVITLTDWYHTAAALGSRFPTADSTLINGLGRSTTSDGAAAELAVITVTKGKRYRFRLVSLSCDPNYVFSIDGHGMTIIEVDAVNHAPHAVDEIQIFAGQRYSVVVNADQDSGNYWIRAKPNIGTTSFAGAVNSAILRYDDAEAVEPATTQKTNPTRLNEADLVPLENLAPPGTPEVGGVDLAINLKFSFNGSAFFINGDTYTSPTVPILLQIMSGASSAADLLPSGSIIPLPGNSSIELSLPMVAAAPGQPHPFH…	test	Epithele typhae	NA	0.113404	NA	-1	1	53489.8	4.69663	0.6064	0.0723	0.3213	0.0803213	0.10241	0.331325	0.391566	0.0943775	0.0301205	0.0120482	0.0682731	0.0722892	0.0542169	0.0381526	0.0823293	0.0963855	0.0120482	0.0301205	0.0502008	0.0281125	0.0321285	0.0843373	0.0100402	0.0140562	0.0742972	0.0582329	0.0763052	0.0763052	4	1	5	8	7
Epityp1_108556	jgi|Epityp1|108556|gm1.13260_g	AIGPVADLTISNADVTPDGHTRAAVVVNGEMPGPLITGNMGDNFQLNVVDDLTNATMLTATTIHWHGFFQSGTNWADGPAFVNQCPISANNSFLYDFTATDQAGTFWYHSHLSTQYCDGLRGALVVYDPNDPHLDLYDVDDDSTVITLTDWYHTAAALGSRFPTASDATLINGLGRTTSTEGASANLTVITVTQGKRYRFRLVSLSCDPNYTFSIDGHNMTVIEVDAVNHTPITVDEIQIFAGQRYSFVLTADQDVDNYWIRALPNAGTTSFDSGVNSAILRYDGAAETEPTTEQGSDLVLLSETDLVPLENVTPPGTAEVGGVDLAINLEMSFNGSAFFINNETYTSPTVPVLLQIMSGASSASELMPNGSIIALPSNSSIEISFPMTADAPGQPHPF…	test	Epithele typhae	NA	0.00153693	NA	-1	1	53913.7	4.21185	0.602	0.082	0.316	0.06	0.114	0.358	0.372	0.096	0.026	0.018	0.074	0.06	0.048	0.032	0.108	0.084	0.002	0.032	0.05	0.034	0.028	0.078	0.01	0.014	0.08	0.068	0.07	0.084	3	1	7	8	7
Epityp1_44983	jgi|Epityp1|44983|e_gw1.16.247.1	AVGPIADLTISNANITPDGHTRAAVVVNGQVPGPLVVGNMGDNFQLNVIDNLTNDTMLTATTIHWHGFFQKGTNWADGPAFVNQCPISAGHSFLYDFTSTDQAGTFWYHSHLSTQYCDGLRGPFVVYNPNDPHASLYDVDDESTVITLTDWYHTAAALGSRFPFGGDSTLINGLGRTTTTEGANAELTVITVTKGKRYRFRLVSISCDPNHTFSIDGHNMTIIEVDAVDHTPLTVEQLQIFAGQRYSFVLTADQDVDNYWIRALPNIGTTSFTGGINSAILRYDGAAEIEPTTSQTTDPIVLNEASLVPLSDQAAPGTPEVGGVDMAINLDFSFNGTAFFVNGETYTSPTVPVLLQIMSGASSATDLLPGGSIISLPSNSTIELSFPMVAAAPGQPHPF…	test	Epithele typhae	NA	0.0651031	NA	-1	1	53486.7	4.55067	0.6293	0.0481	0.3226	0.0701403	0.0981964	0.344689	0.390782	0.0961924	0.0260521	0.0140281	0.0701403	0.0661323	0.0541082	0.0380762	0.106212	0.0861723	0.00601202	0.0280561	0.0541082	0.0280561	0.0320641	0.0821643	0.01002	0.0140281	0.0701403	0.0601202	0.0841683	0.0701403	3	1	6	8	8
Epityp1_52896	jgi|Epityp1|52896|e_gw1.62.19.1	AIGPVADLTISNADVTPDGHTRAAVVVNGEMPGPLITGNMGDNFQLNVVDNLTNATMLTATTIHWHGFFQSGTNWADGPAFVNQCPISANNSFLYDFTATDQAGTFWYHSHLSTQYCDGLRGALVVYDPNDPHLDLYDVDDDSTVITLTDWYHTAAALGSRFPTASDATLINGLGRTTSTEGASANLTVITVTQGKRYRFRLVSLSCDPNYTFSIDGHNMTVIEVDAVNHTPITVDEIQIFAGQRYSFVLTADQDVDNYWIRALPNAGTTSFDSGVNSAILRYDGAAETEPTTEQGSDLVLLSETDLVPLENVTPPGTAEVGGVDLAINLEMSFNGSAFFINNETYTSPTVPVLLQIMSGASSASELMPNGSIIALPSNSSIEISFPMTADAPGQPHPF…	test	Epithele typhae	NA	6e-09	NA	-1	1	53912.7	4.23055	0.608	0.08	0.312	0.06	0.112	0.36	0.372	0.096	0.026	0.018	0.074	0.06	0.048	0.032	0.108	0.084	0.002	0.032	0.05	0.034	0.028	0.078	0.01	0.014	0.078	0.07	0.07	0.084	3	1	7	8	7
Epityp1_55563	jgi|Epityp1|55563|e_gw1.96.65.1	AIGPVADLTVTDAQISPDGFLRDAVVTNGLMPGPLIAGKMGDNFRLNLINQMTNHTMLKTTSIHWHGFFQAGTNWADGPAFVNQCPIASGHSFLYDFSVPGQAGTFWYHSHLSTQYCDGLRGPMVVYDPYDPHASLYDVDDDSTVITLVDWYHTAAKLGSRFPASDSTLINGLGRSPATPNANLSVITVTRGKRYRFRLVSLSCDPNYKFSIDNHTMTVIEADSVSTQPITVDSIQIFAAQRYSFVLTANQNSSGTYWIRANPNVGNTGFADGINSAILHYDDMPLVEPAASNAPTSLTPLVESDMHSLDDLVVPGEPVTGGVDLALNMVFNFNGTNFFINNATFTPPTVPVLLQIISGTQNAHDLLPAGSVYSLPSNSSIEISFPATSNAPGAPHPFH…	test	Epithele typhae	NA	0.136149	NA	-1	1	53972.6	4.83713	0.6	0.084	0.316	0.076	0.088	0.348	0.388	0.1	0.028	0.02	0.076	0.078	0.052	0.038	0.076	0.09	0.01	0.032	0.052	0.014	0.03	0.08	0.01	0.016	0.074	0.07	0.07	0.084	4	1	6	8	7
Epityp1_74635	jgi|Epityp1|74635|fgenesh1_pg.5_#_191	AIGPVADLTITDGDVTPDGFTRPAVLSNGQMPGPLIKGNTGDNFQINVIDNLTDDTMLTATTIHWHGFFQSGTNWADGPAFVNQCPISAENSFLYDFSSKGQAGTFWYHSHLSTQYCDGLRGPFVVYDPNDPHASLYDVDDESTVITLVDWYHTQARLGPRFPFGADATLINGLGRSTSSAGAVADLAVIHVTQGKRYRFRLVSLSCDPNYMFSIDNHTMTIIEADSVNHQPLTVDQIQIFASQRYSFVLTADKDIDNYWIRARPNIGTTSFDGGINSAILRYDGAPEIEPTTESSTTMLLNQVDLVPLTDLAAPGEPTPGGVDLAINMAFSFNGTNFAINGASFTPPTVPVLLQIMSGALDASALMPTGSVYTLPSNATIELSFPVTSTNAPGAPHPF…	test	Epithele typhae	NA	0.14829	NA	-1	1	53819.3	4.69521	0.6104	0.0703	0.3193	0.0783133	0.0983936	0.343373	0.379518	0.100402	0.0321285	0.0180723	0.0722892	0.0763052	0.0562249	0.0361446	0.0923695	0.0903614	0.0100402	0.0321285	0.0542169	0.0200803	0.0321285	0.0662651	0.0100402	0.0140562	0.0783133	0.060241	0.0763052	0.0722892	4	1	6	8	7
Epityp1_86504	jgi|Epityp1|86504|fgenesh1_pm.1_#_459	AIGPKADLHITNGDIAPDGYTRAAVLAGGTFPGALITGQKGDRFQINVINELTNHTMLKSTSIHWHGIDQRHQNAFDGTAFVTQCPIASGDSFLYDFTVPDQAGTFWYHSHLGTQYCDGLRGGFIVYDPEDPHAWLYDVDDESTVVTLADWQHLTASLDQLFPKQNATLINGLGRSTATPNAELTTITVQRGKRYRFRIISISCDAHHVFSIDMHHLMIIEADAHNTLPHIVNSIDFFAGQRYSVVLDANQEVGNYWIRANPNKGTIGFENGYNSAILRYEGAPEEEPTTALEVGNALHEADLRPLVPQPAPGLPFAGGVDLALNFVATSLNNKFYINNATFNPPTVPVLLQLISGAKTVNELMPASSIYSLPPNATIEISLPVGMTGQIGAPHPWHLH…	test	Epithele typhae	NA	0.338977	NA	-1	1	54680.4	5.01794	0.6024	0.0723	0.3253	0.0963855	0.106426	0.305221	0.391566	0.100402	0.0341365	0.0120482	0.0843373	0.0682731	0.0662651	0.0461847	0.0682731	0.0963855	0.0160643	0.0361446	0.0461847	0.0361446	0.0381526	0.0582329	0.0100402	0.0180723	0.0702811	0.0662651	0.0742972	0.0542169	3	0	5	12	5
Epityp1_89958	jgi|Epityp1|89958|fgenesh1_pm.24_#_6	STTVGPVGQLTLTNKVIAPDGFPQPWPLIAGYKGDNFRLNVVDKLTNHTMNMTTSIHWHGLFQAHTNWADGPAFVTQCPIASGNSFLYDFSVPDQAGTYWYHSHLALQYCDGLRGPLVIYDKHDPLRHMYDVDDESTVITLSEWYHIASVPRDAMLPPGPAPDATLINGLGYSPTTTQASWRSSTSRRGNGSYRFRLVSLSCEPLYTWSIDKHNMTIIEVEGVSSQPHTVDSLQIFTAQRYSFVLTADQPVDNYLIRAVSNQGPYGFANGTNSAILRYRGAPIKQPPATPAPPSVAPLVETDLHPFKRMPVPGKPVRGGVDKAINLVFDYDGTNYFLNGHTFSSPSVPVLLQILSGAYTAQELMPAGSVIPLPANKTIEVSFPANNSAAGGPHPSTCTA…	test	Epithele typhae	NA	0.142519	NA	-1	1	52155.9	6.11004	0.6155	0.0756	0.3088	0.102941	0.0819328	0.352941	0.357143	0.105042	0.0420168	0.0147059	0.0714286	0.0966387	0.0441176	0.0378151	0.0777311	0.0756303	0.0231092	0.0483193	0.0378151	0.0231092	0.0336134	0.0777311	0.0105042	0.0189076	0.0588235	0.0546218	0.0735294	0.0798319	2	0	6	7	4
[truncated: 1,517 more rows]

## Sheet: Table S2
Table S2. Regression methods with corresponding hyperparameters, tuning spaces and settings, and R package for the routine machine learning training.
[truncated: 17 more rows]

[truncated: 6 more sheets: Table S3, Table S4, Table S5, Table S6, Table S7, Table S8]
